# Supplementary material for: The UTRs of Leishmania donovani vary in length and are enriched in potential regulatory structures
Source: PLoS Pathog. 2026 Mar 6;22(3):e1013551. doi: 10.1371/journal.ppat.1013551 (PMC12978572; doi:10.1371/journal.ppat.1013551)
Supplement: S1 Table — P1 and P2, 1-based coordinates of the variant in the reference and query sequences, respectively; SUB, the reference and query characters at that site; BUFF and DIST, distances to the previous variant in the reference and query; LEN R and LEN Q, lengths of the aligned reference and query sequences for that block; FRM, alignment orientation (1 = forward, −1 = reverse, printed as reference, query: and TAGS, the sequence IDs. (XLSX) [file ppat.1013551.s013.xlsx]

## Sheet: Supp_Table1
[P1] [SUB] [P2] | [BUFF] [DIST] | [LEN R] [LEN Q] | [FRM] [TAGS]
========================================================================================
1005 G . 233 | 234 233 | 283432 334403 | 1 1 Ld01_v01s1	chr01
1613 A . 840 | 608 840 | 283432 334403 | 1 1 Ld01_v01s1	chr01
2244 . G 1472 | 0 1472 | 283432 334403 | 1 1 Ld01_v01s1	chr01
2244 . G 1473 | 0 1473 | 283432 334403 | 1 1 Ld01_v01s1	chr01
2244 . G 1474 | 0 1474 | 283432 334403 | 1 1 Ld01_v01s1	chr01
2313 . T 1544 | 69 1544 | 283432 334403 | 1 1 Ld01_v01s1	chr01
2856 . A 2088 | 543 2088 | 283432 334403 | 1 1 Ld01_v01s1	chr01
3658 C . 2889 | 802 2889 | 283432 334403 | 1 1 Ld01_v01s1	chr01
24438 C G 23530 | 28 23530 | 283432 334403 | 1 1 Ld01_v01s1	chr01
24860 C T 34802 | 40 24860 | 283432 334403 | 1 -1 Ld01_v01s1	chr01
48523 . C 47062 | 0 47062 | 283432 334403 | 1 1 Ld01_v01s1	chr01
48523 . T 47063 | 0 47063 | 283432 334403 | 1 1 Ld01_v01s1	chr01
48523 . C 47064 | 0 47064 | 283432 334403 | 1 1 Ld01_v01s1	chr01
48523 . C 47065 | 0 47065 | 283432 334403 | 1 1 Ld01_v01s1	chr01
48523 . C 47066 | 0 47066 | 283432 334403 | 1 1 Ld01_v01s1	chr01
48523 . T 47067 | 0 47067 | 283432 334403 | 1 1 Ld01_v01s1	chr01
48523 . C 47068 | 0 47068 | 283432 334403 | 1 1 Ld01_v01s1	chr01
48523 . C 47069 | 0 47069 | 283432 334403 | 1 1 Ld01_v01s1	chr01
48523 . C 47070 | 0 47070 | 283432 334403 | 1 1 Ld01_v01s1	chr01
48523 . T 47071 | 0 47071 | 283432 334403 | 1 1 Ld01_v01s1	chr01
48523 . C 47072 | 0 47072 | 283432 334403 | 1 1 Ld01_v01s1	chr01
48523 . C 47073 | 0 47073 | 283432 334403 | 1 1 Ld01_v01s1	chr01
55753 C A 54210 | 12 54210 | 283432 334403 | 1 1 Ld01_v01s1	chr01
86941 . T 85019 | 0 85019 | 283432 334403 | 1 1 Ld01_v01s1	chr01
86941 . A 85020 | 0 85020 | 283432 334403 | 1 1 Ld01_v01s1	chr01
110215 C G 107711 | 2 107711 | 283432 334403 | 1 1 Ld01_v01s1	chr01
110217 C G 107713 | 2 107713 | 283432 334403 | 1 1 Ld01_v01s1	chr01
110220 C G 107716 | 3 107716 | 283432 334403 | 1 1 Ld01_v01s1	chr01
110223 C A 107719 | 1 107719 | 283432 334403 | 1 1 Ld01_v01s1	chr01
110224 A G 107720 | 1 107720 | 283432 334403 | 1 1 Ld01_v01s1	chr01
110226 C A 107722 | 2 107722 | 283432 334403 | 1 1 Ld01_v01s1	chr01
117647 . C 115055 | 0 115055 | 283432 334403 | 1 1 Ld01_v01s1	chr01
117647 . C 115056 | 0 115056 | 283432 334403 | 1 1 Ld01_v01s1	chr01
124912 . C 122322 | 481 122322 | 283432 334403 | 1 1 Ld01_v01s1	chr01
125393 C . 122802 | 3 122802 | 283432 334403 | 1 1 Ld01_v01s1	chr01
125396 C . 122804 | 3 122804 | 283432 334403 | 1 1 Ld01_v01s1	chr01
125407 C . 122814 | 11 122814 | 283432 334403 | 1 1 Ld01_v01s1	chr01
125418 C . 122824 | 11 122824 | 283432 334403 | 1 1 Ld01_v01s1	chr01
130717 C T 127958 | 1 127958 | 283432 334403 | 1 1 Ld01_v01s1	chr01
130718 T C 127959 | 1 127959 | 283432 334403 | 1 1 Ld01_v01s1	chr01
132853 C T 129764 | 105 129764 | 283432 334403 | 1 1 Ld01_v01s1	chr01
141944 . G 138697 | 1498 138697 | 283432 334403 | 1 1 Ld01_v01s1	chr01
146883 . T 143637 | 0 136550 | 283432 334403 | 1 1 Ld01_v01s1	chr01
146883 . T 143638 | 0 136550 | 283432 334403 | 1 1 Ld01_v01s1	chr01
146883 . T 143639 | 0 136550 | 283432 334403 | 1 1 Ld01_v01s1	chr01
146883 . T 143640 | 0 136550 | 283432 334403 | 1 1 Ld01_v01s1	chr01
146883 . T 143641 | 0 136550 | 283432 334403 | 1 1 Ld01_v01s1	chr01
146883 . T 143642 | 0 136550 | 283432 334403 | 1 1 Ld01_v01s1	chr01
158087 G . 154845 | 1 125346 | 283432 334403 | 1 1 Ld01_v01s1	chr01
158088 T . 154845 | 1 125345 | 283432 334403 | 1 1 Ld01_v01s1	chr01
158901 . G 155659 | 813 124532 | 283432 334403 | 1 1 Ld01_v01s1	chr01
170035 . C 165994 | 2688 113398 | 283432 334403 | 1 1 Ld01_v01s1	chr01
178293 G T 174252 | 2 105140 | 283432 334403 | 1 1 Ld01_v01s1	chr01
178295 T . 174253 | 2 105138 | 283432 334403 | 1 1 Ld01_v01s1	chr01
178308 . G 174267 | 13 105125 | 283432 334403 | 1 1 Ld01_v01s1	chr01
204629 G C 200588 | 1 78804 | 283432 334403 | 1 1 Ld01_v01s1	chr01
204630 C G 200589 | 1 78803 | 283432 334403 | 1 1 Ld01_v01s1	chr01
242275 G . 237565 | 1 41158 | 283432 334403 | 1 1 Ld01_v01s1	chr01
242276 G . 237565 | 1 41157 | 283432 334403 | 1 1 Ld01_v01s1	chr01
242277 C . 237565 | 1 41156 | 283432 334403 | 1 1 Ld01_v01s1	chr01
246541 T . 241013 | 1 36892 | 283432 334403 | 1 1 Ld01_v01s1	chr01
246542 A . 241013 | 1 36891 | 283432 334403 | 1 1 Ld01_v01s1	chr01
251005 C . 245315 | 1 32428 | 283432 334403 | 1 1 Ld01_v01s1	chr01
251006 T . 245315 | 1 32427 | 283432 334403 | 1 1 Ld01_v01s1	chr01
258263 . G 252155 | 0 25170 | 283432 334403 | 1 1 Ld01_v01s1	chr01
258263 . G 252156 | 0 25170 | 283432 334403 | 1 1 Ld01_v01s1	chr01
267838 . G 261732 | 280 15595 | 283432 334403 | 1 1 Ld01_v01s1	chr01
268118 G . 262011 | 1 15315 | 283432 334403 | 1 1 Ld01_v01s1	chr01
268119 G . 262011 | 1 15314 | 283432 334403 | 1 1 Ld01_v01s1	chr01
268120 C . 262011 | 1 15313 | 283432 334403 | 1 1 Ld01_v01s1	chr01
273227 C G 267118 | 1 10206 | 283432 334403 | 1 1 Ld01_v01s1	chr01
273228 G C 267119 | 1 10205 | 283432 334403 | 1 1 Ld01_v01s1	chr01
273516 . C 267408 | 0 9917 | 283432 334403 | 1 1 Ld01_v01s1	chr01
273516 . C 267409 | 0 9917 | 283432 334403 | 1 1 Ld01_v01s1	chr01
277622 T C 271355 | 182 5811 | 283432 334403 | 1 1 Ld01_v01s1	chr01
277880 C G 271613 | 258 5553 | 283432 334403 | 1 1 Ld01_v01s1	chr01
283414 T C 544849 | 19 19 | 283432 588547 | 1 1 Ld01_v01s1	chr22b
2350 C . 17987 | 2036 2350 | 334314 360398 | 1 1 Ld02_v01s1	chr02d
4386 . G 20024 | 0 4386 | 334314 360398 | 1 1 Ld02_v01s1	chr02d
4386 . G 20025 | 0 4386 | 334314 360398 | 1 1 Ld02_v01s1	chr02d
9747 . G 25406 | 4950 9747 | 334314 360398 | 1 1 Ld02_v01s1	chr02d
21381 . C 37041 | 0 21381 | 334314 360398 | 1 1 Ld02_v01s1	chr02d
21381 . A 37042 | 0 21381 | 334314 360398 | 1 1 Ld02_v01s1	chr02d
36464 C T 52125 | 15083 36464 | 334314 360398 | 1 1 Ld02_v01s1	chr02d
63597 . C 78768 | 479 63597 | 334314 360398 | 1 1 Ld02_v01s1	chr02d
69108 C . 623 | 1 623 | 334314 11242 | 1 1 Ld02_v01s1	chr02b
69109 N . 623 | 1 623 | 334314 11242 | 1 1 Ld02_v01s1	chr02b
69110 N . 623 | 1 623 | 334314 11242 | 1 1 Ld02_v01s1	chr02b
69111 N . 623 | 1 623 | 334314 11242 | 1 1 Ld02_v01s1	chr02b
69112 N . 623 | 1 623 | 334314 11242 | 1 1 Ld02_v01s1	chr02b
69113 C . 623 | 1 623 | 334314 11242 | 1 1 Ld02_v01s1	chr02b
69114 T . 623 | 1 623 | 334314 11242 | 1 1 Ld02_v01s1	chr02b
69115 C . 623 | 1 623 | 334314 11242 | 1 1 Ld02_v01s1	chr02b
69116 C . 623 | 1 623 | 334314 11242 | 1 1 Ld02_v01s1	chr02b
69117 A . 623 | 1 623 | 334314 11242 | 1 1 Ld02_v01s1	chr02b
69118 C . 623 | 1 623 | 334314 11242 | 1 1 Ld02_v01s1	chr02b
69119 C . 623 | 1 623 | 334314 11242 | 1 1 Ld02_v01s1	chr02b
69120 G . 623 | 1 623 | 334314 11242 | 1 1 Ld02_v01s1	chr02b
69121 C . 623 | 1 623 | 334314 11242 | 1 1 Ld02_v01s1	chr02b
69122 G . 623 | 1 623 | 334314 11242 | 1 1 Ld02_v01s1	chr02b
69123 G . 623 | 1 623 | 334314 11242 | 1 1 Ld02_v01s1	chr02b
69124 C . 623 | 1 623 | 334314 11242 | 1 1 Ld02_v01s1	chr02b
69125 G . 623 | 1 623 | 334314 11242 | 1 1 Ld02_v01s1	chr02b
69126 A . 623 | 1 623 | 334314 11242 | 1 1 Ld02_v01s1	chr02b
69127 A . 623 | 1 623 | 334314 11242 | 1 1 Ld02_v01s1	chr02b
69128 G . 623 | 1 623 | 334314 11242 | 1 1 Ld02_v01s1	chr02b
69129 A . 623 | 1 623 | 334314 11242 | 1 1 Ld02_v01s1	chr02b
69130 C . 623 | 1 623 | 334314 11242 | 1 1 Ld02_v01s1	chr02b
69131 G . 623 | 1 623 | 334314 11242 | 1 1 Ld02_v01s1	chr02b
69132 T . 623 | 1 623 | 334314 11242 | 1 1 Ld02_v01s1	chr02b
69133 A . 623 | 1 623 | 334314 11242 | 1 1 Ld02_v01s1	chr02b
69134 C . 623 | 1 623 | 334314 11242 | 1 1 Ld02_v01s1	chr02b
69135 A . 623 | 1 623 | 334314 11242 | 1 1 Ld02_v01s1	chr02b
69136 G . 623 | 1 623 | 334314 11242 | 1 1 Ld02_v01s1	chr02b
69137 C . 623 | 1 623 | 334314 11242 | 1 1 Ld02_v01s1	chr02b
69138 G . 623 | 1 623 | 334314 11242 | 1 1 Ld02_v01s1	chr02b
69139 C . 623 | 1 623 | 334314 11242 | 1 1 Ld02_v01s1	chr02b
71553 . G 3038 | 532 3038 | 334314 11242 | 1 1 Ld02_v01s1	chr02b
72085 A . 3569 | 532 3569 | 334314 11242 | 1 1 Ld02_v01s1	chr02b
78577 G A 87417 | 24 78577 | 334314 360398 | 1 1 Ld02_v01s1	chr02d
78601 T C 87441 | 13 78601 | 334314 360398 | 1 1 Ld02_v01s1	chr02d
78614 T C 87454 | 13 78614 | 334314 360398 | 1 1 Ld02_v01s1	chr02d
78637 A G 87477 | 23 78637 | 334314 360398 | 1 1 Ld02_v01s1	chr02d
78776 G A 87616 | 9 78776 | 334314 360398 | 1 1 Ld02_v01s1	chr02d
78785 A G 87625 | 9 78785 | 334314 360398 | 1 1 Ld02_v01s1	chr02d
78795 G A 87635 | 10 78795 | 334314 360398 | 1 1 Ld02_v01s1	chr02d
80589 C T 89429 | 4 80589 | 334314 360398 | 1 1 Ld02_v01s1	chr02d
80593 G A 89433 | 1 80593 | 334314 360398 | 1 1 Ld02_v01s1	chr02d
80594 G C 89434 | 1 80594 | 334314 360398 | 1 1 Ld02_v01s1	chr02d
80595 C T 89435 | 1 80595 | 334314 360398 | 1 1 Ld02_v01s1	chr02d
80596 A G 89436 | 1 80596 | 334314 360398 | 1 1 Ld02_v01s1	chr02d
84054 . G 1803 | 194 1803 | 334314 7940 | 1 1 Ld02_v01s1	chr02a
95185 G T 7620 | 2 321 | 334314 7940 | 1 1 Ld02_v01s1	chr02a
95187 C G 7622 | 2 319 | 334314 7940 | 1 1 Ld02_v01s1	chr02a
95191 C G 7626 | 3 315 | 334314 7940 | 1 1 Ld02_v01s1	chr02a
95194 G A 7629 | 3 312 | 334314 7940 | 1 1 Ld02_v01s1	chr02a
95197 C T 7632 | 2 309 | 334314 7940 | 1 1 Ld02_v01s1	chr02a
95199 A T 7634 | 2 307 | 334314 7940 | 1 1 Ld02_v01s1	chr02a
95208 A G 7643 | 4 298 | 334314 7940 | 1 1 Ld02_v01s1	chr02a
98783 . G 93312 | 0 93312 | 334314 360398 | 1 1 Ld02_v01s1	chr02d
98783 . G 93313 | 0 93313 | 334314 360398 | 1 1 Ld02_v01s1	chr02d
98783 . G 93314 | 0 93314 | 334314 360398 | 1 1 Ld02_v01s1	chr02d
98783 . G 93315 | 0 93315 | 334314 360398 | 1 1 Ld02_v01s1	chr02d
103349 . G 97882 | 0 97882 | 334314 360398 | 1 1 Ld02_v01s1	chr02d
103349 . G 97883 | 0 97883 | 334314 360398 | 1 1 Ld02_v01s1	chr02d
113128 C . 107661 | 1 107661 | 334314 360398 | 1 1 Ld02_v01s1	chr02d
113129 C . 107661 | 1 107661 | 334314 360398 | 1 1 Ld02_v01s1	chr02d
113130 A . 107661 | 1 107661 | 334314 360398 | 1 1 Ld02_v01s1	chr02d
113131 C . 107661 | 1 107661 | 334314 360398 | 1 1 Ld02_v01s1	chr02d
113132 C . 107661 | 1 107661 | 334314 360398 | 1 1 Ld02_v01s1	chr02d
113133 G . 107661 | 1 107661 | 334314 360398 | 1 1 Ld02_v01s1	chr02d
113134 C . 107661 | 1 107661 | 334314 360398 | 1 1 Ld02_v01s1	chr02d
113135 C . 107661 | 1 107661 | 334314 360398 | 1 1 Ld02_v01s1	chr02d
113136 C . 107661 | 1 107661 | 334314 360398 | 1 1 Ld02_v01s1	chr02d
113137 C . 107661 | 1 107661 | 334314 360398 | 1 1 Ld02_v01s1	chr02d
113138 C . 107661 | 1 107661 | 334314 360398 | 1 1 Ld02_v01s1	chr02d
113139 N . 107661 | 1 107661 | 334314 360398 | 1 1 Ld02_v01s1	chr02d
113140 N . 107661 | 1 107661 | 334314 360398 | 1 1 Ld02_v01s1	chr02d
113141 N . 107661 | 1 107661 | 334314 360398 | 1 1 Ld02_v01s1	chr02d
113142 N . 107661 | 1 107661 | 334314 360398 | 1 1 Ld02_v01s1	chr02d
113143 N . 107661 | 1 107661 | 334314 360398 | 1 1 Ld02_v01s1	chr02d
113144 N . 107661 | 1 107661 | 334314 360398 | 1 1 Ld02_v01s1	chr02d
113145 N . 107661 | 1 107661 | 334314 360398 | 1 1 Ld02_v01s1	chr02d
113146 N . 107661 | 1 107661 | 334314 360398 | 1 1 Ld02_v01s1	chr02d
113147 N . 107661 | 1 107661 | 334314 360398 | 1 1 Ld02_v01s1	chr02d
113148 N . 107661 | 1 107661 | 334314 360398 | 1 1 Ld02_v01s1	chr02d
113149 N . 107661 | 1 107661 | 334314 360398 | 1 1 Ld02_v01s1	chr02d
113150 N . 107661 | 1 107661 | 334314 360398 | 1 1 Ld02_v01s1	chr02d
113151 N . 107661 | 1 107661 | 334314 360398 | 1 1 Ld02_v01s1	chr02d
113152 N . 107661 | 1 107661 | 334314 360398 | 1 1 Ld02_v01s1	chr02d
113153 N . 107661 | 1 107661 | 334314 360398 | 1 1 Ld02_v01s1	chr02d
113154 N . 107661 | 1 107661 | 334314 360398 | 1 1 Ld02_v01s1	chr02d
113155 N . 107661 | 1 107661 | 334314 360398 | 1 1 Ld02_v01s1	chr02d
113156 N . 107661 | 1 107661 | 334314 360398 | 1 1 Ld02_v01s1	chr02d
113157 N . 107661 | 1 107661 | 334314 360398 | 1 1 Ld02_v01s1	chr02d
113158 N . 107661 | 1 107661 | 334314 360398 | 1 1 Ld02_v01s1	chr02d
113159 N . 107661 | 1 107661 | 334314 360398 | 1 1 Ld02_v01s1	chr02d
113160 N . 107661 | 1 107661 | 334314 360398 | 1 1 Ld02_v01s1	chr02d
113161 N . 107661 | 1 107661 | 334314 360398 | 1 1 Ld02_v01s1	chr02d
113162 N . 107661 | 1 107661 | 334314 360398 | 1 1 Ld02_v01s1	chr02d
113163 N . 107661 | 1 107661 | 334314 360398 | 1 1 Ld02_v01s1	chr02d
113164 N . 107661 | 1 107661 | 334314 360398 | 1 1 Ld02_v01s1	chr02d
113165 N . 107661 | 1 107661 | 334314 360398 | 1 1 Ld02_v01s1	chr02d
113166 N . 107661 | 1 107661 | 334314 360398 | 1 1 Ld02_v01s1	chr02d
113167 N . 107661 | 1 107661 | 334314 360398 | 1 1 Ld02_v01s1	chr02d
113168 N . 107661 | 1 107661 | 334314 360398 | 1 1 Ld02_v01s1	chr02d
113169 N . 107661 | 1 107661 | 334314 360398 | 1 1 Ld02_v01s1	chr02d
113170 N . 107661 | 1 107661 | 334314 360398 | 1 1 Ld02_v01s1	chr02d
118058 . G 112550 | 0 112550 | 334314 360398 | 1 1 Ld02_v01s1	chr02d
118058 . G 112551 | 0 112551 | 334314 360398 | 1 1 Ld02_v01s1	chr02d
130711 . C 123966 | 0 123966 | 334314 360398 | 1 1 Ld02_v01s1	chr02d
130711 . C 123967 | 0 123967 | 334314 360398 | 1 1 Ld02_v01s1	chr02d
139121 . C 132378 | 0 132378 | 334314 360398 | 1 1 Ld02_v01s1	chr02d
139121 . C 132379 | 0 132379 | 334314 360398 | 1 1 Ld02_v01s1	chr02d
139121 . A 132380 | 0 132380 | 334314 360398 | 1 1 Ld02_v01s1	chr02d
167513 . G 160773 | 0 160773 | 334314 360398 | 1 1 Ld02_v01s1	chr02d
167513 . G 160774 | 0 160774 | 334314 360398 | 1 1 Ld02_v01s1	chr02d
167513 . G 160775 | 0 160775 | 334314 360398 | 1 1 Ld02_v01s1	chr02d
167513 . G 160776 | 0 160776 | 334314 360398 | 1 1 Ld02_v01s1	chr02d
167513 . G 160777 | 0 160777 | 334314 360398 | 1 1 Ld02_v01s1	chr02d
196680 . G 189718 | 0 137635 | 334314 360398 | 1 1 Ld02_v01s1	chr02d
196680 . G 189719 | 0 137635 | 334314 360398 | 1 1 Ld02_v01s1	chr02d
199785 . A 192825 | 1 134530 | 334314 360398 | 1 1 Ld02_v01s1	chr02d
199786 . A 192827 | 1 134529 | 334314 360398 | 1 1 Ld02_v01s1	chr02d
199787 . A 192829 | 1 134528 | 334314 360398 | 1 1 Ld02_v01s1	chr02d
207857 C T 200797 | 7944 126458 | 334314 360398 | 1 1 Ld02_v01s1	chr02d
233961 C . 226770 | 1843 100354 | 334314 360398 | 1 1 Ld02_v01s1	chr02d
242870 . G 235693 | 0 91445 | 334314 360398 | 1 1 Ld02_v01s1	chr02d
242870 . G 235694 | 0 91445 | 334314 360398 | 1 1 Ld02_v01s1	chr02d
264470 . G 256059 | 9 69845 | 334314 360398 | 1 1 Ld02_v01s1	chr02d
264479 T . 256067 | 9 69836 | 334314 360398 | 1 1 Ld02_v01s1	chr02d
264498 . G 256087 | 19 69817 | 334314 360398 | 1 1 Ld02_v01s1	chr02d
268477 T C 303233 | 8 57166 | 334314 360398 | 1 1 Ld02_v01s1	chr02d
268485 C T 303241 | 8 57158 | 334314 360398 | 1 1 Ld02_v01s1	chr02d
269129 . G 303886 | 0 56513 | 334314 360398 | 1 1 Ld02_v01s1	chr02d
269129 . G 303887 | 0 56512 | 334314 360398 | 1 1 Ld02_v01s1	chr02d
269129 . G 303888 | 0 56511 | 334314 360398 | 1 1 Ld02_v01s1	chr02d
281879 . C 316639 | 3994 43760 | 334314 360398 | 1 1 Ld02_v01s1	chr02d
291500 . C 326267 | 5453 34132 | 334314 360398 | 1 1 Ld02_v01s1	chr02d
309499 T G 343696 | 176 16703 | 334314 360398 | 1 1 Ld02_v01s1	chr02d
309988 C G 344185 | 76 16214 | 334314 360398 | 1 1 Ld02_v01s1	chr02d
310064 C T 344261 | 26 16138 | 334314 360398 | 1 1 Ld02_v01s1	chr02d
310090 G A 344287 | 9 16112 | 334314 360398 | 1 1 Ld02_v01s1	chr02d
317025 C . 6529 | 1 6529 | 334314 22542 | 1 1 Ld02_v01s1	chr02c
317026 N . 6529 | 1 6529 | 334314 22542 | 1 1 Ld02_v01s1	chr02c
317027 N . 6529 | 1 6529 | 334314 22542 | 1 1 Ld02_v01s1	chr02c
317028 N . 6529 | 1 6529 | 334314 22542 | 1 1 Ld02_v01s1	chr02c
317029 N . 6529 | 1 6529 | 334314 22542 | 1 1 Ld02_v01s1	chr02c
317030 A . 6529 | 1 6529 | 334314 22542 | 1 1 Ld02_v01s1	chr02c
317031 A . 6529 | 1 6529 | 334314 22542 | 1 1 Ld02_v01s1	chr02c
317032 C . 6529 | 1 6529 | 334314 22542 | 1 1 Ld02_v01s1	chr02c
317033 C . 6529 | 1 6529 | 334314 22542 | 1 1 Ld02_v01s1	chr02c
317034 C . 6529 | 1 6529 | 334314 22542 | 1 1 Ld02_v01s1	chr02c
317035 C . 6529 | 1 6529 | 334314 22542 | 1 1 Ld02_v01s1	chr02c
317036 C . 6529 | 1 6529 | 334314 22542 | 1 1 Ld02_v01s1	chr02c
319334 G C 8827 | 766 8827 | 334314 22542 | 1 1 Ld02_v01s1	chr02c
320100 . C 9594 | 0 9594 | 334314 22542 | 1 1 Ld02_v01s1	chr02c
320100 . C 9595 | 0 9595 | 334314 22542 | 1 1 Ld02_v01s1	chr02c
320100 . C 9596 | 0 9596 | 334314 22542 | 1 1 Ld02_v01s1	chr02c
320100 . C 9597 | 0 9597 | 334314 22542 | 1 1 Ld02_v01s1	chr02c
320100 . C 9598 | 0 9598 | 334314 22542 | 1 1 Ld02_v01s1	chr02c
320100 . T 9599 | 0 9599 | 334314 22542 | 1 1 Ld02_v01s1	chr02c
320100 . C 9600 | 0 9600 | 334314 22542 | 1 1 Ld02_v01s1	chr02c
320100 . C 9601 | 0 9601 | 334314 22542 | 1 1 Ld02_v01s1	chr02c
320100 . C 9602 | 0 9602 | 334314 22542 | 1 1 Ld02_v01s1	chr02c
320100 . C 9603 | 0 9603 | 334314 22542 | 1 1 Ld02_v01s1	chr02c
320100 . C 9604 | 0 9604 | 334314 22542 | 1 1 Ld02_v01s1	chr02c
320100 . C 9605 | 0 9605 | 334314 22542 | 1 1 Ld02_v01s1	chr02c
320100 . C 9606 | 0 9606 | 334314 22542 | 1 1 Ld02_v01s1	chr02c
320100 . C 9607 | 0 9607 | 334314 22542 | 1 1 Ld02_v01s1	chr02c
320100 . C 9608 | 0 9608 | 334314 22542 | 1 1 Ld02_v01s1	chr02c
320100 . C 9609 | 0 9609 | 334314 22542 | 1 1 Ld02_v01s1	chr02c
320100 . C 9610 | 0 9610 | 334314 22542 | 1 1 Ld02_v01s1	chr02c
320330 C . 9839 | 110 9839 | 334314 22542 | 1 1 Ld02_v01s1	chr02c
320440 A G 9949 | 110 9949 | 334314 22542 | 1 1 Ld02_v01s1	chr02c
322431 A G 11940 | 412 10603 | 334314 22542 | 1 1 Ld02_v01s1	chr02c
322843 G A 12352 | 412 10191 | 334314 22542 | 1 1 Ld02_v01s1	chr02c
324310 C G 13819 | 1467 8724 | 334314 22542 | 1 1 Ld02_v01s1	chr02c
329104 A G 18613 | 76 3930 | 334314 22542 | 1 1 Ld02_v01s1	chr02c
28 . C 50 | 6 28 | 389946 1237325 | 1 1 Ld03_v01s1	chr29
34 C . 55 | 1 34 | 389946 1237325 | 1 1 Ld03_v01s1	chr29
35 T . 55 | 1 35 | 389946 1237325 | 1 1 Ld03_v01s1	chr29
36 A . 55 | 1 36 | 389946 1237325 | 1 1 Ld03_v01s1	chr29
37 A . 55 | 1 37 | 389946 1237325 | 1 1 Ld03_v01s1	chr29
12617 C . 380641 | 11823 11823 | 389946 392463 | 1 -1 Ld03_v01s1	chr03
47715 . C 345543 | 11784 46921 | 389946 392463 | 1 -1 Ld03_v01s1	chr03
59499 . G 333758 | 6123 58706 | 389946 392463 | 1 -1 Ld03_v01s1	chr03
65622 G . 327635 | 701 64829 | 389946 392463 | 1 -1 Ld03_v01s1	chr03
92969 G T 297893 | 3 92969 | 389946 392463 | 1 -1 Ld03_v01s1	chr03
92972 T G 297890 | 3 92972 | 389946 392463 | 1 -1 Ld03_v01s1	chr03
98401 . C 292460 | 5429 98401 | 389946 392463 | 1 -1 Ld03_v01s1	chr03
105772 T C 285089 | 6775 105772 | 389946 392463 | 1 -1 Ld03_v01s1	chr03
112547 . G 278312 | 0 112547 | 389946 392463 | 1 -1 Ld03_v01s1	chr03
112547 . G 278313 | 0 112547 | 389946 392463 | 1 -1 Ld03_v01s1	chr03
112555 A G 278304 | 2 112555 | 389946 392463 | 1 -1 Ld03_v01s1	chr03
112557 G A 278302 | 2 112557 | 389946 392463 | 1 -1 Ld03_v01s1	chr03
118084 . C 272774 | 2063 118084 | 389946 392463 | 1 -1 Ld03_v01s1	chr03
127913 . T 263716 | 0 127913 | 389946 392463 | 1 -1 Ld03_v01s1	chr03
127913 . T 263717 | 0 127913 | 389946 392463 | 1 -1 Ld03_v01s1	chr03
127913 . T 263718 | 0 127913 | 389946 392463 | 1 -1 Ld03_v01s1	chr03
127913 . T 263719 | 0 127913 | 389946 392463 | 1 -1 Ld03_v01s1	chr03
127913 . T 263720 | 0 127913 | 389946 392463 | 1 -1 Ld03_v01s1	chr03
127913 . T 263721 | 0 127913 | 389946 392463 | 1 -1 Ld03_v01s1	chr03
127917 . G 263706 | 0 127917 | 389946 392463 | 1 -1 Ld03_v01s1	chr03
127917 . G 263707 | 0 127917 | 389946 392463 | 1 -1 Ld03_v01s1	chr03
127917 . A 263708 | 0 127917 | 389946 392463 | 1 -1 Ld03_v01s1	chr03
127917 . G 263709 | 0 127917 | 389946 392463 | 1 -1 Ld03_v01s1	chr03
127917 . G 263710 | 0 127917 | 389946 392463 | 1 -1 Ld03_v01s1	chr03
127917 . G 263711 | 0 127917 | 389946 392463 | 1 -1 Ld03_v01s1	chr03
175748 . C 216083 | 0 175748 | 389946 392463 | 1 -1 Ld03_v01s1	chr03
175748 . C 216084 | 0 175748 | 389946 392463 | 1 -1 Ld03_v01s1	chr03
248279 A G 143639 | 6 141668 | 389946 392463 | 1 -1 Ld03_v01s1	chr03
248285 A G 143633 | 1 141662 | 389946 392463 | 1 -1 Ld03_v01s1	chr03
248286 C A 143632 | 1 141661 | 389946 392463 | 1 -1 Ld03_v01s1	chr03
249280 A G 142638 | 2 140667 | 389946 392463 | 1 -1 Ld03_v01s1	chr03
249282 G C 142636 | 2 140665 | 389946 392463 | 1 -1 Ld03_v01s1	chr03
251426 . G 140946 | 1129 138521 | 389946 392463 | 1 -1 Ld03_v01s1	chr03
261370 N . 131368 | 1 128577 | 389946 392463 | 1 -1 Ld03_v01s1	chr03
261371 N . 131368 | 1 128576 | 389946 392463 | 1 -1 Ld03_v01s1	chr03
261372 N . 131368 | 1 128575 | 389946 392463 | 1 -1 Ld03_v01s1	chr03
261373 N . 131368 | 1 128574 | 389946 392463 | 1 -1 Ld03_v01s1	chr03
261374 N . 131368 | 1 128573 | 389946 392463 | 1 -1 Ld03_v01s1	chr03
261375 N . 131368 | 1 128572 | 389946 392463 | 1 -1 Ld03_v01s1	chr03
261376 N . 131368 | 1 128571 | 389946 392463 | 1 -1 Ld03_v01s1	chr03
261377 N . 131368 | 1 128570 | 389946 392463 | 1 -1 Ld03_v01s1	chr03
261409 . G 131336 | 2 128538 | 389946 392463 | 1 -1 Ld03_v01s1	chr03
261411 . G 131333 | 2 128536 | 389946 392463 | 1 -1 Ld03_v01s1	chr03
278726 G . 114018 | 1 111221 | 389946 392463 | 1 -1 Ld03_v01s1	chr03
278727 G . 114018 | 1 111220 | 389946 392463 | 1 -1 Ld03_v01s1	chr03
284276 . G 108469 | 5549 105671 | 389946 392463 | 1 -1 Ld03_v01s1	chr03
290058 G T 102687 | 3 99889 | 389946 392463 | 1 -1 Ld03_v01s1	chr03
290061 A C 102684 | 3 99886 | 389946 392463 | 1 -1 Ld03_v01s1	chr03
337862 . C 55790 | 0 52085 | 389946 392463 | 1 -1 Ld03_v01s1	chr03
337862 . C 55791 | 0 52085 | 389946 392463 | 1 -1 Ld03_v01s1	chr03
337862 . C 55792 | 0 52085 | 389946 392463 | 1 -1 Ld03_v01s1	chr03
337862 . C 55793 | 0 52085 | 389946 392463 | 1 -1 Ld03_v01s1	chr03
337862 . C 55794 | 0 52085 | 389946 392463 | 1 -1 Ld03_v01s1	chr03
337862 . C 55795 | 0 52085 | 389946 392463 | 1 -1 Ld03_v01s1	chr03
337862 . C 55796 | 0 52085 | 389946 392463 | 1 -1 Ld03_v01s1	chr03
341552 . C 52097 | 0 48395 | 389946 392463 | 1 -1 Ld03_v01s1	chr03
341552 . C 52098 | 0 48395 | 389946 392463 | 1 -1 Ld03_v01s1	chr03
341552 . C 52099 | 0 48395 | 389946 392463 | 1 -1 Ld03_v01s1	chr03
348670 . G 44978 | 6035 41277 | 389946 392463 | 1 -1 Ld03_v01s1	chr03
354705 . G 38942 | 3375 35242 | 389946 392463 | 1 -1 Ld03_v01s1	chr03
1975 C T 1140 | 6 1140 | 479467 1115240 | 1 -1 Ld04_v01s1	chr27c
1981 C T 1134 | 4 1134 | 479467 1115240 | 1 -1 Ld04_v01s1	chr27c
6083 T . 464384 | 1 6083 | 479467 477388 | 1 -1 Ld04_v01s1	chr04
6084 T . 464384 | 1 6084 | 479467 477388 | 1 -1 Ld04_v01s1	chr04
23299 G T 447170 | 17215 23299 | 479467 477388 | 1 -1 Ld04_v01s1	chr04
47285 . G 424045 | 4947 47285 | 479467 477388 | 1 -1 Ld04_v01s1	chr04
94122 . C 371028 | 2238 94122 | 479467 477388 | 1 -1 Ld04_v01s1	chr04
96360 . G 368780 | 0 96360 | 479467 477388 | 1 -1 Ld04_v01s1	chr04
96360 . T 368781 | 0 96360 | 479467 477388 | 1 -1 Ld04_v01s1	chr04
96360 . G 368782 | 0 96360 | 479467 477388 | 1 -1 Ld04_v01s1	chr04
96360 . T 368783 | 0 96360 | 479467 477388 | 1 -1 Ld04_v01s1	chr04
96360 . G 368784 | 0 96360 | 479467 477388 | 1 -1 Ld04_v01s1	chr04
96360 . T 368785 | 0 96360 | 479467 477388 | 1 -1 Ld04_v01s1	chr04
96360 . G 368786 | 0 96360 | 479467 477388 | 1 -1 Ld04_v01s1	chr04
96360 . T 368787 | 0 96360 | 479467 477388 | 1 -1 Ld04_v01s1	chr04
96360 . G 368788 | 0 96360 | 479467 477388 | 1 -1 Ld04_v01s1	chr04
96360 . T 368789 | 0 96360 | 479467 477388 | 1 -1 Ld04_v01s1	chr04
102434 . C 363227 | 261 102434 | 479467 477388 | 1 -1 Ld04_v01s1	chr04
109903 . G 356276 | 0 109903 | 479467 477388 | 1 -1 Ld04_v01s1	chr04
109903 . G 356277 | 0 109903 | 479467 477388 | 1 -1 Ld04_v01s1	chr04
109903 . G 356278 | 0 109903 | 479467 477388 | 1 -1 Ld04_v01s1	chr04
109903 . G 356279 | 0 109903 | 479467 477388 | 1 -1 Ld04_v01s1	chr04
109903 . G 356280 | 0 109903 | 479467 477388 | 1 -1 Ld04_v01s1	chr04
121667 . C 344511 | 237 121667 | 479467 477388 | 1 -1 Ld04_v01s1	chr04
121904 . C 344272 | 0 121904 | 479467 477388 | 1 -1 Ld04_v01s1	chr04
121904 . C 344273 | 0 121904 | 479467 477388 | 1 -1 Ld04_v01s1	chr04
122590 C . 343586 | 363 122590 | 479467 477388 | 1 -1 Ld04_v01s1	chr04
122953 . C 343223 | 363 122953 | 479467 477388 | 1 -1 Ld04_v01s1	chr04
125615 A . 340816 | 1 125615 | 479467 477388 | 1 -1 Ld04_v01s1	chr04
125616 C . 340816 | 1 125616 | 479467 477388 | 1 -1 Ld04_v01s1	chr04
126622 . G 339907 | 0 126622 | 479467 477388 | 1 -1 Ld04_v01s1	chr04
126622 . G 339908 | 0 126622 | 479467 477388 | 1 -1 Ld04_v01s1	chr04
187421 . G 280553 | 28466 187421 | 479467 477388 | 1 -1 Ld04_v01s1	chr04
215887 . G 252086 | 2 215887 | 479467 477388 | 1 -1 Ld04_v01s1	chr04
215889 G C 252084 | 2 215889 | 479467 477388 | 1 -1 Ld04_v01s1	chr04
216895 . C 251076 | 0 216895 | 479467 477388 | 1 -1 Ld04_v01s1	chr04
216895 . C 251077 | 0 216895 | 479467 477388 | 1 -1 Ld04_v01s1	chr04
225583 G C 242388 | 4 225583 | 479467 477388 | 1 -1 Ld04_v01s1	chr04
225587 A C 242384 | 1 225587 | 479467 477388 | 1 -1 Ld04_v01s1	chr04
225588 C G 242383 | 1 225588 | 479467 477388 | 1 -1 Ld04_v01s1	chr04
225594 G T 242377 | 6 225594 | 479467 477388 | 1 -1 Ld04_v01s1	chr04
225600 G T 242371 | 6 225600 | 479467 477388 | 1 -1 Ld04_v01s1	chr04
225609 G C 242362 | 3 225609 | 479467 477388 | 1 -1 Ld04_v01s1	chr04
225612 G A 242359 | 3 225612 | 479467 477388 | 1 -1 Ld04_v01s1	chr04
242678 A . 229048 | 9531 229048 | 479467 477388 | 1 -1 Ld04_v01s1	chr04
255498 . C 216378 | 0 216378 | 479467 477388 | 1 -1 Ld04_v01s1	chr04
255498 . C 216379 | 0 216379 | 479467 477388 | 1 -1 Ld04_v01s1	chr04
268550 . G 203325 | 5624 203325 | 479467 477388 | 1 -1 Ld04_v01s1	chr04
277449 A C 195719 | 1 195719 | 479467 477388 | 1 -1 Ld04_v01s1	chr04
277450 C A 195718 | 1 195718 | 479467 477388 | 1 -1 Ld04_v01s1	chr04
277453 C . 195715 | 3 195715 | 479467 477388 | 1 -1 Ld04_v01s1	chr04
294586 . G 178393 | 83 178393 | 479467 477388 | 1 -1 Ld04_v01s1	chr04
294669 . A 178298 | 0 178298 | 479467 477388 | 1 -1 Ld04_v01s1	chr04
294669 . C 178299 | 0 178299 | 479467 477388 | 1 -1 Ld04_v01s1	chr04
294669 . A 178300 | 0 178300 | 479467 477388 | 1 -1 Ld04_v01s1	chr04
294669 . C 178301 | 0 178301 | 479467 477388 | 1 -1 Ld04_v01s1	chr04
294669 . A 178302 | 0 178302 | 479467 477388 | 1 -1 Ld04_v01s1	chr04
294669 . C 178303 | 0 178303 | 479467 477388 | 1 -1 Ld04_v01s1	chr04
294669 . A 178304 | 0 178304 | 479467 477388 | 1 -1 Ld04_v01s1	chr04
294669 . C 178305 | 0 178305 | 479467 477388 | 1 -1 Ld04_v01s1	chr04
294669 . A 178306 | 0 178306 | 479467 477388 | 1 -1 Ld04_v01s1	chr04
294669 . C 178307 | 0 178307 | 479467 477388 | 1 -1 Ld04_v01s1	chr04
294669 . A 178308 | 0 178308 | 479467 477388 | 1 -1 Ld04_v01s1	chr04
294669 . C 178309 | 0 178309 | 479467 477388 | 1 -1 Ld04_v01s1	chr04
298275 . G 174691 | 2449 174691 | 479467 477388 | 1 -1 Ld04_v01s1	chr04
301249 G . 172006 | 400 172006 | 479467 477388 | 1 -1 Ld04_v01s1	chr04
307951 G A 166485 | 126 166485 | 479467 477388 | 1 -1 Ld04_v01s1	chr04
312442 G . 164027 | 594 164027 | 479467 477388 | 1 -1 Ld04_v01s1	chr04
314878 . C 161591 | 16 161591 | 479467 477388 | 1 -1 Ld04_v01s1	chr04
314894 A C 161575 | 2 161575 | 479467 477388 | 1 -1 Ld04_v01s1	chr04
314896 . A 161572 | 2 161572 | 479467 477388 | 1 -1 Ld04_v01s1	chr04
327231 . C 148862 | 8061 148862 | 479467 477388 | 1 -1 Ld04_v01s1	chr04
336144 . C 139948 | 1585 139948 | 479467 477388 | 1 -1 Ld04_v01s1	chr04
337729 G A 138363 | 1585 138363 | 479467 477388 | 1 -1 Ld04_v01s1	chr04
348168 . C 127923 | 571 127923 | 479467 477388 | 1 -1 Ld04_v01s1	chr04
348739 A G 127352 | 571 127352 | 479467 477388 | 1 -1 Ld04_v01s1	chr04
349845 . G 126244 | 0 126244 | 479467 477388 | 1 -1 Ld04_v01s1	chr04
349845 . G 126245 | 0 126245 | 479467 477388 | 1 -1 Ld04_v01s1	chr04
364192 . C 111895 | 0 111895 | 479467 477388 | 1 -1 Ld04_v01s1	chr04
364192 . C 111896 | 0 111896 | 479467 477388 | 1 -1 Ld04_v01s1	chr04
369893 . G 106193 | 5701 106193 | 479467 477388 | 1 -1 Ld04_v01s1	chr04
378024 . C 97882 | 2094 97882 | 479467 477388 | 1 -1 Ld04_v01s1	chr04
380515 . G 95390 | 2491 95390 | 479467 477388 | 1 -1 Ld04_v01s1	chr04
388862 . C 87042 | 4130 87042 | 479467 477388 | 1 -1 Ld04_v01s1	chr04
392992 G . 82912 | 19 82912 | 479467 477388 | 1 -1 Ld04_v01s1	chr04
393011 . G 82893 | 19 82893 | 479467 477388 | 1 -1 Ld04_v01s1	chr04
393903 . G 82000 | 892 82000 | 479467 477388 | 1 -1 Ld04_v01s1	chr04
395738 . G 80164 | 1835 80164 | 479467 477388 | 1 -1 Ld04_v01s1	chr04
398058 . G 77843 | 1793 77843 | 479467 477388 | 1 -1 Ld04_v01s1	chr04
410442 C . 69939 | 1 69026 | 479467 477388 | 1 -1 Ld04_v01s1	chr04
410443 A . 69939 | 1 69025 | 479467 477388 | 1 -1 Ld04_v01s1	chr04
424252 G . 56131 | 9944 55216 | 479467 477388 | 1 -1 Ld04_v01s1	chr04
434196 . C 46186 | 0 45272 | 479467 477388 | 1 -1 Ld04_v01s1	chr04
434196 . C 46187 | 0 45272 | 479467 477388 | 1 -1 Ld04_v01s1	chr04
459344 G . 20767 | 6511 20124 | 479467 477388 | 1 -1 Ld04_v01s1	chr04
468966 . G 11143 | 0 10502 | 479467 477388 | 1 -1 Ld04_v01s1	chr04
468966 . G 11144 | 0 10502 | 479467 477388 | 1 -1 Ld04_v01s1	chr04
468966 . G 11145 | 0 10502 | 479467 477388 | 1 -1 Ld04_v01s1	chr04
479416 A G 693 | 9 52 | 479467 477388 | 1 -1 Ld04_v01s1	chr04
479425 . T 683 | 9 43 | 479467 477388 | 1 -1 Ld04_v01s1	chr04
1610 . G 461909 | 0 396 | 452426 462304 | 1 -1 Ld05_v01s1	chr05
1610 . G 461910 | 0 395 | 452426 462304 | 1 -1 Ld05_v01s1	chr05
1746 . T 461772 | 136 533 | 452426 462304 | 1 -1 Ld05_v01s1	chr05
3316 . C 460200 | 0 2105 | 452426 462304 | 1 -1 Ld05_v01s1	chr05
3316 . C 460201 | 0 2104 | 452426 462304 | 1 -1 Ld05_v01s1	chr05
43815 . C 420375 | 0 41930 | 452426 462304 | 1 -1 Ld05_v01s1	chr05
43815 . C 420376 | 0 41929 | 452426 462304 | 1 -1 Ld05_v01s1	chr05
43815 . C 420377 | 0 41928 | 452426 462304 | 1 -1 Ld05_v01s1	chr05
43815 . C 420378 | 0 41927 | 452426 462304 | 1 -1 Ld05_v01s1	chr05
43815 . C 420379 | 0 41926 | 452426 462304 | 1 -1 Ld05_v01s1	chr05
43848 N . 420342 | 1 41963 | 452426 462304 | 1 -1 Ld05_v01s1	chr05
43849 N . 420342 | 1 41963 | 452426 462304 | 1 -1 Ld05_v01s1	chr05
43850 N . 420342 | 1 41963 | 452426 462304 | 1 -1 Ld05_v01s1	chr05
86580 G . 377595 | 2859 84710 | 452426 462304 | 1 -1 Ld05_v01s1	chr05
89439 A G 374737 | 2859 87568 | 452426 462304 | 1 -1 Ld05_v01s1	chr05
102765 . G 361409 | 0 100896 | 452426 462304 | 1 -1 Ld05_v01s1	chr05
102765 . G 361410 | 0 100895 | 452426 462304 | 1 -1 Ld05_v01s1	chr05
105667 . C 358506 | 2902 103799 | 452426 462304 | 1 -1 Ld05_v01s1	chr05
120743 . C 345279 | 5342 117026 | 452426 462304 | 1 -1 Ld05_v01s1	chr05
131380 T . 334642 | 1 127663 | 452426 462304 | 1 -1 Ld05_v01s1	chr05
131381 G . 334642 | 1 127663 | 452426 462304 | 1 -1 Ld05_v01s1	chr05
137855 C . 328153 | 1 134152 | 452426 462304 | 1 -1 Ld05_v01s1	chr05
137856 A . 328153 | 1 134152 | 452426 462304 | 1 -1 Ld05_v01s1	chr05
137857 C . 328153 | 1 134152 | 452426 462304 | 1 -1 Ld05_v01s1	chr05
137858 A . 328153 | 1 134152 | 452426 462304 | 1 -1 Ld05_v01s1	chr05
137859 C . 328153 | 1 134152 | 452426 462304 | 1 -1 Ld05_v01s1	chr05
137860 A . 328153 | 1 134152 | 452426 462304 | 1 -1 Ld05_v01s1	chr05
137861 C . 328153 | 1 134152 | 452426 462304 | 1 -1 Ld05_v01s1	chr05
137862 A . 328153 | 1 134152 | 452426 462304 | 1 -1 Ld05_v01s1	chr05
137863 C . 328153 | 1 134152 | 452426 462304 | 1 -1 Ld05_v01s1	chr05
137864 A . 328153 | 1 134152 | 452426 462304 | 1 -1 Ld05_v01s1	chr05
137877 C T 328141 | 13 134164 | 452426 462304 | 1 -1 Ld05_v01s1	chr05
137917 . G 328100 | 5 134205 | 452426 462304 | 1 -1 Ld05_v01s1	chr05
137922 . G 328092 | 0 134213 | 452426 462304 | 1 -1 Ld05_v01s1	chr05
137922 . G 328093 | 0 134212 | 452426 462304 | 1 -1 Ld05_v01s1	chr05
137922 . G 328094 | 0 134211 | 452426 462304 | 1 -1 Ld05_v01s1	chr05
137930 C G 328084 | 8 134221 | 452426 462304 | 1 -1 Ld05_v01s1	chr05
137938 C A 328076 | 8 134229 | 452426 462304 | 1 -1 Ld05_v01s1	chr05
143905 N . 322109 | 1 140196 | 452426 462304 | 1 -1 Ld05_v01s1	chr05
143906 N . 322109 | 1 140196 | 452426 462304 | 1 -1 Ld05_v01s1	chr05
143907 N . 322109 | 1 140196 | 452426 462304 | 1 -1 Ld05_v01s1	chr05
143908 N . 322109 | 1 140196 | 452426 462304 | 1 -1 Ld05_v01s1	chr05
143909 N . 322109 | 1 140196 | 452426 462304 | 1 -1 Ld05_v01s1	chr05
143910 N . 322109 | 1 140196 | 452426 462304 | 1 -1 Ld05_v01s1	chr05
143911 N . 322109 | 1 140196 | 452426 462304 | 1 -1 Ld05_v01s1	chr05
143912 N . 322109 | 1 140196 | 452426 462304 | 1 -1 Ld05_v01s1	chr05
143913 N . 322109 | 1 140196 | 452426 462304 | 1 -1 Ld05_v01s1	chr05
143914 N . 322109 | 1 140196 | 452426 462304 | 1 -1 Ld05_v01s1	chr05
143915 N . 322109 | 1 140196 | 452426 462304 | 1 -1 Ld05_v01s1	chr05
143916 N . 322109 | 1 140196 | 452426 462304 | 1 -1 Ld05_v01s1	chr05
143917 N . 322109 | 1 140196 | 452426 462304 | 1 -1 Ld05_v01s1	chr05
143918 N . 322109 | 1 140196 | 452426 462304 | 1 -1 Ld05_v01s1	chr05
143919 N . 322109 | 1 140196 | 452426 462304 | 1 -1 Ld05_v01s1	chr05
143920 N . 322109 | 1 140196 | 452426 462304 | 1 -1 Ld05_v01s1	chr05
143921 N . 322109 | 1 140196 | 452426 462304 | 1 -1 Ld05_v01s1	chr05
143922 N . 322109 | 1 140196 | 452426 462304 | 1 -1 Ld05_v01s1	chr05
143923 N . 322109 | 1 140196 | 452426 462304 | 1 -1 Ld05_v01s1	chr05
143924 N . 322109 | 1 140196 | 452426 462304 | 1 -1 Ld05_v01s1	chr05
143925 N . 322109 | 1 140196 | 452426 462304 | 1 -1 Ld05_v01s1	chr05
143926 N . 322109 | 1 140196 | 452426 462304 | 1 -1 Ld05_v01s1	chr05
143927 N . 322109 | 1 140196 | 452426 462304 | 1 -1 Ld05_v01s1	chr05
143928 N . 322109 | 1 140196 | 452426 462304 | 1 -1 Ld05_v01s1	chr05
143929 N . 322109 | 1 140196 | 452426 462304 | 1 -1 Ld05_v01s1	chr05
143930 N . 322109 | 1 140196 | 452426 462304 | 1 -1 Ld05_v01s1	chr05
143931 N . 322109 | 1 140196 | 452426 462304 | 1 -1 Ld05_v01s1	chr05
143932 N . 322109 | 1 140196 | 452426 462304 | 1 -1 Ld05_v01s1	chr05
143933 N . 322109 | 1 140196 | 452426 462304 | 1 -1 Ld05_v01s1	chr05
143934 N . 322109 | 1 140196 | 452426 462304 | 1 -1 Ld05_v01s1	chr05
155886 . G 310157 | 789 152148 | 452426 462304 | 1 -1 Ld05_v01s1	chr05
156675 . C 309367 | 789 152938 | 452426 462304 | 1 -1 Ld05_v01s1	chr05
157893 C . 308149 | 1218 154156 | 452426 462304 | 1 -1 Ld05_v01s1	chr05
165230 G A 298591 | 3 163714 | 452426 462304 | 1 -1 Ld05_v01s1	chr05
165233 . G 298587 | 2 163718 | 452426 462304 | 1 -1 Ld05_v01s1	chr05
165235 C T 298585 | 2 163720 | 452426 462304 | 1 -1 Ld05_v01s1	chr05
165241 G C 298579 | 2 163726 | 452426 462304 | 1 -1 Ld05_v01s1	chr05
165243 G C 298577 | 1 163728 | 452426 462304 | 1 -1 Ld05_v01s1	chr05
165244 . A 298575 | 1 163730 | 452426 462304 | 1 -1 Ld05_v01s1	chr05
165245 T A 298574 | 1 163731 | 452426 462304 | 1 -1 Ld05_v01s1	chr05
165248 G . 298571 | 2 163734 | 452426 462304 | 1 -1 Ld05_v01s1	chr05
165250 C G 298570 | 2 163735 | 452426 462304 | 1 -1 Ld05_v01s1	chr05
165252 C G 298568 | 2 163737 | 452426 462304 | 1 -1 Ld05_v01s1	chr05
165255 C G 298565 | 1 163740 | 452426 462304 | 1 -1 Ld05_v01s1	chr05
165256 . A 298563 | 1 163742 | 452426 462304 | 1 -1 Ld05_v01s1	chr05
165259 T A 298560 | 2 163745 | 452426 462304 | 1 -1 Ld05_v01s1	chr05
165261 A C 298558 | 2 163747 | 452426 462304 | 1 -1 Ld05_v01s1	chr05
165263 G T 298556 | 2 163749 | 452426 462304 | 1 -1 Ld05_v01s1	chr05
165265 . C 298553 | 2 163752 | 452426 462304 | 1 -1 Ld05_v01s1	chr05
165267 G T 298551 | 2 163754 | 452426 462304 | 1 -1 Ld05_v01s1	chr05
165270 T G 298548 | 1 163757 | 452426 462304 | 1 -1 Ld05_v01s1	chr05
165271 G C 298547 | 1 163758 | 452426 462304 | 1 -1 Ld05_v01s1	chr05
183658 . C 279995 | 1335 182310 | 452426 462304 | 1 -1 Ld05_v01s1	chr05
190689 . A 272962 | 0 189343 | 452426 462304 | 1 -1 Ld05_v01s1	chr05
190689 . C 272963 | 0 189342 | 452426 462304 | 1 -1 Ld05_v01s1	chr05
224634 . C 239016 | 10106 223289 | 452426 462304 | 1 -1 Ld05_v01s1	chr05
234740 C . 228910 | 10106 217687 | 452426 462304 | 1 -1 Ld05_v01s1	chr05
245479 . C 218171 | 10739 206948 | 452426 462304 | 1 -1 Ld05_v01s1	chr05
260771 T . 202879 | 1 191656 | 452426 462304 | 1 -1 Ld05_v01s1	chr05
260772 A . 202879 | 1 191655 | 452426 462304 | 1 -1 Ld05_v01s1	chr05
290943 . G 172761 | 0 161484 | 452426 462304 | 1 -1 Ld05_v01s1	chr05
290943 . G 172762 | 0 161484 | 452426 462304 | 1 -1 Ld05_v01s1	chr05
290943 . G 172763 | 0 161484 | 452426 462304 | 1 -1 Ld05_v01s1	chr05
290943 . G 172764 | 0 161484 | 452426 462304 | 1 -1 Ld05_v01s1	chr05
292510 C . 171194 | 1567 159917 | 452426 462304 | 1 -1 Ld05_v01s1	chr05
315942 C . 147894 | 47 136485 | 452426 462304 | 1 -1 Ld05_v01s1	chr05
315989 C . 147848 | 47 136438 | 452426 462304 | 1 -1 Ld05_v01s1	chr05
324030 C . 139808 | 1793 128397 | 452426 462304 | 1 -1 Ld05_v01s1	chr05
325823 T C 138016 | 1012 126604 | 452426 462304 | 1 -1 Ld05_v01s1	chr05
345886 . T 118758 | 0 106541 | 452426 462304 | 1 -1 Ld05_v01s1	chr05
345886 . G 118759 | 0 106541 | 452426 462304 | 1 -1 Ld05_v01s1	chr05
360121 . C 104522 | 4080 92306 | 452426 462304 | 1 -1 Ld05_v01s1	chr05
364201 . G 100441 | 1274 88226 | 452426 462304 | 1 -1 Ld05_v01s1	chr05
365475 . C 99166 | 1274 86952 | 452426 462304 | 1 -1 Ld05_v01s1	chr05
414269 G . 51633 | 2040 38158 | 452426 462304 | 1 -1 Ld05_v01s1	chr05
417987 . G 47882 | 0 34440 | 452426 462304 | 1 -1 Ld05_v01s1	chr05
417987 . G 47883 | 0 34440 | 452426 462304 | 1 -1 Ld05_v01s1	chr05
417987 . G 47884 | 0 34440 | 452426 462304 | 1 -1 Ld05_v01s1	chr05
417987 . G 47885 | 0 34440 | 452426 462304 | 1 -1 Ld05_v01s1	chr05
422350 . A 43518 | 4363 30077 | 452426 462304 | 1 -1 Ld05_v01s1	chr05
2318 T A 525643 | 1 1116 | 529559 526758 | 1 -1 Ld06_v01s1	chr06
2319 T C 525642 | 1 1117 | 529559 526758 | 1 -1 Ld06_v01s1	chr06
2320 T A 525641 | 1 1118 | 529559 526758 | 1 -1 Ld06_v01s1	chr06
2321 T C 525640 | 1 1119 | 529559 526758 | 1 -1 Ld06_v01s1	chr06
2322 T A 525639 | 1 1120 | 529559 526758 | 1 -1 Ld06_v01s1	chr06
2323 T A 525638 | 1 1121 | 529559 526758 | 1 -1 Ld06_v01s1	chr06
2325 T G 525636 | 1 1123 | 529559 526758 | 1 -1 Ld06_v01s1	chr06
2326 T G 525635 | 1 1124 | 529559 526758 | 1 -1 Ld06_v01s1	chr06
2327 T G 525634 | 1 1125 | 529559 526758 | 1 -1 Ld06_v01s1	chr06
2328 T G 525633 | 1 1126 | 529559 526758 | 1 -1 Ld06_v01s1	chr06
2330 T A 525631 | 1 1128 | 529559 526758 | 1 -1 Ld06_v01s1	chr06
2331 T A 525630 | 1 1129 | 529559 526758 | 1 -1 Ld06_v01s1	chr06
2333 T C 525628 | 1 1131 | 529559 526758 | 1 -1 Ld06_v01s1	chr06
2334 T G 525627 | 1 1132 | 529559 526758 | 1 -1 Ld06_v01s1	chr06
2335 T C 525626 | 1 1133 | 529559 526758 | 1 -1 Ld06_v01s1	chr06
2337 T G 525624 | 1 1135 | 529559 526758 | 1 -1 Ld06_v01s1	chr06
2338 T A 525623 | 1 1136 | 529559 526758 | 1 -1 Ld06_v01s1	chr06
2339 T C 525622 | 1 1137 | 529559 526758 | 1 -1 Ld06_v01s1	chr06
2340 T A 525621 | 1 1138 | 529559 526758 | 1 -1 Ld06_v01s1	chr06
2341 T G 525620 | 1 1139 | 529559 526758 | 1 -1 Ld06_v01s1	chr06
2342 T A 525619 | 1 1140 | 529559 526758 | 1 -1 Ld06_v01s1	chr06
2343 T C 525618 | 1 1141 | 529559 526758 | 1 -1 Ld06_v01s1	chr06
2344 T G 525617 | 1 1142 | 529559 526758 | 1 -1 Ld06_v01s1	chr06
2345 T A 525616 | 1 1143 | 529559 526758 | 1 -1 Ld06_v01s1	chr06
2346 T G 525615 | 1 1144 | 529559 526758 | 1 -1 Ld06_v01s1	chr06
2347 T C 525614 | 1 1145 | 529559 526758 | 1 -1 Ld06_v01s1	chr06
15822 . G 512136 | 0 14623 | 529559 526758 | 1 -1 Ld06_v01s1	chr06
15822 . G 512137 | 0 14622 | 529559 526758 | 1 -1 Ld06_v01s1	chr06
15822 . G 512138 | 0 14621 | 529559 526758 | 1 -1 Ld06_v01s1	chr06
96039 . A 432302 | 6260 94457 | 529559 526758 | 1 -1 Ld06_v01s1	chr06
102299 . G 426041 | 4767 100718 | 529559 526758 | 1 -1 Ld06_v01s1	chr06
107066 . G 421273 | 4555 105486 | 529559 526758 | 1 -1 Ld06_v01s1	chr06
111621 . G 416717 | 4555 110042 | 529559 526758 | 1 -1 Ld06_v01s1	chr06
127296 G . 401042 | 1157 125717 | 529559 526758 | 1 -1 Ld06_v01s1	chr06
128453 . G 399885 | 1157 126874 | 529559 526758 | 1 -1 Ld06_v01s1	chr06
144507 . C 384814 | 11 141945 | 529559 526758 | 1 -1 Ld06_v01s1	chr06
146397 . C 382906 | 1039 143853 | 529559 526758 | 1 -1 Ld06_v01s1	chr06
162513 T C 366790 | 16116 159969 | 529559 526758 | 1 -1 Ld06_v01s1	chr06
204495 G . 325858 | 226 200901 | 529559 526758 | 1 -1 Ld06_v01s1	chr06
204721 . A 325631 | 0 201128 | 529559 526758 | 1 -1 Ld06_v01s1	chr06
204721 . T 325632 | 0 201127 | 529559 526758 | 1 -1 Ld06_v01s1	chr06
272880 A G 255527 | 2 255527 | 529559 526758 | 1 -1 Ld06_v01s1	chr06
272882 G A 255525 | 2 255525 | 529559 526758 | 1 -1 Ld06_v01s1	chr06
279131 C T 248386 | 1049 248386 | 529559 526758 | 1 -1 Ld06_v01s1	chr06
285192 . G 242920 | 3095 242920 | 529559 526758 | 1 -1 Ld06_v01s1	chr06
295251 G . 232861 | 10059 232861 | 529559 526758 | 1 -1 Ld06_v01s1	chr06
317708 . G 210404 | 3497 210404 | 529559 526758 | 1 -1 Ld06_v01s1	chr06
321205 . A 206899 | 0 206899 | 529559 526758 | 1 -1 Ld06_v01s1	chr06
321205 . A 206900 | 0 206900 | 529559 526758 | 1 -1 Ld06_v01s1	chr06
321205 . A 206901 | 0 206901 | 529559 526758 | 1 -1 Ld06_v01s1	chr06
321205 . A 206902 | 0 206902 | 529559 526758 | 1 -1 Ld06_v01s1	chr06
321205 . C 206903 | 0 206903 | 529559 526758 | 1 -1 Ld06_v01s1	chr06
321205 . C 206904 | 0 206904 | 529559 526758 | 1 -1 Ld06_v01s1	chr06
321205 . C 206905 | 0 206905 | 529559 526758 | 1 -1 Ld06_v01s1	chr06
321205 . C 206906 | 0 206906 | 529559 526758 | 1 -1 Ld06_v01s1	chr06
321214 . G 206889 | 9 206889 | 529559 526758 | 1 -1 Ld06_v01s1	chr06
388923 N . 139062 | 1 139062 | 529559 526758 | 1 -1 Ld06_v01s1	chr06
388924 N . 139062 | 1 139062 | 529559 526758 | 1 -1 Ld06_v01s1	chr06
388925 N . 139062 | 1 139062 | 529559 526758 | 1 -1 Ld06_v01s1	chr06
388926 N . 139062 | 1 139062 | 529559 526758 | 1 -1 Ld06_v01s1	chr06
388927 N . 139062 | 1 139062 | 529559 526758 | 1 -1 Ld06_v01s1	chr06
388928 N . 139062 | 1 139062 | 529559 526758 | 1 -1 Ld06_v01s1	chr06
388929 N . 139062 | 1 139062 | 529559 526758 | 1 -1 Ld06_v01s1	chr06
388930 N . 139062 | 1 139062 | 529559 526758 | 1 -1 Ld06_v01s1	chr06
388931 N . 139062 | 1 139062 | 529559 526758 | 1 -1 Ld06_v01s1	chr06
388932 N . 139062 | 1 139062 | 529559 526758 | 1 -1 Ld06_v01s1	chr06
388933 N . 139062 | 1 139062 | 529559 526758 | 1 -1 Ld06_v01s1	chr06
388934 N . 139062 | 1 139062 | 529559 526758 | 1 -1 Ld06_v01s1	chr06
388971 C T 139026 | 37 139026 | 529559 526758 | 1 -1 Ld06_v01s1	chr06
420238 . C 108603 | 0 108603 | 529559 526758 | 1 -1 Ld06_v01s1	chr06
420238 . C 108604 | 0 108604 | 529559 526758 | 1 -1 Ld06_v01s1	chr06
420238 . C 108605 | 0 108605 | 529559 526758 | 1 -1 Ld06_v01s1	chr06
437367 G C 91474 | 1 91474 | 529559 526758 | 1 -1 Ld06_v01s1	chr06
437368 C G 91473 | 1 91473 | 529559 526758 | 1 -1 Ld06_v01s1	chr06
455104 G C 73737 | 29 73737 | 529559 526758 | 1 -1 Ld06_v01s1	chr06
455133 C G 73708 | 29 73708 | 529559 526758 | 1 -1 Ld06_v01s1	chr06
490059 . C 40378 | 7999 39501 | 529559 526758 | 1 -1 Ld06_v01s1	chr06
506369 N . 24175 | 1 23191 | 529559 526758 | 1 -1 Ld06_v01s1	chr06
506370 N . 24175 | 1 23190 | 529559 526758 | 1 -1 Ld06_v01s1	chr06
506750 . T 23938 | 0 22810 | 529559 526758 | 1 -1 Ld06_v01s1	chr06
506750 . T 23939 | 0 22810 | 529559 526758 | 1 -1 Ld06_v01s1	chr06
515062 C A 15626 | 3717 14498 | 529559 526758 | 1 -1 Ld06_v01s1	chr06
520347 C G 11027 | 360 9213 | 529559 526758 | 1 -1 Ld06_v01s1	chr06
521156 . C 10217 | 45 8404 | 529559 526758 | 1 -1 Ld06_v01s1	chr06
521201 G A 10172 | 45 8359 | 529559 526758 | 1 -1 Ld06_v01s1	chr06
522501 A G 8872 | 85 7059 | 529559 526758 | 1 -1 Ld06_v01s1	chr06
522586 C G 8787 | 85 6974 | 529559 526758 | 1 -1 Ld06_v01s1	chr06
522730 A C 8643 | 144 6830 | 529559 526758 | 1 -1 Ld06_v01s1	chr06
522907 G C 8466 | 177 6653 | 529559 526758 | 1 -1 Ld06_v01s1	chr06
524359 T C 7014 | 128 5201 | 529559 526758 | 1 -1 Ld06_v01s1	chr06
524487 G C 6886 | 31 5073 | 529559 526758 | 1 -1 Ld06_v01s1	chr06
524518 T C 6855 | 31 5042 | 529559 526758 | 1 -1 Ld06_v01s1	chr06
524687 T C 6686 | 169 4873 | 529559 526758 | 1 -1 Ld06_v01s1	chr06
525787 C G 5586 | 206 3773 | 529559 526758 | 1 -1 Ld06_v01s1	chr06
525993 A C 5380 | 206 3567 | 529559 526758 | 1 -1 Ld06_v01s1	chr06
526321 G A 5052 | 328 3239 | 529559 526758 | 1 -1 Ld06_v01s1	chr06
526800 G A 4573 | 430 2760 | 529559 526758 | 1 -1 Ld06_v01s1	chr06
527230 C T 4143 | 213 2330 | 529559 526758 | 1 -1 Ld06_v01s1	chr06
527443 . T 3929 | 213 2117 | 529559 526758 | 1 -1 Ld06_v01s1	chr06
528157 G A 3215 | 2 1403 | 529559 526758 | 1 -1 Ld06_v01s1	chr06
528159 G C 3213 | 2 1401 | 529559 526758 | 1 -1 Ld06_v01s1	chr06
528165 G A 3207 | 1 1395 | 529559 526758 | 1 -1 Ld06_v01s1	chr06
528166 C G 3206 | 1 1394 | 529559 526758 | 1 -1 Ld06_v01s1	chr06
528171 T A 3201 | 3 1389 | 529559 526758 | 1 -1 Ld06_v01s1	chr06
528174 A C 3198 | 2 1386 | 529559 526758 | 1 -1 Ld06_v01s1	chr06
528176 A G 3196 | 2 1384 | 529559 526758 | 1 -1 Ld06_v01s1	chr06
528179 T G 3193 | 1 1381 | 529559 526758 | 1 -1 Ld06_v01s1	chr06
528180 G A 3192 | 1 1380 | 529559 526758 | 1 -1 Ld06_v01s1	chr06
528202 C T 3170 | 7 1358 | 529559 526758 | 1 -1 Ld06_v01s1	chr06
528209 A G 3163 | 5 1351 | 529559 526758 | 1 -1 Ld06_v01s1	chr06
528214 A G 3158 | 4 1346 | 529559 526758 | 1 -1 Ld06_v01s1	chr06
528218 A G 3154 | 2 1342 | 529559 526758 | 1 -1 Ld06_v01s1	chr06
528220 A G 3152 | 2 1340 | 529559 526758 | 1 -1 Ld06_v01s1	chr06
528225 A C 3147 | 5 1335 | 529559 526758 | 1 -1 Ld06_v01s1	chr06
528235 G A 3137 | 10 1325 | 529559 526758 | 1 -1 Ld06_v01s1	chr06
529087 G C 2285 | 81 473 | 529559 526758 | 1 -1 Ld06_v01s1	chr06
529168 C T 2204 | 81 392 | 529559 526758 | 1 -1 Ld06_v01s1	chr06
817 G . 598608 | 817 817 | 604754 600580 | 1 -1 Ld07_v01s1	chr07
22521 T G 406652 | 2 22521 | 604754 600580 | 1 1 Ld07_v01s1	chr07
22523 T G 406654 | 1 22523 | 604754 600580 | 1 1 Ld07_v01s1	chr07
22524 T G 406655 | 1 22524 | 604754 600580 | 1 1 Ld07_v01s1	chr07
22525 T G 406656 | 1 22525 | 604754 600580 | 1 1 Ld07_v01s1	chr07
22526 T G 406657 | 1 22526 | 604754 600580 | 1 1 Ld07_v01s1	chr07
22527 T C 406658 | 1 22527 | 604754 600580 | 1 1 Ld07_v01s1	chr07
22528 T C 406659 | 1 22528 | 604754 600580 | 1 1 Ld07_v01s1	chr07
22530 T A 406661 | 1 22530 | 604754 600580 | 1 1 Ld07_v01s1	chr07
22531 T G 406662 | 1 22531 | 604754 600580 | 1 1 Ld07_v01s1	chr07
22532 T G 406663 | 1 22532 | 604754 600580 | 1 1 Ld07_v01s1	chr07
22533 T G 406664 | 1 22533 | 604754 600580 | 1 1 Ld07_v01s1	chr07
22534 T A 406665 | 1 22534 | 604754 600580 | 1 1 Ld07_v01s1	chr07
22536 T G 406667 | 1 22536 | 604754 600580 | 1 1 Ld07_v01s1	chr07
22537 T A 406668 | 1 22537 | 604754 600580 | 1 1 Ld07_v01s1	chr07
22538 T C 406669 | 1 22538 | 604754 600580 | 1 1 Ld07_v01s1	chr07
22539 T C 406670 | 1 22539 | 604754 600580 | 1 1 Ld07_v01s1	chr07
22540 T C 406671 | 1 22540 | 604754 600580 | 1 1 Ld07_v01s1	chr07
22542 T C 406673 | 1 22542 | 604754 600580 | 1 1 Ld07_v01s1	chr07
22543 T G 406674 | 1 22543 | 604754 600580 | 1 1 Ld07_v01s1	chr07
22544 T C 406675 | 1 22544 | 604754 600580 | 1 1 Ld07_v01s1	chr07
22545 T A 406676 | 1 22545 | 604754 600580 | 1 1 Ld07_v01s1	chr07
22547 T G 406678 | 2 22547 | 604754 600580 | 1 1 Ld07_v01s1	chr07
24158 . C 408290 | 0 24158 | 604754 600580 | 1 1 Ld07_v01s1	chr07
24158 . C 408291 | 0 24158 | 604754 600580 | 1 1 Ld07_v01s1	chr07
24158 . C 408292 | 0 24158 | 604754 600580 | 1 1 Ld07_v01s1	chr07
25138 A . 409271 | 5 25138 | 604754 600580 | 1 1 Ld07_v01s1	chr07
43940 . C 427932 | 6543 43940 | 604754 600580 | 1 1 Ld07_v01s1	chr07
50483 . C 434476 | 0 50483 | 604754 600580 | 1 1 Ld07_v01s1	chr07
50483 . C 434477 | 0 50483 | 604754 600580 | 1 1 Ld07_v01s1	chr07
50942 . C 434937 | 459 50942 | 604754 600580 | 1 1 Ld07_v01s1	chr07
60716 . G 391031 | 1216 60716 | 604754 600580 | 1 1 Ld07_v01s1	chr07
114728 C G 539555 | 6 61026 | 604754 600580 | 1 -1 Ld07_v01s1	chr07
115294 G C 539039 | 5 61542 | 604754 600580 | 1 -1 Ld07_v01s1	chr07
115300 G A 539033 | 6 61548 | 604754 600580 | 1 -1 Ld07_v01s1	chr07
119087 . T 535244 | 0 65337 | 604754 600580 | 1 -1 Ld07_v01s1	chr07
119087 . G 535245 | 0 65336 | 604754 600580 | 1 -1 Ld07_v01s1	chr07
119092 . T 535238 | 5 65343 | 604754 600580 | 1 -1 Ld07_v01s1	chr07
119104 . G 535223 | 0 65358 | 604754 600580 | 1 -1 Ld07_v01s1	chr07
119104 . G 535224 | 0 65357 | 604754 600580 | 1 -1 Ld07_v01s1	chr07
119104 . G 535225 | 0 65356 | 604754 600580 | 1 -1 Ld07_v01s1	chr07
119106 T G 535221 | 2 65360 | 604754 600580 | 1 -1 Ld07_v01s1	chr07
137775 G . 516552 | 4801 84029 | 604754 600580 | 1 -1 Ld07_v01s1	chr07
142576 . G 511750 | 0 88831 | 604754 600580 | 1 -1 Ld07_v01s1	chr07
142576 . G 511751 | 0 88830 | 604754 600580 | 1 -1 Ld07_v01s1	chr07
159566 . T 494759 | 2 105822 | 604754 600580 | 1 -1 Ld07_v01s1	chr07
159568 . G 494754 | 0 105827 | 604754 600580 | 1 -1 Ld07_v01s1	chr07
159568 . G 494755 | 0 105826 | 604754 600580 | 1 -1 Ld07_v01s1	chr07
159568 . G 494756 | 0 105825 | 604754 600580 | 1 -1 Ld07_v01s1	chr07
184377 G . 469945 | 2 130636 | 604754 600580 | 1 -1 Ld07_v01s1	chr07
184379 G T 469944 | 2 130637 | 604754 600580 | 1 -1 Ld07_v01s1	chr07
190535 . G 463787 | 4561 136794 | 604754 600580 | 1 -1 Ld07_v01s1	chr07
195096 . C 459224 | 0 141357 | 604754 600580 | 1 -1 Ld07_v01s1	chr07
195096 . C 459225 | 0 141356 | 604754 600580 | 1 -1 Ld07_v01s1	chr07
212079 . G 386037 | 0 212079 | 604754 600580 | 1 -1 Ld07_v01s1	chr07
212079 . G 386038 | 0 212079 | 604754 600580 | 1 -1 Ld07_v01s1	chr07
228718 . A 369395 | 0 228718 | 604754 600580 | 1 -1 Ld07_v01s1	chr07
228718 . A 369396 | 0 228718 | 604754 600580 | 1 -1 Ld07_v01s1	chr07
228718 . C 369397 | 0 228718 | 604754 600580 | 1 -1 Ld07_v01s1	chr07
239137 A C 357000 | 4 239137 | 604754 600580 | 1 -1 Ld07_v01s1	chr07
239141 . A 356995 | 4 239141 | 604754 600580 | 1 -1 Ld07_v01s1	chr07
240836 . C 355299 | 1695 240836 | 604754 600580 | 1 -1 Ld07_v01s1	chr07
249103 . G 347030 | 0 249103 | 604754 600580 | 1 -1 Ld07_v01s1	chr07
249103 . G 347031 | 0 249103 | 604754 600580 | 1 -1 Ld07_v01s1	chr07
251162 A . 344971 | 1 251162 | 604754 600580 | 1 -1 Ld07_v01s1	chr07
251163 C . 344971 | 1 251163 | 604754 600580 | 1 -1 Ld07_v01s1	chr07
257683 . G 338451 | 2 257683 | 604754 600580 | 1 -1 Ld07_v01s1	chr07
257685 G C 338449 | 2 257685 | 604754 600580 | 1 -1 Ld07_v01s1	chr07
319898 . C 275018 | 2 275018 | 604754 600580 | 1 -1 Ld07_v01s1	chr07
319900 . C 275014 | 0 275014 | 604754 600580 | 1 -1 Ld07_v01s1	chr07
319900 . C 275015 | 0 275015 | 604754 600580 | 1 -1 Ld07_v01s1	chr07
320046 G . 274868 | 146 274868 | 604754 600580 | 1 -1 Ld07_v01s1	chr07
379682 . G 215368 | 0 215368 | 604754 600580 | 1 -1 Ld07_v01s1	chr07
379682 . G 215369 | 0 215369 | 604754 600580 | 1 -1 Ld07_v01s1	chr07
379682 . G 215370 | 0 215370 | 604754 600580 | 1 -1 Ld07_v01s1	chr07
383016 G A 212034 | 3334 212034 | 604754 600580 | 1 -1 Ld07_v01s1	chr07
404151 C G 200292 | 15 200292 | 604754 600580 | 1 -1 Ld07_v01s1	chr07
404166 C T 200277 | 7 200277 | 604754 600580 | 1 -1 Ld07_v01s1	chr07
404173 A T 200270 | 7 200270 | 604754 600580 | 1 -1 Ld07_v01s1	chr07
443462 A C 152886 | 467 152886 | 604754 600580 | 1 -1 Ld07_v01s1	chr07
444051 C T 135612 | 24 135612 | 604754 600580 | 1 -1 Ld07_v01s1	chr07
446582 C . 133521 | 1220 133521 | 604754 600580 | 1 -1 Ld07_v01s1	chr07
480817 T C 120970 | 1 120970 | 604754 600580 | 1 -1 Ld07_v01s1	chr07
480818 . T 120965 | 0 120965 | 604754 600580 | 1 -1 Ld07_v01s1	chr07
480818 . C 120966 | 0 120966 | 604754 600580 | 1 -1 Ld07_v01s1	chr07
480818 . C 120967 | 0 120967 | 604754 600580 | 1 -1 Ld07_v01s1	chr07
480818 . C 120968 | 0 120968 | 604754 600580 | 1 -1 Ld07_v01s1	chr07
514636 . C 61865 | 2 61865 | 604754 600580 | 1 -1 Ld07_v01s1	chr07
514638 A C 61863 | 2 61863 | 604754 600580 | 1 -1 Ld07_v01s1	chr07
526005 C . 50496 | 8 50496 | 604754 600580 | 1 -1 Ld07_v01s1	chr07
526013 C . 50489 | 8 50489 | 604754 600580 | 1 -1 Ld07_v01s1	chr07
544757 T C 66499 | 347 59998 | 604754 600580 | 1 -1 Ld07_v01s1	chr07
567504 T G 43854 | 219 37251 | 604754 600580 | 1 -1 Ld07_v01s1	chr07
572694 . C 39040 | 0 32061 | 604754 600580 | 1 -1 Ld07_v01s1	chr07
572694 . C 39041 | 0 32061 | 604754 600580 | 1 -1 Ld07_v01s1	chr07
573825 G C 37909 | 1131 30930 | 604754 600580 | 1 -1 Ld07_v01s1	chr07
576563 G A 35171 | 10 28192 | 604754 600580 | 1 -1 Ld07_v01s1	chr07
576573 G C 35161 | 10 28182 | 604754 600580 | 1 -1 Ld07_v01s1	chr07
581683 . C 30597 | 2109 23072 | 604754 600580 | 1 -1 Ld07_v01s1	chr07
583792 . C 28487 | 1866 20963 | 604754 600580 | 1 -1 Ld07_v01s1	chr07
586947 . C 25351 | 0 17808 | 604754 600580 | 1 -1 Ld07_v01s1	chr07
586947 . C 25352 | 0 17808 | 604754 600580 | 1 -1 Ld07_v01s1	chr07
586947 . C 25353 | 0 17808 | 604754 600580 | 1 -1 Ld07_v01s1	chr07
586947 . C 25354 | 0 17808 | 604754 600580 | 1 -1 Ld07_v01s1	chr07
586947 . C 25355 | 0 17808 | 604754 600580 | 1 -1 Ld07_v01s1	chr07
586947 . C 25356 | 0 17808 | 604754 600580 | 1 -1 Ld07_v01s1	chr07
15138 . T 491292 | 0 15138 | 505720 521501 | 1 -1 Ld08_v01s1	chr08d
15138 . T 491293 | 0 15138 | 505720 521501 | 1 -1 Ld08_v01s1	chr08d
15138 . T 491294 | 0 15138 | 505720 521501 | 1 -1 Ld08_v01s1	chr08d
15138 . T 491295 | 0 15138 | 505720 521501 | 1 -1 Ld08_v01s1	chr08d
15138 . T 491296 | 0 15138 | 505720 521501 | 1 -1 Ld08_v01s1	chr08d
30473 . C 475956 | 3151 30473 | 505720 521501 | 1 -1 Ld08_v01s1	chr08d
34319 . G 472587 | 0 34319 | 505720 521501 | 1 -1 Ld08_v01s1	chr08d
34319 . G 472588 | 0 34319 | 505720 521501 | 1 -1 Ld08_v01s1	chr08d
52521 C . 455964 | 7315 52521 | 505720 521501 | 1 -1 Ld08_v01s1	chr08d
85861 C . 422616 | 16430 85861 | 505720 521501 | 1 -1 Ld08_v01s1	chr08d
105646 . T 402818 | 0 105646 | 505720 521501 | 1 -1 Ld08_v01s1	chr08d
105646 . G 402819 | 0 105646 | 505720 521501 | 1 -1 Ld08_v01s1	chr08d
105646 . T 402820 | 0 105646 | 505720 521501 | 1 -1 Ld08_v01s1	chr08d
105646 . G 402821 | 0 105646 | 505720 521501 | 1 -1 Ld08_v01s1	chr08d
105646 . A 402822 | 0 105646 | 505720 521501 | 1 -1 Ld08_v01s1	chr08d
105646 . G 402823 | 0 105646 | 505720 521501 | 1 -1 Ld08_v01s1	chr08d
105646 . C 402824 | 0 105646 | 505720 521501 | 1 -1 Ld08_v01s1	chr08d
105646 . T 402825 | 0 105646 | 505720 521501 | 1 -1 Ld08_v01s1	chr08d
105646 . C 402826 | 0 105646 | 505720 521501 | 1 -1 Ld08_v01s1	chr08d
105646 . G 402827 | 0 105646 | 505720 521501 | 1 -1 Ld08_v01s1	chr08d
105646 . G 402828 | 0 105646 | 505720 521501 | 1 -1 Ld08_v01s1	chr08d
105646 . C 402829 | 0 105646 | 505720 521501 | 1 -1 Ld08_v01s1	chr08d
105646 . A 402830 | 0 105646 | 505720 521501 | 1 -1 Ld08_v01s1	chr08d
105646 . T 402831 | 0 105646 | 505720 521501 | 1 -1 Ld08_v01s1	chr08d
105648 . G 402810 | 0 105648 | 505720 521501 | 1 -1 Ld08_v01s1	chr08d
105648 . G 402811 | 0 105648 | 505720 521501 | 1 -1 Ld08_v01s1	chr08d
105648 . A 402812 | 0 105648 | 505720 521501 | 1 -1 Ld08_v01s1	chr08d
105648 . C 402813 | 0 105648 | 505720 521501 | 1 -1 Ld08_v01s1	chr08d
105648 . G 402814 | 0 105648 | 505720 521501 | 1 -1 Ld08_v01s1	chr08d
105648 . G 402815 | 0 105648 | 505720 521501 | 1 -1 Ld08_v01s1	chr08d
107468 . G 400989 | 1820 107468 | 505720 521501 | 1 -1 Ld08_v01s1	chr08d
139098 . G 369357 | 0 139098 | 505720 521501 | 1 -1 Ld08_v01s1	chr08d
139098 . G 369358 | 0 139098 | 505720 521501 | 1 -1 Ld08_v01s1	chr08d
178114 . G 330340 | 8038 178114 | 505720 521501 | 1 -1 Ld08_v01s1	chr08d
186152 . G 322301 | 8038 186152 | 505720 521501 | 1 -1 Ld08_v01s1	chr08d
198318 . C 310134 | 2131 198318 | 505720 521501 | 1 -1 Ld08_v01s1	chr08d
200449 . A 307999 | 0 200449 | 505720 521501 | 1 -1 Ld08_v01s1	chr08d
200449 . A 308000 | 0 200449 | 505720 521501 | 1 -1 Ld08_v01s1	chr08d
200449 . C 308001 | 0 200449 | 505720 521501 | 1 -1 Ld08_v01s1	chr08d
200449 . C 308002 | 0 200449 | 505720 521501 | 1 -1 Ld08_v01s1	chr08d
222286 C G 286162 | 1 222286 | 505720 521501 | 1 -1 Ld08_v01s1	chr08d
222287 C A 286161 | 1 222287 | 505720 521501 | 1 -1 Ld08_v01s1	chr08d
222288 C A 286160 | 1 222288 | 505720 521501 | 1 -1 Ld08_v01s1	chr08d
222296 C A 286152 | 8 222296 | 505720 521501 | 1 -1 Ld08_v01s1	chr08d
225320 . G 283127 | 3024 225320 | 505720 521501 | 1 -1 Ld08_v01s1	chr08d
239678 . G 268768 | 1434 239678 | 505720 521501 | 1 -1 Ld08_v01s1	chr08d
241112 . T 267332 | 0 241112 | 505720 521501 | 1 -1 Ld08_v01s1	chr08d
241112 . A 267333 | 0 241112 | 505720 521501 | 1 -1 Ld08_v01s1	chr08d
242234 C . 266210 | 558 242234 | 505720 521501 | 1 -1 Ld08_v01s1	chr08d
242792 . G 265652 | 558 242792 | 505720 521501 | 1 -1 Ld08_v01s1	chr08d
284923 C T 223681 | 3557 220798 | 505720 521501 | 1 -1 Ld08_v01s1	chr08d
299378 . G 216207 | 0 206343 | 505720 521501 | 1 -1 Ld08_v01s1	chr08d
299378 . G 216208 | 0 206343 | 505720 521501 | 1 -1 Ld08_v01s1	chr08d
299380 C G 216205 | 2 206341 | 505720 521501 | 1 -1 Ld08_v01s1	chr08d
307425 A C 198875 | 11 198296 | 505720 521501 | 1 -1 Ld08_v01s1	chr08d
307436 G A 198864 | 11 198285 | 505720 521501 | 1 -1 Ld08_v01s1	chr08d
307552 T C 198748 | 116 198169 | 505720 521501 | 1 -1 Ld08_v01s1	chr08d
307893 A C 198407 | 1 197828 | 505720 521501 | 1 -1 Ld08_v01s1	chr08d
307894 A C 198406 | 1 197827 | 505720 521501 | 1 -1 Ld08_v01s1	chr08d
307896 A C 198404 | 1 197825 | 505720 521501 | 1 -1 Ld08_v01s1	chr08d
307897 A G 198403 | 1 197824 | 505720 521501 | 1 -1 Ld08_v01s1	chr08d
307900 A C 198400 | 1 197821 | 505720 521501 | 1 -1 Ld08_v01s1	chr08d
307901 A C 198399 | 1 197820 | 505720 521501 | 1 -1 Ld08_v01s1	chr08d
307902 A G 198398 | 1 197819 | 505720 521501 | 1 -1 Ld08_v01s1	chr08d
307903 A C 198397 | 1 197818 | 505720 521501 | 1 -1 Ld08_v01s1	chr08d
307904 A C 198396 | 1 197817 | 505720 521501 | 1 -1 Ld08_v01s1	chr08d
307906 A C 198394 | 1 197815 | 505720 521501 | 1 -1 Ld08_v01s1	chr08d
307907 A C 198393 | 1 197814 | 505720 521501 | 1 -1 Ld08_v01s1	chr08d
307908 A G 198392 | 1 197813 | 505720 521501 | 1 -1 Ld08_v01s1	chr08d
307910 A G 198390 | 2 197811 | 505720 521501 | 1 -1 Ld08_v01s1	chr08d
307912 A C 198388 | 1 197809 | 505720 521501 | 1 -1 Ld08_v01s1	chr08d
307913 A C 198387 | 1 197808 | 505720 521501 | 1 -1 Ld08_v01s1	chr08d
307914 A C 198386 | 1 197807 | 505720 521501 | 1 -1 Ld08_v01s1	chr08d
307915 A C 198385 | 1 197806 | 505720 521501 | 1 -1 Ld08_v01s1	chr08d
307916 A C 198384 | 1 197805 | 505720 521501 | 1 -1 Ld08_v01s1	chr08d
307917 A T 198383 | 1 197804 | 505720 521501 | 1 -1 Ld08_v01s1	chr08d
307918 A C 198382 | 1 197803 | 505720 521501 | 1 -1 Ld08_v01s1	chr08d
307919 A C 198381 | 1 197802 | 505720 521501 | 1 -1 Ld08_v01s1	chr08d
309129 T . 197179 | 1 196592 | 505720 521501 | 1 -1 Ld08_v01s1	chr08d
309130 C . 197179 | 1 196591 | 505720 521501 | 1 -1 Ld08_v01s1	chr08d
309204 G A 197106 | 74 196517 | 505720 521501 | 1 -1 Ld08_v01s1	chr08d
309350 C T 196960 | 78 196371 | 505720 521501 | 1 -1 Ld08_v01s1	chr08d
309428 T C 196882 | 78 196293 | 505720 521501 | 1 -1 Ld08_v01s1	chr08d
327862 C . 157465 | 61 157465 | 505720 521501 | 1 -1 Ld08_v01s1	chr08d
327923 A G 157405 | 2 157405 | 505720 521501 | 1 -1 Ld08_v01s1	chr08d
327925 T G 157403 | 2 157403 | 505720 521501 | 1 -1 Ld08_v01s1	chr08d
327927 A G 157401 | 2 157401 | 505720 521501 | 1 -1 Ld08_v01s1	chr08d
327935 G A 157393 | 8 157393 | 505720 521501 | 1 -1 Ld08_v01s1	chr08d
327949 T C 157379 | 2 157379 | 505720 521501 | 1 -1 Ld08_v01s1	chr08d
327951 C T 157377 | 1 157377 | 505720 521501 | 1 -1 Ld08_v01s1	chr08d
327952 C G 157376 | 1 157376 | 505720 521501 | 1 -1 Ld08_v01s1	chr08d
327953 C A 157375 | 1 157375 | 505720 521501 | 1 -1 Ld08_v01s1	chr08d
327956 C T 157372 | 1 157372 | 505720 521501 | 1 -1 Ld08_v01s1	chr08d
327957 T C 157371 | 1 157371 | 505720 521501 | 1 -1 Ld08_v01s1	chr08d
328907 A G 156818 | 30 156818 | 505720 521501 | 1 -1 Ld08_v01s1	chr08d
331412 C T 154313 | 881 154313 | 505720 521501 | 1 -1 Ld08_v01s1	chr08d
333216 . C 168043 | 0 168043 | 505720 521501 | 1 -1 Ld08_v01s1	chr08d
333216 . C 168044 | 0 168044 | 505720 521501 | 1 -1 Ld08_v01s1	chr08d
333439 . T 167816 | 0 167816 | 505720 521501 | 1 -1 Ld08_v01s1	chr08d
333439 . C 167817 | 0 167817 | 505720 521501 | 1 -1 Ld08_v01s1	chr08d
333439 . C 167818 | 0 167818 | 505720 521501 | 1 -1 Ld08_v01s1	chr08d
333439 . C 167819 | 0 167819 | 505720 521501 | 1 -1 Ld08_v01s1	chr08d
338916 . C 178181 | 0 166805 | 505720 521501 | 1 -1 Ld08_v01s1	chr08d
338916 . C 178182 | 0 166805 | 505720 521501 | 1 -1 Ld08_v01s1	chr08d
340109 G A 172554 | 2 165612 | 505720 521501 | 1 -1 Ld08_v01s1	chr08d
340111 C T 172552 | 2 165610 | 505720 521501 | 1 -1 Ld08_v01s1	chr08d
340131 A C 172532 | 1 165590 | 505720 521501 | 1 -1 Ld08_v01s1	chr08d
340132 G T 172531 | 1 165589 | 505720 521501 | 1 -1 Ld08_v01s1	chr08d
340134 G T 172529 | 1 165587 | 505720 521501 | 1 -1 Ld08_v01s1	chr08d
340135 A T 172528 | 1 165586 | 505720 521501 | 1 -1 Ld08_v01s1	chr08d
340139 T C 172524 | 4 165582 | 505720 521501 | 1 -1 Ld08_v01s1	chr08d
340146 C G 172517 | 6 165575 | 505720 521501 | 1 -1 Ld08_v01s1	chr08d
355427 . G 142188 | 0 142188 | 505720 521501 | 1 -1 Ld08_v01s1	chr08d
355427 . G 142189 | 0 142189 | 505720 521501 | 1 -1 Ld08_v01s1	chr08d
355427 . G 142190 | 0 142190 | 505720 521501 | 1 -1 Ld08_v01s1	chr08d
364148 . G 133463 | 0 133463 | 505720 521501 | 1 -1 Ld08_v01s1	chr08d
364148 . G 133464 | 0 133464 | 505720 521501 | 1 -1 Ld08_v01s1	chr08d
364148 . G 133465 | 0 133465 | 505720 521501 | 1 -1 Ld08_v01s1	chr08d
364148 . G 133466 | 0 133466 | 505720 521501 | 1 -1 Ld08_v01s1	chr08d
402978 G . 94633 | 10785 94633 | 505720 521501 | 1 -1 Ld08_v01s1	chr08d
415075 C T 82425 | 534 82425 | 505720 521501 | 1 -1 Ld08_v01s1	chr08d
416787 G A 83653 | 341 83653 | 505720 521501 | 1 -1 Ld08_v01s1	chr08d
427003 . C 65488 | 7 65488 | 505720 521501 | 1 -1 Ld08_v01s1	chr08d
427166 C T 65455 | 31 65455 | 505720 521501 | 1 -1 Ld08_v01s1	chr08d
446103 . G 46517 | 16060 46517 | 505720 521501 | 1 -1 Ld08_v01s1	chr08d
462163 . G 30456 | 6313 30456 | 505720 521501 | 1 -1 Ld08_v01s1	chr08d
470166 . G 22808 | 721 22808 | 505720 521501 | 1 -1 Ld08_v01s1	chr08d
478591 . G 14382 | 6093 14382 | 505720 521501 | 1 -1 Ld08_v01s1	chr08d
493797 C A 318463 | 21 11924 | 505720 1519963 | 1 1 Ld08_v01s1	chr33
493818 . C 318485 | 0 11903 | 505720 1519963 | 1 1 Ld08_v01s1	chr33
493818 . C 318486 | 0 11903 | 505720 1519963 | 1 1 Ld08_v01s1	chr33
495235 . C 315839 | 1145 10486 | 505720 1519963 | 1 1 Ld08_v01s1	chr33
496922 G C 313556 | 4 8799 | 505720 1519963 | 1 1 Ld08_v01s1	chr33
496926 T G 313560 | 4 8795 | 505720 1519963 | 1 1 Ld08_v01s1	chr33
496952 T G 313586 | 3 8769 | 505720 1519963 | 1 1 Ld08_v01s1	chr33
496955 T C 313589 | 1 8766 | 505720 1519963 | 1 1 Ld08_v01s1	chr33
496956 A T 313590 | 1 8765 | 505720 1519963 | 1 1 Ld08_v01s1	chr33
496985 C G 313619 | 29 8736 | 505720 1519963 | 1 1 Ld08_v01s1	chr33
826 G A 200533 | 315 826 | 588727 521501 | 1 -1 Ld09_v01s1	chr08d
1141 A G 200218 | 194 1141 | 588727 521501 | 1 -1 Ld09_v01s1	chr08d
1335 T C 200024 | 194 1335 | 588727 521501 | 1 -1 Ld09_v01s1	chr08d
10637 . T 561193 | 5022 8639 | 588727 569831 | 1 -1 Ld09_v01s1	chr09
20608 C . 551222 | 1 18610 | 588727 569831 | 1 -1 Ld09_v01s1	chr09
20609 C . 551222 | 1 18610 | 588727 569831 | 1 -1 Ld09_v01s1	chr09
50938 . C 520893 | 6709 48939 | 588727 569831 | 1 -1 Ld09_v01s1	chr09
57647 . A 514183 | 6709 55649 | 588727 569831 | 1 -1 Ld09_v01s1	chr09
71052 C T 501167 | 25 68665 | 588727 569831 | 1 -1 Ld09_v01s1	chr09
71077 G T 501142 | 25 68690 | 588727 569831 | 1 -1 Ld09_v01s1	chr09
71215 G A 501004 | 138 68828 | 588727 569831 | 1 -1 Ld09_v01s1	chr09
72639 G A 499580 | 598 70252 | 588727 569831 | 1 -1 Ld09_v01s1	chr09
73237 C T 498982 | 598 70850 | 588727 569831 | 1 -1 Ld09_v01s1	chr09
111645 . C 439224 | 14804 111645 | 588727 569831 | 1 -1 Ld09_v01s1	chr09
126449 . G 424419 | 8565 126449 | 588727 569831 | 1 -1 Ld09_v01s1	chr09
155300 G . 470614 | 1126 99218 | 588727 569831 | 1 -1 Ld09_v01s1	chr09
182785 . T 403998 | 0 165834 | 588727 569831 | 1 -1 Ld09_v01s1	chr09
182785 . G 403999 | 0 165833 | 588727 569831 | 1 -1 Ld09_v01s1	chr09
182785 . T 404000 | 0 165832 | 588727 569831 | 1 -1 Ld09_v01s1	chr09
182785 . G 404001 | 0 165831 | 588727 569831 | 1 -1 Ld09_v01s1	chr09
182785 . T 404002 | 0 165830 | 588727 569831 | 1 -1 Ld09_v01s1	chr09
182785 . G 404003 | 0 165829 | 588727 569831 | 1 -1 Ld09_v01s1	chr09
182785 . T 404004 | 0 165828 | 588727 569831 | 1 -1 Ld09_v01s1	chr09
182785 . G 404005 | 0 165827 | 588727 569831 | 1 -1 Ld09_v01s1	chr09
182785 . T 404006 | 0 165826 | 588727 569831 | 1 -1 Ld09_v01s1	chr09
182785 . G 404007 | 0 165825 | 588727 569831 | 1 -1 Ld09_v01s1	chr09
182785 . T 404008 | 0 165824 | 588727 569831 | 1 -1 Ld09_v01s1	chr09
182785 . G 404009 | 0 165823 | 588727 569831 | 1 -1 Ld09_v01s1	chr09
182785 . T 404010 | 0 165822 | 588727 569831 | 1 -1 Ld09_v01s1	chr09
182785 . G 404011 | 0 165821 | 588727 569831 | 1 -1 Ld09_v01s1	chr09
182785 . T 404012 | 0 165820 | 588727 569831 | 1 -1 Ld09_v01s1	chr09
182785 . G 404013 | 0 165819 | 588727 569831 | 1 -1 Ld09_v01s1	chr09
182785 . T 404014 | 0 165818 | 588727 569831 | 1 -1 Ld09_v01s1	chr09
182785 . G 404015 | 0 165817 | 588727 569831 | 1 -1 Ld09_v01s1	chr09
204927 . G 381854 | 0 187978 | 588727 569831 | 1 -1 Ld09_v01s1	chr09
204927 . T 381855 | 0 187977 | 588727 569831 | 1 -1 Ld09_v01s1	chr09
244685 G . 342714 | 19138 227118 | 588727 569831 | 1 -1 Ld09_v01s1	chr09
274832 . G 312566 | 0 257266 | 588727 569831 | 1 -1 Ld09_v01s1	chr09
274832 . G 312567 | 0 257265 | 588727 569831 | 1 -1 Ld09_v01s1	chr09
275164 A C 312234 | 3 257598 | 588727 569831 | 1 -1 Ld09_v01s1	chr09
275167 . C 312230 | 3 257602 | 588727 569831 | 1 -1 Ld09_v01s1	chr09
279767 . G 307629 | 4600 262203 | 588727 569831 | 1 -1 Ld09_v01s1	chr09
284846 . G 302549 | 5079 267283 | 588727 569831 | 1 -1 Ld09_v01s1	chr09
303516 C . 283879 | 1 283879 | 588727 569831 | 1 -1 Ld09_v01s1	chr09
303517 C . 283879 | 1 283879 | 588727 569831 | 1 -1 Ld09_v01s1	chr09
330840 . C 256556 | 13478 256556 | 588727 569831 | 1 -1 Ld09_v01s1	chr09
344318 C . 243078 | 13478 243078 | 588727 569831 | 1 -1 Ld09_v01s1	chr09
374593 . G 211073 | 1750 211073 | 588727 569831 | 1 -1 Ld09_v01s1	chr09
390521 G . 197203 | 686 197203 | 588727 569831 | 1 -1 Ld09_v01s1	chr09
392244 G . 195509 | 12 195509 | 588727 569831 | 1 -1 Ld09_v01s1	chr09
396308 C T 191446 | 4064 191446 | 588727 569831 | 1 -1 Ld09_v01s1	chr09
417791 T G 169963 | 5103 169963 | 588727 569831 | 1 -1 Ld09_v01s1	chr09
422894 C . 164860 | 1 164860 | 588727 569831 | 1 -1 Ld09_v01s1	chr09
422895 C . 164860 | 1 164860 | 588727 569831 | 1 -1 Ld09_v01s1	chr09
422896 C . 164860 | 1 164860 | 588727 569831 | 1 -1 Ld09_v01s1	chr09
422897 C . 164860 | 1 164860 | 588727 569831 | 1 -1 Ld09_v01s1	chr09
422898 C . 164860 | 1 164860 | 588727 569831 | 1 -1 Ld09_v01s1	chr09
422899 C . 164860 | 1 164860 | 588727 569831 | 1 -1 Ld09_v01s1	chr09
422901 C T 164859 | 2 164859 | 588727 569831 | 1 -1 Ld09_v01s1	chr09
428579 . C 159174 | 0 159174 | 588727 569831 | 1 -1 Ld09_v01s1	chr09
428579 . C 159175 | 0 159175 | 588727 569831 | 1 -1 Ld09_v01s1	chr09
428579 . C 159176 | 0 159176 | 588727 569831 | 1 -1 Ld09_v01s1	chr09
428579 . C 159177 | 0 159177 | 588727 569831 | 1 -1 Ld09_v01s1	chr09
428579 . C 159178 | 0 159178 | 588727 569831 | 1 -1 Ld09_v01s1	chr09
428579 . C 159179 | 0 159179 | 588727 569831 | 1 -1 Ld09_v01s1	chr09
428579 . C 159180 | 0 159180 | 588727 569831 | 1 -1 Ld09_v01s1	chr09
436268 . G 151483 | 0 151483 | 588727 569831 | 1 -1 Ld09_v01s1	chr09
436268 . G 151484 | 0 151484 | 588727 569831 | 1 -1 Ld09_v01s1	chr09
449948 T C 138734 | 1 138734 | 588727 569831 | 1 -1 Ld09_v01s1	chr09
449949 T G 138733 | 1 138733 | 588727 569831 | 1 -1 Ld09_v01s1	chr09
449951 T C 138731 | 2 138731 | 588727 569831 | 1 -1 Ld09_v01s1	chr09
449953 T C 138729 | 2 138729 | 588727 569831 | 1 -1 Ld09_v01s1	chr09
449955 T G 138727 | 1 138727 | 588727 569831 | 1 -1 Ld09_v01s1	chr09
449956 T C 138726 | 1 138726 | 588727 569831 | 1 -1 Ld09_v01s1	chr09
449957 T A 138725 | 1 138725 | 588727 569831 | 1 -1 Ld09_v01s1	chr09
449958 T C 138724 | 1 138724 | 588727 569831 | 1 -1 Ld09_v01s1	chr09
449959 T G 138723 | 1 138723 | 588727 569831 | 1 -1 Ld09_v01s1	chr09
449960 T C 138722 | 1 138722 | 588727 569831 | 1 -1 Ld09_v01s1	chr09
449961 T G 138721 | 1 138721 | 588727 569831 | 1 -1 Ld09_v01s1	chr09
449962 T C 138720 | 1 138720 | 588727 569831 | 1 -1 Ld09_v01s1	chr09
449963 T G 138719 | 1 138719 | 588727 569831 | 1 -1 Ld09_v01s1	chr09
449964 T G 138718 | 1 138718 | 588727 569831 | 1 -1 Ld09_v01s1	chr09
449968 T G 138714 | 1 138714 | 588727 569831 | 1 -1 Ld09_v01s1	chr09
449969 T C 138713 | 1 138713 | 588727 569831 | 1 -1 Ld09_v01s1	chr09
449970 T C 138712 | 1 138712 | 588727 569831 | 1 -1 Ld09_v01s1	chr09
449971 T A 138711 | 1 138711 | 588727 569831 | 1 -1 Ld09_v01s1	chr09
449972 T C 138710 | 1 138710 | 588727 569831 | 1 -1 Ld09_v01s1	chr09
449973 T G 138709 | 1 138709 | 588727 569831 | 1 -1 Ld09_v01s1	chr09
449976 T G 138706 | 1 138706 | 588727 569831 | 1 -1 Ld09_v01s1	chr09
449977 T C 138705 | 1 138705 | 588727 569831 | 1 -1 Ld09_v01s1	chr09
449978 T C 138704 | 1 138704 | 588727 569831 | 1 -1 Ld09_v01s1	chr09
449979 T G 138703 | 1 138703 | 588727 569831 | 1 -1 Ld09_v01s1	chr09
449980 T C 138702 | 1 138702 | 588727 569831 | 1 -1 Ld09_v01s1	chr09
456770 G A 132719 | 10 131958 | 588727 569831 | 1 -1 Ld09_v01s1	chr09
456780 G . 132709 | 10 131948 | 588727 569831 | 1 -1 Ld09_v01s1	chr09
456790 G T 132700 | 3 131938 | 588727 569831 | 1 -1 Ld09_v01s1	chr09
456793 G T 132697 | 3 131935 | 588727 569831 | 1 -1 Ld09_v01s1	chr09
456796 N . 132694 | 1 131932 | 588727 569831 | 1 -1 Ld09_v01s1	chr09
456797 N . 132694 | 1 131931 | 588727 569831 | 1 -1 Ld09_v01s1	chr09
456798 N . 132694 | 1 131930 | 588727 569831 | 1 -1 Ld09_v01s1	chr09
456799 N . 132694 | 1 131929 | 588727 569831 | 1 -1 Ld09_v01s1	chr09
456800 N . 132694 | 1 131928 | 588727 569831 | 1 -1 Ld09_v01s1	chr09
456801 N . 132694 | 1 131927 | 588727 569831 | 1 -1 Ld09_v01s1	chr09
456802 N . 132694 | 1 131926 | 588727 569831 | 1 -1 Ld09_v01s1	chr09
456803 N . 132694 | 1 131925 | 588727 569831 | 1 -1 Ld09_v01s1	chr09
456804 N . 132694 | 1 131924 | 588727 569831 | 1 -1 Ld09_v01s1	chr09
456805 N . 132694 | 1 131923 | 588727 569831 | 1 -1 Ld09_v01s1	chr09
456806 N . 132694 | 1 131922 | 588727 569831 | 1 -1 Ld09_v01s1	chr09
456807 N . 132694 | 1 131921 | 588727 569831 | 1 -1 Ld09_v01s1	chr09
456808 N . 132694 | 1 131920 | 588727 569831 | 1 -1 Ld09_v01s1	chr09
456809 N . 132694 | 1 131919 | 588727 569831 | 1 -1 Ld09_v01s1	chr09
456810 N . 132694 | 1 131918 | 588727 569831 | 1 -1 Ld09_v01s1	chr09
456811 N . 132694 | 1 131917 | 588727 569831 | 1 -1 Ld09_v01s1	chr09
456812 N . 132694 | 1 131916 | 588727 569831 | 1 -1 Ld09_v01s1	chr09
456813 N . 132694 | 1 131915 | 588727 569831 | 1 -1 Ld09_v01s1	chr09
456814 N . 132694 | 1 131914 | 588727 569831 | 1 -1 Ld09_v01s1	chr09
462626 . G 126882 | 3572 126102 | 588727 569831 | 1 -1 Ld09_v01s1	chr09
466198 . C 123308 | 0 122530 | 588727 569831 | 1 -1 Ld09_v01s1	chr09
466198 . A 123309 | 0 122530 | 588727 569831 | 1 -1 Ld09_v01s1	chr09
506300 T . 84250 | 1 82428 | 588727 569831 | 1 -1 Ld09_v01s1	chr09
506301 C . 84250 | 1 82427 | 588727 569831 | 1 -1 Ld09_v01s1	chr09
506302 T . 84250 | 1 82426 | 588727 569831 | 1 -1 Ld09_v01s1	chr09
506303 C . 84250 | 1 82425 | 588727 569831 | 1 -1 Ld09_v01s1	chr09
506305 C G 84249 | 2 82423 | 588727 569831 | 1 -1 Ld09_v01s1	chr09
506330 C . 84224 | 1 82398 | 588727 569831 | 1 -1 Ld09_v01s1	chr09
506331 C . 84224 | 1 82397 | 588727 569831 | 1 -1 Ld09_v01s1	chr09
506332 C . 84224 | 1 82396 | 588727 569831 | 1 -1 Ld09_v01s1	chr09
513633 A G 76917 | 7111 75095 | 588727 569831 | 1 -1 Ld09_v01s1	chr09
18697 . C 540601 | 0 18697 | 558170 572298 | 1 -1 Ld10_v01s1	chr10
18697 . C 540602 | 0 18697 | 558170 572298 | 1 -1 Ld10_v01s1	chr10
18697 . C 540603 | 0 18697 | 558170 572298 | 1 -1 Ld10_v01s1	chr10
20188 C G 539110 | 1491 20188 | 558170 572298 | 1 -1 Ld10_v01s1	chr10
22719 . C 536577 | 0 22719 | 558170 572298 | 1 -1 Ld10_v01s1	chr10
22719 . C 536578 | 0 22719 | 558170 572298 | 1 -1 Ld10_v01s1	chr10
60091 G T 499642 | 470 60091 | 558170 572298 | 1 -1 Ld10_v01s1	chr10
83258 C . 476957 | 3705 83258 | 558170 572298 | 1 -1 Ld10_v01s1	chr10
98838 . C 461377 | 15580 98838 | 558170 572298 | 1 -1 Ld10_v01s1	chr10
120830 . C 439384 | 694 120830 | 558170 572298 | 1 -1 Ld10_v01s1	chr10
121524 . C 438689 | 694 121524 | 558170 572298 | 1 -1 Ld10_v01s1	chr10
131071 . G 429138 | 0 131071 | 558170 572298 | 1 -1 Ld10_v01s1	chr10
131071 . T 429139 | 0 131071 | 558170 572298 | 1 -1 Ld10_v01s1	chr10
131071 . G 429140 | 0 131071 | 558170 572298 | 1 -1 Ld10_v01s1	chr10
131071 . T 429141 | 0 131071 | 558170 572298 | 1 -1 Ld10_v01s1	chr10
154069 C . 406272 | 899 154069 | 558170 572298 | 1 -1 Ld10_v01s1	chr10
154968 . G 405372 | 0 154968 | 558170 572298 | 1 -1 Ld10_v01s1	chr10
154968 . G 405373 | 0 154968 | 558170 572298 | 1 -1 Ld10_v01s1	chr10
161136 C . 399779 | 2531 161136 | 558170 572298 | 1 -1 Ld10_v01s1	chr10
163667 . T 397224 | 0 163667 | 558170 572298 | 1 -1 Ld10_v01s1	chr10
163667 . G 397225 | 0 163667 | 558170 572298 | 1 -1 Ld10_v01s1	chr10
163667 . G 397226 | 0 163667 | 558170 572298 | 1 -1 Ld10_v01s1	chr10
163667 . G 397227 | 0 163667 | 558170 572298 | 1 -1 Ld10_v01s1	chr10
163667 . A 397228 | 0 163667 | 558170 572298 | 1 -1 Ld10_v01s1	chr10
163667 . G 397229 | 0 163667 | 558170 572298 | 1 -1 Ld10_v01s1	chr10
163667 . G 397230 | 0 163667 | 558170 572298 | 1 -1 Ld10_v01s1	chr10
163667 . T 397231 | 0 163667 | 558170 572298 | 1 -1 Ld10_v01s1	chr10
163667 . G 397232 | 0 163667 | 558170 572298 | 1 -1 Ld10_v01s1	chr10
163667 . C 397233 | 0 163667 | 558170 572298 | 1 -1 Ld10_v01s1	chr10
163667 . A 397234 | 0 163667 | 558170 572298 | 1 -1 Ld10_v01s1	chr10
163667 . G 397235 | 0 163667 | 558170 572298 | 1 -1 Ld10_v01s1	chr10
163667 . G 397236 | 0 163667 | 558170 572298 | 1 -1 Ld10_v01s1	chr10
163667 . A 397237 | 0 163667 | 558170 572298 | 1 -1 Ld10_v01s1	chr10
163667 . G 397238 | 0 163667 | 558170 572298 | 1 -1 Ld10_v01s1	chr10
163667 . T 397239 | 0 163667 | 558170 572298 | 1 -1 Ld10_v01s1	chr10
163667 . A 397240 | 0 163667 | 558170 572298 | 1 -1 Ld10_v01s1	chr10
163667 . G 397241 | 0 163667 | 558170 572298 | 1 -1 Ld10_v01s1	chr10
163667 . G 397242 | 0 163667 | 558170 572298 | 1 -1 Ld10_v01s1	chr10
163667 . C 397243 | 0 163667 | 558170 572298 | 1 -1 Ld10_v01s1	chr10
163667 . T 397244 | 0 163667 | 558170 572298 | 1 -1 Ld10_v01s1	chr10
163667 . C 397245 | 0 163667 | 558170 572298 | 1 -1 Ld10_v01s1	chr10
163667 . A 397246 | 0 163667 | 558170 572298 | 1 -1 Ld10_v01s1	chr10
163667 . C 397247 | 0 163667 | 558170 572298 | 1 -1 Ld10_v01s1	chr10
163667 . G 397248 | 0 163667 | 558170 572298 | 1 -1 Ld10_v01s1	chr10
179081 G T 383369 | 40 179081 | 558170 572298 | 1 -1 Ld10_v01s1	chr10
179121 C G 383329 | 1 179121 | 558170 572298 | 1 -1 Ld10_v01s1	chr10
179122 T C 383328 | 1 179122 | 558170 572298 | 1 -1 Ld10_v01s1	chr10
179183 C T 383267 | 61 179183 | 558170 572298 | 1 -1 Ld10_v01s1	chr10
179330 G A 383120 | 2 179330 | 558170 572298 | 1 -1 Ld10_v01s1	chr10
179332 A G 383118 | 2 179332 | 558170 572298 | 1 -1 Ld10_v01s1	chr10
189776 G . 373217 | 1 189776 | 558170 572298 | 1 -1 Ld10_v01s1	chr10
189777 T . 373217 | 1 189777 | 558170 572298 | 1 -1 Ld10_v01s1	chr10
189778 G . 373217 | 1 189778 | 558170 572298 | 1 -1 Ld10_v01s1	chr10
189779 T . 373217 | 1 189779 | 558170 572298 | 1 -1 Ld10_v01s1	chr10
189780 G . 373217 | 1 189780 | 558170 572298 | 1 -1 Ld10_v01s1	chr10
189781 C . 373217 | 1 189781 | 558170 572298 | 1 -1 Ld10_v01s1	chr10
189782 G . 373217 | 1 189782 | 558170 572298 | 1 -1 Ld10_v01s1	chr10
189783 T . 373217 | 1 189783 | 558170 572298 | 1 -1 Ld10_v01s1	chr10
207104 . G 356269 | 0 207104 | 558170 572298 | 1 -1 Ld10_v01s1	chr10
207104 . T 356270 | 0 207104 | 558170 572298 | 1 -1 Ld10_v01s1	chr10
211781 G A 1632 | 1 1211 | 558170 2842 | 1 -1 Ld10_v01s1	unknown3
211782 T C 1631 | 1 1212 | 558170 2842 | 1 -1 Ld10_v01s1	unknown3
211784 T G 1629 | 2 1214 | 558170 2842 | 1 -1 Ld10_v01s1	unknown3
213413 G A 342327 | 82 213413 | 558170 572298 | 1 -1 Ld10_v01s1	chr10
213495 . G 342241 | 0 213495 | 558170 572298 | 1 -1 Ld10_v01s1	chr10
213495 . C 342242 | 0 213495 | 558170 572298 | 1 -1 Ld10_v01s1	chr10
213495 . C 342243 | 0 213495 | 558170 572298 | 1 -1 Ld10_v01s1	chr10
213495 . G 342244 | 0 213495 | 558170 572298 | 1 -1 Ld10_v01s1	chr10
213621 A G 342115 | 2 213621 | 558170 572298 | 1 -1 Ld10_v01s1	chr10
213623 T A 342113 | 2 213623 | 558170 572298 | 1 -1 Ld10_v01s1	chr10
213625 G A 342111 | 2 213625 | 558170 572298 | 1 -1 Ld10_v01s1	chr10
213628 C A 342108 | 1 213628 | 558170 572298 | 1 -1 Ld10_v01s1	chr10
213629 G C 342107 | 1 213629 | 558170 572298 | 1 -1 Ld10_v01s1	chr10
213631 G A 342105 | 2 213631 | 558170 572298 | 1 -1 Ld10_v01s1	chr10
213634 A C 342102 | 1 213634 | 558170 572298 | 1 -1 Ld10_v01s1	chr10
213635 T A 342101 | 1 213635 | 558170 572298 | 1 -1 Ld10_v01s1	chr10
213639 C G 342097 | 1 213639 | 558170 572298 | 1 -1 Ld10_v01s1	chr10
213640 G T 342096 | 1 213640 | 558170 572298 | 1 -1 Ld10_v01s1	chr10
213642 T A 342094 | 2 213642 | 558170 572298 | 1 -1 Ld10_v01s1	chr10
213660 A G 342076 | 18 213660 | 558170 572298 | 1 -1 Ld10_v01s1	chr10
215663 . C 1949 | 243 894 | 558170 2842 | 1 -1 Ld10_v01s1	unknown3
220199 T C 339758 | 994 220199 | 558170 572298 | 1 -1 Ld10_v01s1	chr10
221525 C T 331933 | 10 221525 | 558170 572298 | 1 -1 Ld10_v01s1	chr10
221535 G A 331923 | 8 221535 | 558170 572298 | 1 -1 Ld10_v01s1	chr10
226495 G . 343200 | 1 226495 | 558170 572298 | 1 -1 Ld10_v01s1	chr10
226496 C . 343200 | 1 226496 | 558170 572298 | 1 -1 Ld10_v01s1	chr10
226497 C . 343200 | 1 226497 | 558170 572298 | 1 -1 Ld10_v01s1	chr10
226498 C . 343200 | 1 226498 | 558170 572298 | 1 -1 Ld10_v01s1	chr10
226499 C . 343200 | 1 226499 | 558170 572298 | 1 -1 Ld10_v01s1	chr10
226500 A . 343200 | 1 226500 | 558170 572298 | 1 -1 Ld10_v01s1	chr10
226501 C . 343200 | 1 226501 | 558170 572298 | 1 -1 Ld10_v01s1	chr10
226502 T . 343200 | 1 226502 | 558170 572298 | 1 -1 Ld10_v01s1	chr10
226503 G . 343200 | 1 226503 | 558170 572298 | 1 -1 Ld10_v01s1	chr10
226504 T . 343200 | 1 226504 | 558170 572298 | 1 -1 Ld10_v01s1	chr10
226505 A . 343200 | 1 226505 | 558170 572298 | 1 -1 Ld10_v01s1	chr10
226506 A . 343200 | 1 226506 | 558170 572298 | 1 -1 Ld10_v01s1	chr10
226507 G . 343200 | 1 226507 | 558170 572298 | 1 -1 Ld10_v01s1	chr10
226508 C . 343200 | 1 226508 | 558170 572298 | 1 -1 Ld10_v01s1	chr10
226509 G . 343200 | 1 226509 | 558170 572298 | 1 -1 Ld10_v01s1	chr10
226510 C . 343200 | 1 226510 | 558170 572298 | 1 -1 Ld10_v01s1	chr10
226511 C . 343200 | 1 226511 | 558170 572298 | 1 -1 Ld10_v01s1	chr10
226512 C . 343200 | 1 226512 | 558170 572298 | 1 -1 Ld10_v01s1	chr10
226513 G . 343200 | 1 226513 | 558170 572298 | 1 -1 Ld10_v01s1	chr10
226514 C . 343200 | 1 226514 | 558170 572298 | 1 -1 Ld10_v01s1	chr10
226515 C . 343200 | 1 226515 | 558170 572298 | 1 -1 Ld10_v01s1	chr10
226528 C T 343188 | 13 226528 | 558170 572298 | 1 -1 Ld10_v01s1	chr10
238765 C G 315935 | 2 238765 | 558170 572298 | 1 -1 Ld10_v01s1	chr10
238767 C A 315933 | 2 238767 | 558170 572298 | 1 -1 Ld10_v01s1	chr10
267931 C . 287927 | 1 267931 | 558170 572298 | 1 -1 Ld10_v01s1	chr10
267932 C . 287927 | 1 267932 | 558170 572298 | 1 -1 Ld10_v01s1	chr10
267933 A . 287927 | 1 267933 | 558170 572298 | 1 -1 Ld10_v01s1	chr10
267934 C . 287927 | 1 267934 | 558170 572298 | 1 -1 Ld10_v01s1	chr10
267935 C . 287927 | 1 267935 | 558170 572298 | 1 -1 Ld10_v01s1	chr10
267936 A . 287927 | 1 267936 | 558170 572298 | 1 -1 Ld10_v01s1	chr10
267937 T . 287927 | 1 267937 | 558170 572298 | 1 -1 Ld10_v01s1	chr10
267938 C . 287927 | 1 267938 | 558170 572298 | 1 -1 Ld10_v01s1	chr10
267939 G . 287927 | 1 267939 | 558170 572298 | 1 -1 Ld10_v01s1	chr10
267940 C . 287927 | 1 267940 | 558170 572298 | 1 -1 Ld10_v01s1	chr10
267941 G . 287927 | 1 267941 | 558170 572298 | 1 -1 Ld10_v01s1	chr10
267942 G . 287927 | 1 267942 | 558170 572298 | 1 -1 Ld10_v01s1	chr10
267943 G . 287927 | 1 267943 | 558170 572298 | 1 -1 Ld10_v01s1	chr10
267944 C . 287927 | 1 267944 | 558170 572298 | 1 -1 Ld10_v01s1	chr10
267945 G . 287927 | 1 267945 | 558170 572298 | 1 -1 Ld10_v01s1	chr10
267946 T . 287927 | 1 267946 | 558170 572298 | 1 -1 Ld10_v01s1	chr10
267947 A . 287927 | 1 267947 | 558170 572298 | 1 -1 Ld10_v01s1	chr10
267948 T . 287927 | 1 267948 | 558170 572298 | 1 -1 Ld10_v01s1	chr10
267949 A . 287927 | 1 267949 | 558170 572298 | 1 -1 Ld10_v01s1	chr10
267950 C . 287927 | 1 267950 | 558170 572298 | 1 -1 Ld10_v01s1	chr10
267951 G . 287927 | 1 267951 | 558170 572298 | 1 -1 Ld10_v01s1	chr10
296325 G T 259554 | 2400 259554 | 558170 572298 | 1 -1 Ld10_v01s1	chr10
298725 . G 257146 | 0 257146 | 558170 572298 | 1 -1 Ld10_v01s1	chr10
298725 . C 257147 | 0 257147 | 558170 572298 | 1 -1 Ld10_v01s1	chr10
298725 . C 257148 | 0 257148 | 558170 572298 | 1 -1 Ld10_v01s1	chr10
298725 . G 257149 | 0 257149 | 558170 572298 | 1 -1 Ld10_v01s1	chr10
298725 . C 257150 | 0 257150 | 558170 572298 | 1 -1 Ld10_v01s1	chr10
298725 . G 257151 | 0 257151 | 558170 572298 | 1 -1 Ld10_v01s1	chr10
298725 . C 257152 | 0 257152 | 558170 572298 | 1 -1 Ld10_v01s1	chr10
298725 . A 257153 | 0 257153 | 558170 572298 | 1 -1 Ld10_v01s1	chr10
298737 A C 257134 | 12 257134 | 558170 572298 | 1 -1 Ld10_v01s1	chr10
341655 G A 214114 | 230 214114 | 558170 572298 | 1 -1 Ld10_v01s1	chr10
359477 . G 196291 | 9778 196291 | 558170 572298 | 1 -1 Ld10_v01s1	chr10
369255 . G 186510 | 0 186510 | 558170 572298 | 1 -1 Ld10_v01s1	chr10
369255 . G 186511 | 0 186511 | 558170 572298 | 1 -1 Ld10_v01s1	chr10
369255 . G 186512 | 0 186512 | 558170 572298 | 1 -1 Ld10_v01s1	chr10
384314 . G 171450 | 15059 171450 | 558170 572298 | 1 -1 Ld10_v01s1	chr10
404250 . G 151513 | 3557 151513 | 558170 572298 | 1 -1 Ld10_v01s1	chr10
436687 A G 119384 | 5986 119384 | 558170 572298 | 1 -1 Ld10_v01s1	chr10
450970 . A 105070 | 0 105070 | 558170 572298 | 1 -1 Ld10_v01s1	chr10
450970 . A 105071 | 0 105071 | 558170 572298 | 1 -1 Ld10_v01s1	chr10
450970 . A 105072 | 0 105072 | 558170 572298 | 1 -1 Ld10_v01s1	chr10
450970 . C 105073 | 0 105073 | 558170 572298 | 1 -1 Ld10_v01s1	chr10
450970 . C 105074 | 0 105074 | 558170 572298 | 1 -1 Ld10_v01s1	chr10
464043 . G 91996 | 13073 91996 | 558170 572298 | 1 -1 Ld10_v01s1	chr10
481297 . G 74741 | 6189 74741 | 558170 572298 | 1 -1 Ld10_v01s1	chr10
487486 . G 68551 | 5703 68551 | 558170 572298 | 1 -1 Ld10_v01s1	chr10
547048 . C 562811 | 0 9488 | 558170 572298 | 1 1 Ld10_v01s1	chr10
547048 . A 562812 | 0 9487 | 558170 572298 | 1 1 Ld10_v01s1	chr10
547048 . C 562813 | 0 9486 | 558170 572298 | 1 1 Ld10_v01s1	chr10
547048 . A 562814 | 0 9485 | 558170 572298 | 1 1 Ld10_v01s1	chr10
554531 A G 569399 | 2671 2900 | 558170 572298 | 1 1 Ld10_v01s1	chr10
557923 A G 572078 | 1 221 | 558170 572298 | 1 1 Ld10_v01s1	chr10
557924 T G 572079 | 1 220 | 558170 572298 | 1 1 Ld10_v01s1	chr10
558066 T C 572221 | 1 78 | 558170 572298 | 1 1 Ld10_v01s1	chr10
558067 C G 572222 | 1 77 | 558170 572298 | 1 1 Ld10_v01s1	chr10
558073 T C 572228 | 6 71 | 558170 572298 | 1 1 Ld10_v01s1	chr10
558100 G A 572255 | 8 44 | 558170 572298 | 1 1 Ld10_v01s1	chr10
558108 C G 572263 | 5 36 | 558170 572298 | 1 1 Ld10_v01s1	chr10
558113 C T 572268 | 3 31 | 558170 572298 | 1 1 Ld10_v01s1	chr10
558116 G C 572271 | 3 28 | 558170 572298 | 1 1 Ld10_v01s1	chr10
558121 C T 572276 | 3 23 | 558170 572298 | 1 1 Ld10_v01s1	chr10
558124 G C 572279 | 3 20 | 558170 572298 | 1 1 Ld10_v01s1	chr10
558129 C T 572284 | 3 15 | 558170 572298 | 1 1 Ld10_v01s1	chr10
558132 G C 572287 | 3 12 | 558170 572298 | 1 1 Ld10_v01s1	chr10
849 . G 491742 | 0 217 | 580223 491958 | 1 -1 Ld11_v01s1	chr11c
849 . T 491743 | 0 216 | 580223 491958 | 1 -1 Ld11_v01s1	chr11c
28062 . G 465409 | 0 26550 | 580223 491958 | 1 -1 Ld11_v01s1	chr11c
28062 . T 465410 | 0 26549 | 580223 491958 | 1 -1 Ld11_v01s1	chr11c
28062 . G 465411 | 0 26548 | 580223 491958 | 1 -1 Ld11_v01s1	chr11c
28062 . T 465412 | 0 26547 | 580223 491958 | 1 -1 Ld11_v01s1	chr11c
28062 . G 465413 | 0 26546 | 580223 491958 | 1 -1 Ld11_v01s1	chr11c
28062 . T 465414 | 0 26545 | 580223 491958 | 1 -1 Ld11_v01s1	chr11c
28062 . G 465415 | 0 26544 | 580223 491958 | 1 -1 Ld11_v01s1	chr11c
28062 . T 465416 | 0 26543 | 580223 491958 | 1 -1 Ld11_v01s1	chr11c
28062 . G 465417 | 0 26542 | 580223 491958 | 1 -1 Ld11_v01s1	chr11c
28062 . T 465418 | 0 26541 | 580223 491958 | 1 -1 Ld11_v01s1	chr11c
28062 . G 465419 | 0 26540 | 580223 491958 | 1 -1 Ld11_v01s1	chr11c
28062 . T 465420 | 0 26539 | 580223 491958 | 1 -1 Ld11_v01s1	chr11c
28062 . G 465421 | 0 26538 | 580223 491958 | 1 -1 Ld11_v01s1	chr11c
28062 . T 465422 | 0 26537 | 580223 491958 | 1 -1 Ld11_v01s1	chr11c
28062 . G 465423 | 0 26536 | 580223 491958 | 1 -1 Ld11_v01s1	chr11c
28062 . T 465424 | 0 26535 | 580223 491958 | 1 -1 Ld11_v01s1	chr11c
28062 . G 465425 | 0 26534 | 580223 491958 | 1 -1 Ld11_v01s1	chr11c
28062 . T 465426 | 0 26533 | 580223 491958 | 1 -1 Ld11_v01s1	chr11c
28062 . G 465427 | 0 26532 | 580223 491958 | 1 -1 Ld11_v01s1	chr11c
28062 . T 465428 | 0 26531 | 580223 491958 | 1 -1 Ld11_v01s1	chr11c
28062 . G 465429 | 0 26530 | 580223 491958 | 1 -1 Ld11_v01s1	chr11c
28062 . T 465430 | 0 26529 | 580223 491958 | 1 -1 Ld11_v01s1	chr11c
28062 . G 465431 | 0 26528 | 580223 491958 | 1 -1 Ld11_v01s1	chr11c
28062 . T 465432 | 0 26527 | 580223 491958 | 1 -1 Ld11_v01s1	chr11c
28062 . G 465433 | 0 26526 | 580223 491958 | 1 -1 Ld11_v01s1	chr11c
28062 . T 465434 | 0 26525 | 580223 491958 | 1 -1 Ld11_v01s1	chr11c
28062 . G 465435 | 0 26524 | 580223 491958 | 1 -1 Ld11_v01s1	chr11c
28062 . T 465436 | 0 26523 | 580223 491958 | 1 -1 Ld11_v01s1	chr11c
28062 . G 465437 | 0 26522 | 580223 491958 | 1 -1 Ld11_v01s1	chr11c
28062 . T 465438 | 0 26521 | 580223 491958 | 1 -1 Ld11_v01s1	chr11c
40955 . C 452515 | 466 39444 | 580223 491958 | 1 -1 Ld11_v01s1	chr11c
41421 . C 452048 | 466 39911 | 580223 491958 | 1 -1 Ld11_v01s1	chr11c
56671 . C 436797 | 15250 55162 | 580223 491958 | 1 -1 Ld11_v01s1	chr11c
78533 . C 414934 | 4001 77025 | 580223 491958 | 1 -1 Ld11_v01s1	chr11c
82534 . C 410932 | 4001 81027 | 580223 491958 | 1 -1 Ld11_v01s1	chr11c
89269 . C 404196 | 662 87763 | 580223 491958 | 1 -1 Ld11_v01s1	chr11c
89931 C . 403534 | 662 88425 | 580223 491958 | 1 -1 Ld11_v01s1	chr11c
104714 . T 388726 | 0 103233 | 580223 491958 | 1 -1 Ld11_v01s1	chr11c
104714 . G 388727 | 0 103232 | 580223 491958 | 1 -1 Ld11_v01s1	chr11c
104714 . T 388728 | 0 103231 | 580223 491958 | 1 -1 Ld11_v01s1	chr11c
104714 . G 388729 | 0 103230 | 580223 491958 | 1 -1 Ld11_v01s1	chr11c
104714 . T 388730 | 0 103229 | 580223 491958 | 1 -1 Ld11_v01s1	chr11c
104714 . G 388731 | 0 103228 | 580223 491958 | 1 -1 Ld11_v01s1	chr11c
104714 . T 388732 | 0 103227 | 580223 491958 | 1 -1 Ld11_v01s1	chr11c
104714 . G 388733 | 0 103226 | 580223 491958 | 1 -1 Ld11_v01s1	chr11c
104714 . T 388734 | 0 103225 | 580223 491958 | 1 -1 Ld11_v01s1	chr11c
104714 . G 388735 | 0 103224 | 580223 491958 | 1 -1 Ld11_v01s1	chr11c
104714 . T 388736 | 0 103223 | 580223 491958 | 1 -1 Ld11_v01s1	chr11c
104714 . G 388737 | 0 103222 | 580223 491958 | 1 -1 Ld11_v01s1	chr11c
104714 . T 388738 | 0 103221 | 580223 491958 | 1 -1 Ld11_v01s1	chr11c
104714 . G 388739 | 0 103220 | 580223 491958 | 1 -1 Ld11_v01s1	chr11c
104714 . T 388740 | 0 103219 | 580223 491958 | 1 -1 Ld11_v01s1	chr11c
104714 . G 388741 | 0 103218 | 580223 491958 | 1 -1 Ld11_v01s1	chr11c
104714 . T 388742 | 0 103217 | 580223 491958 | 1 -1 Ld11_v01s1	chr11c
104714 . G 388743 | 0 103216 | 580223 491958 | 1 -1 Ld11_v01s1	chr11c
104714 . T 388744 | 0 103215 | 580223 491958 | 1 -1 Ld11_v01s1	chr11c
104714 . G 388745 | 0 103214 | 580223 491958 | 1 -1 Ld11_v01s1	chr11c
104714 . T 388746 | 0 103213 | 580223 491958 | 1 -1 Ld11_v01s1	chr11c
104714 . G 388747 | 0 103212 | 580223 491958 | 1 -1 Ld11_v01s1	chr11c
104714 . T 388748 | 0 103211 | 580223 491958 | 1 -1 Ld11_v01s1	chr11c
104714 . G 388749 | 0 103210 | 580223 491958 | 1 -1 Ld11_v01s1	chr11c
104714 . T 388750 | 0 103209 | 580223 491958 | 1 -1 Ld11_v01s1	chr11c
104714 . G 388751 | 0 103208 | 580223 491958 | 1 -1 Ld11_v01s1	chr11c
111246 . G 382193 | 6532 109766 | 580223 491958 | 1 -1 Ld11_v01s1	chr11c
135080 . G 358357 | 0 133602 | 580223 491958 | 1 -1 Ld11_v01s1	chr11c
135080 . T 358358 | 0 133601 | 580223 491958 | 1 -1 Ld11_v01s1	chr11c
135160 . G 358275 | 0 133684 | 580223 491958 | 1 -1 Ld11_v01s1	chr11c
135160 . G 358276 | 0 133683 | 580223 491958 | 1 -1 Ld11_v01s1	chr11c
155984 . G 337450 | 544 154509 | 580223 491958 | 1 -1 Ld11_v01s1	chr11c
176193 T C 300661 | 37 176193 | 580223 491958 | 1 1 Ld11_v01s1	chr11c
176230 T A 300698 | 37 176230 | 580223 491958 | 1 1 Ld11_v01s1	chr11c
219709 . C 276745 | 7883 215214 | 580223 491958 | 1 -1 Ld11_v01s1	chr11c
231491 C . 264963 | 5 226996 | 580223 491958 | 1 -1 Ld11_v01s1	chr11c
231496 . C 264957 | 0 227002 | 580223 491958 | 1 -1 Ld11_v01s1	chr11c
231496 . C 264958 | 0 227001 | 580223 491958 | 1 -1 Ld11_v01s1	chr11c
238159 . G 259321 | 1846 232638 | 580223 491958 | 1 -1 Ld11_v01s1	chr11c
268235 . A 230881 | 0 230881 | 580223 491958 | 1 -1 Ld11_v01s1	chr11c
268235 . T 230882 | 0 230882 | 580223 491958 | 1 -1 Ld11_v01s1	chr11c
296433 . C 202819 | 1246 202819 | 580223 491958 | 1 -1 Ld11_v01s1	chr11c
302339 C . 197956 | 1 197956 | 580223 491958 | 1 -1 Ld11_v01s1	chr11c
302340 A . 197956 | 1 197956 | 580223 491958 | 1 -1 Ld11_v01s1	chr11c
303957 . G 196339 | 1617 196339 | 580223 491958 | 1 -1 Ld11_v01s1	chr11c
315847 . T 184447 | 0 184447 | 580223 491958 | 1 -1 Ld11_v01s1	chr11c
315847 . T 184448 | 0 184448 | 580223 491958 | 1 -1 Ld11_v01s1	chr11c
315852 G C 184442 | 5 184442 | 580223 491958 | 1 -1 Ld11_v01s1	chr11c
324243 . C 176049 | 0 176049 | 580223 491958 | 1 -1 Ld11_v01s1	chr11c
324243 . C 176050 | 0 176050 | 580223 491958 | 1 -1 Ld11_v01s1	chr11c
324733 . C 175558 | 490 175558 | 580223 491958 | 1 -1 Ld11_v01s1	chr11c
329841 . G 170449 | 5108 170449 | 580223 491958 | 1 -1 Ld11_v01s1	chr11c
352921 C A 147513 | 5 147513 | 580223 491958 | 1 -1 Ld11_v01s1	chr11c
352931 C . 147503 | 10 147503 | 580223 491958 | 1 -1 Ld11_v01s1	chr11c
367919 . C 132513 | 0 132513 | 580223 491958 | 1 -1 Ld11_v01s1	chr11c
367919 . C 132514 | 0 132514 | 580223 491958 | 1 -1 Ld11_v01s1	chr11c
367919 . C 132515 | 0 132515 | 580223 491958 | 1 -1 Ld11_v01s1	chr11c
367919 . C 132516 | 0 132516 | 580223 491958 | 1 -1 Ld11_v01s1	chr11c
367919 . C 132517 | 0 132517 | 580223 491958 | 1 -1 Ld11_v01s1	chr11c
367919 . C 132518 | 0 132518 | 580223 491958 | 1 -1 Ld11_v01s1	chr11c
371253 T C 129345 | 1 129345 | 580223 491958 | 1 -1 Ld11_v01s1	chr11c
371254 C T 129344 | 1 129344 | 580223 491958 | 1 -1 Ld11_v01s1	chr11c
375368 . A 125773 | 0 125773 | 580223 491958 | 1 -1 Ld11_v01s1	chr11c
375368 . T 125774 | 0 125774 | 580223 491958 | 1 -1 Ld11_v01s1	chr11c
375368 . A 125775 | 0 125775 | 580223 491958 | 1 -1 Ld11_v01s1	chr11c
375368 . T 125776 | 0 125776 | 580223 491958 | 1 -1 Ld11_v01s1	chr11c
380597 . C 120531 | 0 120531 | 580223 491958 | 1 -1 Ld11_v01s1	chr11c
380597 . C 120532 | 0 120532 | 580223 491958 | 1 -1 Ld11_v01s1	chr11c
380597 . C 120533 | 0 120533 | 580223 491958 | 1 -1 Ld11_v01s1	chr11c
380597 . C 120534 | 0 120534 | 580223 491958 | 1 -1 Ld11_v01s1	chr11c
380597 . C 120535 | 0 120535 | 580223 491958 | 1 -1 Ld11_v01s1	chr11c
380597 . C 120536 | 0 120536 | 580223 491958 | 1 -1 Ld11_v01s1	chr11c
380597 . C 120537 | 0 120537 | 580223 491958 | 1 -1 Ld11_v01s1	chr11c
380597 . C 120538 | 0 120538 | 580223 491958 | 1 -1 Ld11_v01s1	chr11c
380597 . C 120539 | 0 120539 | 580223 491958 | 1 -1 Ld11_v01s1	chr11c
380597 . C 120540 | 0 120540 | 580223 491958 | 1 -1 Ld11_v01s1	chr11c
380597 . C 120541 | 0 120541 | 580223 491958 | 1 -1 Ld11_v01s1	chr11c
380597 . C 120542 | 0 120542 | 580223 491958 | 1 -1 Ld11_v01s1	chr11c
380597 . C 120543 | 0 120543 | 580223 491958 | 1 -1 Ld11_v01s1	chr11c
380775 . C 120352 | 178 120352 | 580223 491958 | 1 -1 Ld11_v01s1	chr11c
388317 C . 113302 | 1 113302 | 580223 491958 | 1 -1 Ld11_v01s1	chr11c
388318 A . 113302 | 1 113302 | 580223 491958 | 1 -1 Ld11_v01s1	chr11c
433771 . T 68910 | 0 68910 | 580223 491958 | 1 -1 Ld11_v01s1	chr11c
433771 . G 68911 | 0 68911 | 580223 491958 | 1 -1 Ld11_v01s1	chr11c
442472 . C 60204 | 0 60204 | 580223 491958 | 1 -1 Ld11_v01s1	chr11c
442472 . C 60205 | 0 60205 | 580223 491958 | 1 -1 Ld11_v01s1	chr11c
442472 . C 60206 | 0 60206 | 580223 491958 | 1 -1 Ld11_v01s1	chr11c
442472 . C 60207 | 0 60207 | 580223 491958 | 1 -1 Ld11_v01s1	chr11c
442472 . C 60208 | 0 60208 | 580223 491958 | 1 -1 Ld11_v01s1	chr11c
447757 C T 54919 | 5285 54919 | 580223 491958 | 1 -1 Ld11_v01s1	chr11c
461344 C T 41750 | 456 41750 | 580223 491958 | 1 -1 Ld11_v01s1	chr11c
470417 . G 32706 | 5041 32706 | 580223 491958 | 1 -1 Ld11_v01s1	chr11c
476115 . C 27004 | 0 27004 | 580223 491958 | 1 -1 Ld11_v01s1	chr11c
476115 . C 27005 | 0 27005 | 580223 491958 | 1 -1 Ld11_v01s1	chr11c
476115 . C 27006 | 0 27006 | 580223 491958 | 1 -1 Ld11_v01s1	chr11c
476115 . C 27007 | 0 27007 | 580223 491958 | 1 -1 Ld11_v01s1	chr11c
493351 . C 18753 | 0 3905 | 580223 22657 | 1 -1 Ld11_v01s1	chr11a
493351 . C 18754 | 0 3904 | 580223 22657 | 1 -1 Ld11_v01s1	chr11a
494400 T C 17704 | 13 4954 | 580223 22657 | 1 -1 Ld11_v01s1	chr11a
494413 C A 17691 | 1 4967 | 580223 22657 | 1 -1 Ld11_v01s1	chr11a
494414 G C 17690 | 1 4968 | 580223 22657 | 1 -1 Ld11_v01s1	chr11a
494415 C A 17689 | 1 4969 | 580223 22657 | 1 -1 Ld11_v01s1	chr11a
494418 G T 17686 | 3 4972 | 580223 22657 | 1 -1 Ld11_v01s1	chr11a
494421 C T 17683 | 3 4975 | 580223 22657 | 1 -1 Ld11_v01s1	chr11a
494425 A . 17679 | 2 4979 | 580223 22657 | 1 -1 Ld11_v01s1	chr11a
494427 A G 17678 | 2 4980 | 580223 22657 | 1 -1 Ld11_v01s1	chr11a
494432 C A 17673 | 4 4985 | 580223 22657 | 1 -1 Ld11_v01s1	chr11a
494436 A T 17669 | 1 4989 | 580223 22657 | 1 -1 Ld11_v01s1	chr11a
494437 . A 17667 | 1 4991 | 580223 22657 | 1 -1 Ld11_v01s1	chr11a
494440 . A 17663 | 1 4995 | 580223 22657 | 1 -1 Ld11_v01s1	chr11a
494441 . C 17660 | 0 4998 | 580223 22657 | 1 -1 Ld11_v01s1	chr11a
494441 . G 17661 | 0 4997 | 580223 22657 | 1 -1 Ld11_v01s1	chr11a
494537 G T 17564 | 2 5094 | 580223 22657 | 1 -1 Ld11_v01s1	chr11a
494539 C A 17562 | 2 5096 | 580223 22657 | 1 -1 Ld11_v01s1	chr11a
494620 C T 17481 | 8 5177 | 580223 22657 | 1 -1 Ld11_v01s1	chr11a
494628 C A 17473 | 1 5185 | 580223 22657 | 1 -1 Ld11_v01s1	chr11a
494629 G C 17472 | 1 5186 | 580223 22657 | 1 -1 Ld11_v01s1	chr11a
494630 G C 17471 | 1 5187 | 580223 22657 | 1 -1 Ld11_v01s1	chr11a
494632 G C 17469 | 1 5189 | 580223 22657 | 1 -1 Ld11_v01s1	chr11a
494633 T G 17468 | 1 5190 | 580223 22657 | 1 -1 Ld11_v01s1	chr11a
494636 C T 17465 | 1 5193 | 580223 22657 | 1 -1 Ld11_v01s1	chr11a
494637 . C 17463 | 1 5195 | 580223 22657 | 1 -1 Ld11_v01s1	chr11a
494640 A C 17460 | 2 5198 | 580223 22657 | 1 -1 Ld11_v01s1	chr11a
494642 A . 17458 | 2 5200 | 580223 22657 | 1 -1 Ld11_v01s1	chr11a
494650 C G 17451 | 2 5207 | 580223 22657 | 1 -1 Ld11_v01s1	chr11a
494652 G A 17449 | 1 5209 | 580223 22657 | 1 -1 Ld11_v01s1	chr11a
494653 A G 17448 | 1 5210 | 580223 22657 | 1 -1 Ld11_v01s1	chr11a
494654 C T 17447 | 1 5211 | 580223 22657 | 1 -1 Ld11_v01s1	chr11a
494655 G A 17446 | 1 5212 | 580223 22657 | 1 -1 Ld11_v01s1	chr11a
494683 A G 17418 | 28 5240 | 580223 22657 | 1 -1 Ld11_v01s1	chr11a
511258 G A 53931 | 335 8941 | 580223 62871 | 1 -1 Ld11_v01s1	chr11b
511593 C T 53596 | 328 9276 | 580223 62871 | 1 -1 Ld11_v01s1	chr11b
551841 . C 28228 | 0 28228 | 580223 62871 | 1 -1 Ld11_v01s1	chr11b
551841 . C 28229 | 0 28229 | 580223 62871 | 1 -1 Ld11_v01s1	chr11b
578958 C G 4146 | 24 1266 | 580223 863906 | 1 -1 Ld11_v01s1	chr24
578982 G A 4122 | 24 1242 | 580223 863906 | 1 -1 Ld11_v01s1	chr24
579206 A G 3898 | 58 1018 | 580223 863906 | 1 -1 Ld11_v01s1	chr24
112 . C 1940 | 0 112 | 569561 645012 | 1 1 Ld12_v01s1	chr12
112 . C 1941 | 0 112 | 569561 645012 | 1 1 Ld12_v01s1	chr12
112 . C 1942 | 0 112 | 569561 645012 | 1 1 Ld12_v01s1	chr12
112 . T 1943 | 0 112 | 569561 645012 | 1 1 Ld12_v01s1	chr12
112 . A 1944 | 0 112 | 569561 645012 | 1 1 Ld12_v01s1	chr12
112 . A 1945 | 0 112 | 569561 645012 | 1 1 Ld12_v01s1	chr12
112 . C 1946 | 0 112 | 569561 645012 | 1 1 Ld12_v01s1	chr12
19589 . G 21424 | 19477 19589 | 569561 645012 | 1 1 Ld12_v01s1	chr12
70467 . C 72303 | 12851 70467 | 569561 645012 | 1 1 Ld12_v01s1	chr12
85175 C . 86102 | 1257 85175 | 569561 645012 | 1 1 Ld12_v01s1	chr12
106835 . G 107661 | 0 106835 | 569561 645012 | 1 1 Ld12_v01s1	chr12
106835 . T 107662 | 0 106835 | 569561 645012 | 1 1 Ld12_v01s1	chr12
128965 A G 129792 | 12130 128965 | 569561 645012 | 1 1 Ld12_v01s1	chr12
141095 . G 141923 | 308 141095 | 569561 645012 | 1 1 Ld12_v01s1	chr12
141403 C . 142230 | 2 141403 | 569561 645012 | 1 1 Ld12_v01s1	chr12
141405 C T 142232 | 2 141405 | 569561 645012 | 1 1 Ld12_v01s1	chr12
173686 . C 174514 | 1667 173686 | 569561 645012 | 1 1 Ld12_v01s1	chr12
175353 . C 176182 | 147 175353 | 569561 645012 | 1 1 Ld12_v01s1	chr12
175500 C G 176329 | 9 175500 | 569561 645012 | 1 1 Ld12_v01s1	chr12
175509 A . 176337 | 1 175509 | 569561 645012 | 1 1 Ld12_v01s1	chr12
175510 C . 176337 | 1 175510 | 569561 645012 | 1 1 Ld12_v01s1	chr12
175511 C . 176337 | 1 175511 | 569561 645012 | 1 1 Ld12_v01s1	chr12
175512 C . 176337 | 1 175512 | 569561 645012 | 1 1 Ld12_v01s1	chr12
175513 C . 176337 | 1 175513 | 569561 645012 | 1 1 Ld12_v01s1	chr12
175515 A . 176338 | 1 175515 | 569561 645012 | 1 1 Ld12_v01s1	chr12
175516 A . 176338 | 1 175516 | 569561 645012 | 1 1 Ld12_v01s1	chr12
175517 G . 176338 | 1 175517 | 569561 645012 | 1 1 Ld12_v01s1	chr12
175518 A . 176338 | 1 175518 | 569561 645012 | 1 1 Ld12_v01s1	chr12
175519 G . 176338 | 1 175519 | 569561 645012 | 1 1 Ld12_v01s1	chr12
175520 A . 176338 | 1 175520 | 569561 645012 | 1 1 Ld12_v01s1	chr12
175521 G . 176338 | 1 175521 | 569561 645012 | 1 1 Ld12_v01s1	chr12
175522 G . 176338 | 1 175522 | 569561 645012 | 1 1 Ld12_v01s1	chr12
175523 G . 176338 | 1 175523 | 569561 645012 | 1 1 Ld12_v01s1	chr12
175524 N . 176338 | 1 175524 | 569561 645012 | 1 1 Ld12_v01s1	chr12
175525 N . 176338 | 1 175525 | 569561 645012 | 1 1 Ld12_v01s1	chr12
175526 N . 176338 | 1 175526 | 569561 645012 | 1 1 Ld12_v01s1	chr12
175527 N . 176338 | 1 175527 | 569561 645012 | 1 1 Ld12_v01s1	chr12
175528 N . 176338 | 1 175528 | 569561 645012 | 1 1 Ld12_v01s1	chr12
175529 N . 176338 | 1 175529 | 569561 645012 | 1 1 Ld12_v01s1	chr12
175530 N . 176338 | 1 175530 | 569561 645012 | 1 1 Ld12_v01s1	chr12
175531 N . 176338 | 1 175531 | 569561 645012 | 1 1 Ld12_v01s1	chr12
175532 N . 176338 | 1 175532 | 569561 645012 | 1 1 Ld12_v01s1	chr12
175533 N . 176338 | 1 175533 | 569561 645012 | 1 1 Ld12_v01s1	chr12
175534 N . 176338 | 1 175534 | 569561 645012 | 1 1 Ld12_v01s1	chr12
175535 N . 176338 | 1 175535 | 569561 645012 | 1 1 Ld12_v01s1	chr12
175536 N . 176338 | 1 175536 | 569561 645012 | 1 1 Ld12_v01s1	chr12
175537 N . 176338 | 1 175537 | 569561 645012 | 1 1 Ld12_v01s1	chr12
175538 N . 176338 | 1 175538 | 569561 645012 | 1 1 Ld12_v01s1	chr12
175539 N . 176338 | 1 175539 | 569561 645012 | 1 1 Ld12_v01s1	chr12
175540 N . 176338 | 1 175540 | 569561 645012 | 1 1 Ld12_v01s1	chr12
175541 N . 176338 | 1 175541 | 569561 645012 | 1 1 Ld12_v01s1	chr12
175542 N . 176338 | 1 175542 | 569561 645012 | 1 1 Ld12_v01s1	chr12
175543 N . 176338 | 1 175543 | 569561 645012 | 1 1 Ld12_v01s1	chr12
175544 N . 176338 | 1 175544 | 569561 645012 | 1 1 Ld12_v01s1	chr12
175545 N . 176338 | 1 175545 | 569561 645012 | 1 1 Ld12_v01s1	chr12
175546 N . 176338 | 1 175546 | 569561 645012 | 1 1 Ld12_v01s1	chr12
175547 N . 176338 | 1 175547 | 569561 645012 | 1 1 Ld12_v01s1	chr12
175548 N . 176338 | 1 175548 | 569561 645012 | 1 1 Ld12_v01s1	chr12
175549 N . 176338 | 1 175549 | 569561 645012 | 1 1 Ld12_v01s1	chr12
175550 N . 176338 | 1 175550 | 569561 645012 | 1 1 Ld12_v01s1	chr12
175551 N . 176338 | 1 175551 | 569561 645012 | 1 1 Ld12_v01s1	chr12
175552 N . 176338 | 1 175552 | 569561 645012 | 1 1 Ld12_v01s1	chr12
175553 N . 176338 | 1 175553 | 569561 645012 | 1 1 Ld12_v01s1	chr12
175554 N . 176338 | 1 175554 | 569561 645012 | 1 1 Ld12_v01s1	chr12
175555 N . 176338 | 1 175555 | 569561 645012 | 1 1 Ld12_v01s1	chr12
175556 N . 176338 | 1 175556 | 569561 645012 | 1 1 Ld12_v01s1	chr12
175557 N . 176338 | 1 175557 | 569561 645012 | 1 1 Ld12_v01s1	chr12
175558 N . 176338 | 1 175558 | 569561 645012 | 1 1 Ld12_v01s1	chr12
175559 N . 176338 | 1 175559 | 569561 645012 | 1 1 Ld12_v01s1	chr12
175560 N . 176338 | 1 175560 | 569561 645012 | 1 1 Ld12_v01s1	chr12
175561 N . 176338 | 1 175561 | 569561 645012 | 1 1 Ld12_v01s1	chr12
175562 N . 176338 | 1 175562 | 569561 645012 | 1 1 Ld12_v01s1	chr12
175563 N . 176338 | 1 175563 | 569561 645012 | 1 1 Ld12_v01s1	chr12
175564 N . 176338 | 1 175564 | 569561 645012 | 1 1 Ld12_v01s1	chr12
175565 N . 176338 | 1 175565 | 569561 645012 | 1 1 Ld12_v01s1	chr12
175566 N . 176338 | 1 175566 | 569561 645012 | 1 1 Ld12_v01s1	chr12
175567 N . 176338 | 1 175567 | 569561 645012 | 1 1 Ld12_v01s1	chr12
175568 N . 176338 | 1 175568 | 569561 645012 | 1 1 Ld12_v01s1	chr12
175569 N . 176338 | 1 175569 | 569561 645012 | 1 1 Ld12_v01s1	chr12
175570 N . 176338 | 1 175570 | 569561 645012 | 1 1 Ld12_v01s1	chr12
175571 N . 176338 | 1 175571 | 569561 645012 | 1 1 Ld12_v01s1	chr12
175572 N . 176338 | 1 175572 | 569561 645012 | 1 1 Ld12_v01s1	chr12
175573 N . 176338 | 1 175573 | 569561 645012 | 1 1 Ld12_v01s1	chr12
175574 N . 176338 | 1 175574 | 569561 645012 | 1 1 Ld12_v01s1	chr12
175575 N . 176338 | 1 175575 | 569561 645012 | 1 1 Ld12_v01s1	chr12
175576 N . 176338 | 1 175576 | 569561 645012 | 1 1 Ld12_v01s1	chr12
175577 N . 176338 | 1 175577 | 569561 645012 | 1 1 Ld12_v01s1	chr12
175578 N . 176338 | 1 175578 | 569561 645012 | 1 1 Ld12_v01s1	chr12
175579 N . 176338 | 1 175579 | 569561 645012 | 1 1 Ld12_v01s1	chr12
175580 N . 176338 | 1 175580 | 569561 645012 | 1 1 Ld12_v01s1	chr12
175581 N . 176338 | 1 175581 | 569561 645012 | 1 1 Ld12_v01s1	chr12
175582 N . 176338 | 1 175582 | 569561 645012 | 1 1 Ld12_v01s1	chr12
177336 C . 178091 | 1754 177336 | 569561 645012 | 1 1 Ld12_v01s1	chr12
181120 C . 181874 | 3784 181120 | 569561 645012 | 1 1 Ld12_v01s1	chr12
192426 . T 193181 | 0 192426 | 569561 645012 | 1 1 Ld12_v01s1	chr12
192426 . G 193182 | 0 192426 | 569561 645012 | 1 1 Ld12_v01s1	chr12
196622 . C 197379 | 4196 196622 | 569561 645012 | 1 1 Ld12_v01s1	chr12
204291 . A 205049 | 5529 204291 | 569561 645012 | 1 1 Ld12_v01s1	chr12
209820 . G 210579 | 0 209820 | 569561 645012 | 1 1 Ld12_v01s1	chr12
209820 . G 210580 | 0 209820 | 569561 645012 | 1 1 Ld12_v01s1	chr12
209820 . G 210581 | 0 209820 | 569561 645012 | 1 1 Ld12_v01s1	chr12
209820 . G 210582 | 0 209820 | 569561 645012 | 1 1 Ld12_v01s1	chr12
209820 . G 210583 | 0 209820 | 569561 645012 | 1 1 Ld12_v01s1	chr12
209820 . G 210584 | 0 209820 | 569561 645012 | 1 1 Ld12_v01s1	chr12
210950 . A 211715 | 0 210950 | 569561 645012 | 1 1 Ld12_v01s1	chr12
210950 . A 211716 | 0 210950 | 569561 645012 | 1 1 Ld12_v01s1	chr12
210950 . A 211717 | 0 210950 | 569561 645012 | 1 1 Ld12_v01s1	chr12
231590 G A 231971 | 20 231590 | 569561 645012 | 1 1 Ld12_v01s1	chr12
231610 C T 231991 | 20 231610 | 569561 645012 | 1 1 Ld12_v01s1	chr12
231805 G A 232186 | 195 231805 | 569561 645012 | 1 1 Ld12_v01s1	chr12
232582 C . 232962 | 1 232582 | 569561 645012 | 1 1 Ld12_v01s1	chr12
232583 C . 232962 | 1 232583 | 569561 645012 | 1 1 Ld12_v01s1	chr12
235642 . G 235446 | 30 235446 | 569561 645012 | 1 1 Ld12_v01s1	chr12
243117 . G 242922 | 7475 242922 | 569561 645012 | 1 1 Ld12_v01s1	chr12
257626 . G 257432 | 0 257432 | 569561 645012 | 1 1 Ld12_v01s1	chr12
257626 . G 257433 | 0 257433 | 569561 645012 | 1 1 Ld12_v01s1	chr12
277256 . C 277064 | 0 277064 | 569561 645012 | 1 1 Ld12_v01s1	chr12
277256 . G 277065 | 0 277065 | 569561 645012 | 1 1 Ld12_v01s1	chr12
277256 . T 277066 | 0 277066 | 569561 645012 | 1 1 Ld12_v01s1	chr12
277256 . G 277067 | 0 277067 | 569561 645012 | 1 1 Ld12_v01s1	chr12
297134 G A 296991 | 10393 272428 | 569561 645012 | 1 1 Ld12_v01s1	chr12
322480 . C 322338 | 0 247082 | 569561 645012 | 1 1 Ld12_v01s1	chr12
322480 . C 322339 | 0 247082 | 569561 645012 | 1 1 Ld12_v01s1	chr12
358261 G . 358119 | 3054 211301 | 569561 645012 | 1 1 Ld12_v01s1	chr12
368667 . G 368370 | 7197 200895 | 569561 645012 | 1 1 Ld12_v01s1	chr12
378872 A G 391847 | 172 190690 | 569561 645012 | 1 1 Ld12_v01s1	chr12
379421 G C 392396 | 549 190141 | 569561 645012 | 1 1 Ld12_v01s1	chr12
380479 T C 502273 | 257 142740 | 569561 645012 | 1 1 Ld12_v01s1	chr12
381046 A G 417042 | 2 188516 | 569561 645012 | 1 1 Ld12_v01s1	chr12
381048 G A 417044 | 2 188514 | 569561 645012 | 1 1 Ld12_v01s1	chr12
381061 T . 417056 | 1 188501 | 569561 645012 | 1 1 Ld12_v01s1	chr12
381062 A . 417056 | 1 188500 | 569561 645012 | 1 1 Ld12_v01s1	chr12
381071 C T 417065 | 6 188491 | 569561 645012 | 1 1 Ld12_v01s1	chr12
381077 C . 417070 | 1 188485 | 569561 645012 | 1 1 Ld12_v01s1	chr12
381078 G . 417070 | 1 188484 | 569561 645012 | 1 1 Ld12_v01s1	chr12
381090 A . 417081 | 12 188472 | 569561 645012 | 1 1 Ld12_v01s1	chr12
381248 C T 417239 | 158 188314 | 569561 645012 | 1 1 Ld12_v01s1	chr12
389770 T C 517292 | 5 127721 | 569561 645012 | 1 1 Ld12_v01s1	chr12
389775 C A 517297 | 2 127716 | 569561 645012 | 1 1 Ld12_v01s1	chr12
389777 T G 517299 | 2 127714 | 569561 645012 | 1 1 Ld12_v01s1	chr12
389809 A G 517331 | 32 127682 | 569561 645012 | 1 1 Ld12_v01s1	chr12
390188 C T 517710 | 142 127303 | 569561 645012 | 1 1 Ld12_v01s1	chr12
392255 . C 469071 | 2 175942 | 569561 645012 | 1 1 Ld12_v01s1	chr12
392257 . C 469074 | 2 175939 | 569561 645012 | 1 1 Ld12_v01s1	chr12
392290 C . 469106 | 27 175907 | 569561 645012 | 1 1 Ld12_v01s1	chr12
393185 C G 486166 | 7 158847 | 569561 645012 | 1 1 Ld12_v01s1	chr12
393194 C G 486175 | 2 158838 | 569561 645012 | 1 1 Ld12_v01s1	chr12
393196 C G 486177 | 2 158836 | 569561 645012 | 1 1 Ld12_v01s1	chr12
393217 T C 486198 | 21 158815 | 569561 645012 | 1 1 Ld12_v01s1	chr12
393318 G A 486299 | 7 158714 | 569561 645012 | 1 1 Ld12_v01s1	chr12
393325 C T 486306 | 7 158707 | 569561 645012 | 1 1 Ld12_v01s1	chr12
393334 C T 486315 | 5 158698 | 569561 645012 | 1 1 Ld12_v01s1	chr12
393339 G C 486320 | 5 158693 | 569561 645012 | 1 1 Ld12_v01s1	chr12
393348 G A 486329 | 9 158684 | 569561 645012 | 1 1 Ld12_v01s1	chr12
398375 G . 502965 | 1 142048 | 569561 645012 | 1 1 Ld12_v01s1	chr12
398376 T . 502965 | 1 142048 | 569561 645012 | 1 1 Ld12_v01s1	chr12
402714 C T 519839 | 1 125174 | 569561 645012 | 1 1 Ld12_v01s1	chr12
402715 C T 519840 | 1 125173 | 569561 645012 | 1 1 Ld12_v01s1	chr12
402716 G T 519841 | 1 125172 | 569561 645012 | 1 1 Ld12_v01s1	chr12
402723 T A 519848 | 1 125165 | 569561 645012 | 1 1 Ld12_v01s1	chr12
402724 T G 519849 | 1 125164 | 569561 645012 | 1 1 Ld12_v01s1	chr12
402728 G A 519853 | 4 125160 | 569561 645012 | 1 1 Ld12_v01s1	chr12
402739 T C 519864 | 1 125149 | 569561 645012 | 1 1 Ld12_v01s1	chr12
402740 A G 519865 | 1 125148 | 569561 645012 | 1 1 Ld12_v01s1	chr12
402754 C G 519879 | 1 125134 | 569561 645012 | 1 1 Ld12_v01s1	chr12
402755 A G 519880 | 1 125133 | 569561 645012 | 1 1 Ld12_v01s1	chr12
402877 G A 520002 | 6 125011 | 569561 645012 | 1 1 Ld12_v01s1	chr12
402883 A G 520008 | 3 125005 | 569561 645012 | 1 1 Ld12_v01s1	chr12
402886 A . 520010 | 1 125003 | 569561 645012 | 1 1 Ld12_v01s1	chr12
402887 A . 520010 | 1 125003 | 569561 645012 | 1 1 Ld12_v01s1	chr12
402889 T . 520011 | 2 125002 | 569561 645012 | 1 1 Ld12_v01s1	chr12
402892 T . 520013 | 3 125000 | 569561 645012 | 1 1 Ld12_v01s1	chr12
402896 C . 520016 | 1 124997 | 569561 645012 | 1 1 Ld12_v01s1	chr12
402897 C . 520016 | 1 124997 | 569561 645012 | 1 1 Ld12_v01s1	chr12
402898 G . 520016 | 1 124997 | 569561 645012 | 1 1 Ld12_v01s1	chr12
402899 C . 520016 | 1 124997 | 569561 645012 | 1 1 Ld12_v01s1	chr12
402900 C . 520016 | 1 124997 | 569561 645012 | 1 1 Ld12_v01s1	chr12
402901 G . 520016 | 1 124997 | 569561 645012 | 1 1 Ld12_v01s1	chr12
402902 A . 520016 | 1 124997 | 569561 645012 | 1 1 Ld12_v01s1	chr12
402903 C . 520016 | 1 124997 | 569561 645012 | 1 1 Ld12_v01s1	chr12
402906 C A 520019 | 3 124994 | 569561 645012 | 1 1 Ld12_v01s1	chr12
402911 C T 520024 | 5 124989 | 569561 645012 | 1 1 Ld12_v01s1	chr12
402930 C T 520043 | 19 124970 | 569561 645012 | 1 1 Ld12_v01s1	chr12
408407 G A 432821 | 1 161155 | 569561 645012 | 1 1 Ld12_v01s1	chr12
408408 C A 432822 | 1 161154 | 569561 645012 | 1 1 Ld12_v01s1	chr12
408424 C T 432838 | 2 161138 | 569561 645012 | 1 1 Ld12_v01s1	chr12
408426 G C 432840 | 2 161136 | 569561 645012 | 1 1 Ld12_v01s1	chr12
408428 C T 432842 | 2 161134 | 569561 645012 | 1 1 Ld12_v01s1	chr12
408443 C G 432857 | 3 161119 | 569561 645012 | 1 1 Ld12_v01s1	chr12
408446 G A 432860 | 1 161116 | 569561 645012 | 1 1 Ld12_v01s1	chr12
408447 G A 432861 | 1 161115 | 569561 645012 | 1 1 Ld12_v01s1	chr12
408451 G A 432865 | 1 161111 | 569561 645012 | 1 1 Ld12_v01s1	chr12
408452 A C 432866 | 1 161110 | 569561 645012 | 1 1 Ld12_v01s1	chr12
408453 A T 432867 | 1 161109 | 569561 645012 | 1 1 Ld12_v01s1	chr12
408459 T C 432873 | 1 161103 | 569561 645012 | 1 1 Ld12_v01s1	chr12
408460 A G 432874 | 1 161102 | 569561 645012 | 1 1 Ld12_v01s1	chr12
408464 A G 432878 | 2 161098 | 569561 645012 | 1 1 Ld12_v01s1	chr12
408466 C G 432880 | 2 161096 | 569561 645012 | 1 1 Ld12_v01s1	chr12
408468 A G 432882 | 2 161094 | 569561 645012 | 1 1 Ld12_v01s1	chr12
408476 G T 432890 | 6 161086 | 569561 645012 | 1 1 Ld12_v01s1	chr12
408482 G A 432896 | 6 161080 | 569561 645012 | 1 1 Ld12_v01s1	chr12
408488 A G 432902 | 2 161074 | 569561 645012 | 1 1 Ld12_v01s1	chr12
408490 C G 432904 | 1 161072 | 569561 645012 | 1 1 Ld12_v01s1	chr12
408491 A T 432905 | 1 161071 | 569561 645012 | 1 1 Ld12_v01s1	chr12
408493 G C 432907 | 2 161069 | 569561 645012 | 1 1 Ld12_v01s1	chr12
408500 T C 432914 | 7 161062 | 569561 645012 | 1 1 Ld12_v01s1	chr12
408512 A G 432926 | 3 161050 | 569561 645012 | 1 1 Ld12_v01s1	chr12
408515 T G 432929 | 2 161047 | 569561 645012 | 1 1 Ld12_v01s1	chr12
408517 G A 432931 | 1 161045 | 569561 645012 | 1 1 Ld12_v01s1	chr12
408518 T C 432932 | 1 161044 | 569561 645012 | 1 1 Ld12_v01s1	chr12
408519 G T 432933 | 1 161043 | 569561 645012 | 1 1 Ld12_v01s1	chr12
408567 G A 432981 | 12 160995 | 569561 645012 | 1 1 Ld12_v01s1	chr12
408579 A C 432993 | 1 160983 | 569561 645012 | 1 1 Ld12_v01s1	chr12
408580 G C 432994 | 1 160982 | 569561 645012 | 1 1 Ld12_v01s1	chr12
408581 C A 432995 | 1 160981 | 569561 645012 | 1 1 Ld12_v01s1	chr12
413281 A G 482428 | 116 156281 | 569561 645012 | 1 1 Ld12_v01s1	chr12
419364 G A 479441 | 31 150198 | 569561 645012 | 1 1 Ld12_v01s1	chr12
431761 C A 470094 | 77 137801 | 569561 645012 | 1 1 Ld12_v01s1	chr12
431838 G C 470171 | 35 137724 | 569561 645012 | 1 1 Ld12_v01s1	chr12
431873 G C 470206 | 11 137689 | 569561 645012 | 1 1 Ld12_v01s1	chr12
431884 T . 470216 | 11 137678 | 569561 645012 | 1 1 Ld12_v01s1	chr12
432023 A C 446911 | 24 137539 | 569561 645012 | 1 1 Ld12_v01s1	chr12
477199 T C 601484 | 271 43529 | 569561 645012 | 1 1 Ld12_v01s1	chr12
493542 . C 556891 | 0 76020 | 569561 645012 | 1 1 Ld12_v01s1	chr12
493542 . C 556892 | 0 76020 | 569561 645012 | 1 1 Ld12_v01s1	chr12
493542 . C 556893 | 0 76020 | 569561 645012 | 1 1 Ld12_v01s1	chr12
495674 . C 559026 | 0 73888 | 569561 645012 | 1 1 Ld12_v01s1	chr12
495674 . C 559027 | 0 73888 | 569561 645012 | 1 1 Ld12_v01s1	chr12
495674 . C 559028 | 0 73888 | 569561 645012 | 1 1 Ld12_v01s1	chr12
520300 A G 583654 | 2288 49262 | 569561 645012 | 1 1 Ld12_v01s1	chr12
523298 C . 586253 | 1 46264 | 569561 645012 | 1 1 Ld12_v01s1	chr12
523299 T . 586253 | 1 46263 | 569561 645012 | 1 1 Ld12_v01s1	chr12
523300 C . 586253 | 1 46262 | 569561 645012 | 1 1 Ld12_v01s1	chr12
523404 A G 586357 | 20 46158 | 569561 645012 | 1 1 Ld12_v01s1	chr12
523424 A G 586377 | 20 46138 | 569561 645012 | 1 1 Ld12_v01s1	chr12
523506 A G 586459 | 82 46056 | 569561 645012 | 1 1 Ld12_v01s1	chr12
530509 . C 607806 | 6310 37207 | 569561 645012 | 1 1 Ld12_v01s1	chr12
545802 . G 623100 | 0 21913 | 569561 645012 | 1 1 Ld12_v01s1	chr12
545802 . G 623101 | 0 21912 | 569561 645012 | 1 1 Ld12_v01s1	chr12
545802 . G 623102 | 0 21911 | 569561 645012 | 1 1 Ld12_v01s1	chr12
546006 . C 623307 | 0 21706 | 569561 645012 | 1 1 Ld12_v01s1	chr12
546006 . C 623308 | 0 21705 | 569561 645012 | 1 1 Ld12_v01s1	chr12
546006 . C 623309 | 0 21704 | 569561 645012 | 1 1 Ld12_v01s1	chr12
8606 . G 10676 | 0 8606 | 649814 648896 | 1 1 Ld13_v01s1	chr13
8606 . G 10677 | 0 8606 | 649814 648896 | 1 1 Ld13_v01s1	chr13
21300 C . 23370 | 5017 21300 | 649814 648896 | 1 1 Ld13_v01s1	chr13
27030 . G 28755 | 65 27030 | 649814 648896 | 1 1 Ld13_v01s1	chr13
30950 . T 32545 | 0 30950 | 649814 648896 | 1 1 Ld13_v01s1	chr13
30950 . G 32546 | 0 30950 | 649814 648896 | 1 1 Ld13_v01s1	chr13
30950 . T 32547 | 0 30950 | 649814 648896 | 1 1 Ld13_v01s1	chr13
30950 . G 32548 | 0 30950 | 649814 648896 | 1 1 Ld13_v01s1	chr13
30950 . T 32549 | 0 30950 | 649814 648896 | 1 1 Ld13_v01s1	chr13
30950 . G 32550 | 0 30950 | 649814 648896 | 1 1 Ld13_v01s1	chr13
30950 . T 32551 | 0 30950 | 649814 648896 | 1 1 Ld13_v01s1	chr13
30950 . G 32552 | 0 30950 | 649814 648896 | 1 1 Ld13_v01s1	chr13
30950 . T 32553 | 0 30950 | 649814 648896 | 1 1 Ld13_v01s1	chr13
30950 . G 32554 | 0 30950 | 649814 648896 | 1 1 Ld13_v01s1	chr13
30950 . T 32555 | 0 30950 | 649814 648896 | 1 1 Ld13_v01s1	chr13
30950 . G 32556 | 0 30950 | 649814 648896 | 1 1 Ld13_v01s1	chr13
30950 . T 32557 | 0 30950 | 649814 648896 | 1 1 Ld13_v01s1	chr13
30950 . G 32558 | 0 30950 | 649814 648896 | 1 1 Ld13_v01s1	chr13
30950 . T 32559 | 0 30950 | 649814 648896 | 1 1 Ld13_v01s1	chr13
30950 . G 32560 | 0 30950 | 649814 648896 | 1 1 Ld13_v01s1	chr13
30950 . T 32561 | 0 30950 | 649814 648896 | 1 1 Ld13_v01s1	chr13
30950 . G 32562 | 0 30950 | 649814 648896 | 1 1 Ld13_v01s1	chr13
30950 . T 32563 | 0 30950 | 649814 648896 | 1 1 Ld13_v01s1	chr13
30950 . G 32564 | 0 30950 | 649814 648896 | 1 1 Ld13_v01s1	chr13
30950 . T 32565 | 0 30950 | 649814 648896 | 1 1 Ld13_v01s1	chr13
30950 . G 32566 | 0 30950 | 649814 648896 | 1 1 Ld13_v01s1	chr13
30950 . T 32567 | 0 30950 | 649814 648896 | 1 1 Ld13_v01s1	chr13
30950 . G 32568 | 0 30950 | 649814 648896 | 1 1 Ld13_v01s1	chr13
36778 . G 38397 | 0 36778 | 649814 648896 | 1 1 Ld13_v01s1	chr13
36778 . A 38398 | 0 36778 | 649814 648896 | 1 1 Ld13_v01s1	chr13
36778 . T 38399 | 0 36778 | 649814 648896 | 1 1 Ld13_v01s1	chr13
36778 . G 38400 | 0 36778 | 649814 648896 | 1 1 Ld13_v01s1	chr13
36778 . A 38401 | 0 36778 | 649814 648896 | 1 1 Ld13_v01s1	chr13
36778 . G 38402 | 0 36778 | 649814 648896 | 1 1 Ld13_v01s1	chr13
36778 . A 38403 | 0 36778 | 649814 648896 | 1 1 Ld13_v01s1	chr13
36778 . C 38404 | 0 36778 | 649814 648896 | 1 1 Ld13_v01s1	chr13
36778 . G 38405 | 0 36778 | 649814 648896 | 1 1 Ld13_v01s1	chr13
36778 . C 38406 | 0 36778 | 649814 648896 | 1 1 Ld13_v01s1	chr13
36778 . T 38407 | 0 36778 | 649814 648896 | 1 1 Ld13_v01s1	chr13
36778 . C 38408 | 0 36778 | 649814 648896 | 1 1 Ld13_v01s1	chr13
36778 . A 38409 | 0 36778 | 649814 648896 | 1 1 Ld13_v01s1	chr13
36778 . C 38410 | 0 36778 | 649814 648896 | 1 1 Ld13_v01s1	chr13
36778 . A 38411 | 0 36778 | 649814 648896 | 1 1 Ld13_v01s1	chr13
36778 . G 38412 | 0 36778 | 649814 648896 | 1 1 Ld13_v01s1	chr13
36778 . G 38413 | 0 36778 | 649814 648896 | 1 1 Ld13_v01s1	chr13
36778 . C 38414 | 0 36778 | 649814 648896 | 1 1 Ld13_v01s1	chr13
36778 . A 38415 | 0 36778 | 649814 648896 | 1 1 Ld13_v01s1	chr13
36778 . A 38416 | 0 36778 | 649814 648896 | 1 1 Ld13_v01s1	chr13
36778 . G 38417 | 0 36778 | 649814 648896 | 1 1 Ld13_v01s1	chr13
36778 . C 38418 | 0 36778 | 649814 648896 | 1 1 Ld13_v01s1	chr13
36778 . A 38419 | 0 36778 | 649814 648896 | 1 1 Ld13_v01s1	chr13
36778 . C 38420 | 0 36778 | 649814 648896 | 1 1 Ld13_v01s1	chr13
36778 . A 38421 | 0 36778 | 649814 648896 | 1 1 Ld13_v01s1	chr13
36778 . T 38422 | 0 36778 | 649814 648896 | 1 1 Ld13_v01s1	chr13
36778 . A 38423 | 0 36778 | 649814 648896 | 1 1 Ld13_v01s1	chr13
36778 . C 38424 | 0 36778 | 649814 648896 | 1 1 Ld13_v01s1	chr13
36778 . A 38425 | 0 36778 | 649814 648896 | 1 1 Ld13_v01s1	chr13
36778 . C 38426 | 0 36778 | 649814 648896 | 1 1 Ld13_v01s1	chr13
36778 . A 38427 | 0 36778 | 649814 648896 | 1 1 Ld13_v01s1	chr13
36778 . A 38428 | 0 36778 | 649814 648896 | 1 1 Ld13_v01s1	chr13
36778 . T 38429 | 0 36778 | 649814 648896 | 1 1 Ld13_v01s1	chr13
36778 . T 38430 | 0 36778 | 649814 648896 | 1 1 Ld13_v01s1	chr13
36778 . A 38431 | 0 36778 | 649814 648896 | 1 1 Ld13_v01s1	chr13
36778 . A 38432 | 0 36778 | 649814 648896 | 1 1 Ld13_v01s1	chr13
36778 . G 38433 | 0 36778 | 649814 648896 | 1 1 Ld13_v01s1	chr13
36778 . T 38434 | 0 36778 | 649814 648896 | 1 1 Ld13_v01s1	chr13
36778 . G 38435 | 0 36778 | 649814 648896 | 1 1 Ld13_v01s1	chr13
36778 . T 38436 | 0 36778 | 649814 648896 | 1 1 Ld13_v01s1	chr13
36778 . G 38437 | 0 36778 | 649814 648896 | 1 1 Ld13_v01s1	chr13
36778 . T 38438 | 0 36778 | 649814 648896 | 1 1 Ld13_v01s1	chr13
36778 . G 38439 | 0 36778 | 649814 648896 | 1 1 Ld13_v01s1	chr13
36778 . T 38440 | 0 36778 | 649814 648896 | 1 1 Ld13_v01s1	chr13
36778 . G 38441 | 0 36778 | 649814 648896 | 1 1 Ld13_v01s1	chr13
36778 . T 38442 | 0 36778 | 649814 648896 | 1 1 Ld13_v01s1	chr13
36778 . G 38443 | 0 36778 | 649814 648896 | 1 1 Ld13_v01s1	chr13
36778 . T 38444 | 0 36778 | 649814 648896 | 1 1 Ld13_v01s1	chr13
36778 . G 38445 | 0 36778 | 649814 648896 | 1 1 Ld13_v01s1	chr13
36778 . T 38446 | 0 36778 | 649814 648896 | 1 1 Ld13_v01s1	chr13
36778 . G 38447 | 0 36778 | 649814 648896 | 1 1 Ld13_v01s1	chr13
36778 . T 38448 | 0 36778 | 649814 648896 | 1 1 Ld13_v01s1	chr13
36778 . G 38449 | 0 36778 | 649814 648896 | 1 1 Ld13_v01s1	chr13
36778 . T 38450 | 0 36778 | 649814 648896 | 1 1 Ld13_v01s1	chr13
36778 . G 38451 | 0 36778 | 649814 648896 | 1 1 Ld13_v01s1	chr13
36778 . T 38452 | 0 36778 | 649814 648896 | 1 1 Ld13_v01s1	chr13
36778 . G 38453 | 0 36778 | 649814 648896 | 1 1 Ld13_v01s1	chr13
36778 . T 38454 | 0 36778 | 649814 648896 | 1 1 Ld13_v01s1	chr13
36778 . A 38455 | 0 36778 | 649814 648896 | 1 1 Ld13_v01s1	chr13
36778 . T 38456 | 0 36778 | 649814 648896 | 1 1 Ld13_v01s1	chr13
36778 . A 38457 | 0 36778 | 649814 648896 | 1 1 Ld13_v01s1	chr13
36778 . C 38458 | 0 36778 | 649814 648896 | 1 1 Ld13_v01s1	chr13
36778 . G 38459 | 0 36778 | 649814 648896 | 1 1 Ld13_v01s1	chr13
36778 . G 38460 | 0 36778 | 649814 648896 | 1 1 Ld13_v01s1	chr13
36778 . C 38461 | 0 36778 | 649814 648896 | 1 1 Ld13_v01s1	chr13
36778 . A 38462 | 0 36778 | 649814 648896 | 1 1 Ld13_v01s1	chr13
36778 . T 38463 | 0 36778 | 649814 648896 | 1 1 Ld13_v01s1	chr13
36778 . A 38464 | 0 36778 | 649814 648896 | 1 1 Ld13_v01s1	chr13
36778 . G 38465 | 0 36778 | 649814 648896 | 1 1 Ld13_v01s1	chr13
36778 . A 38466 | 0 36778 | 649814 648896 | 1 1 Ld13_v01s1	chr13
36778 . G 38467 | 0 36778 | 649814 648896 | 1 1 Ld13_v01s1	chr13
36778 . C 38468 | 0 36778 | 649814 648896 | 1 1 Ld13_v01s1	chr13
36778 . G 38469 | 0 36778 | 649814 648896 | 1 1 Ld13_v01s1	chr13
36778 . G 38470 | 0 36778 | 649814 648896 | 1 1 Ld13_v01s1	chr13
36778 . A 38471 | 0 36778 | 649814 648896 | 1 1 Ld13_v01s1	chr13
36778 . T 38472 | 0 36778 | 649814 648896 | 1 1 Ld13_v01s1	chr13
36778 . C 38473 | 0 36778 | 649814 648896 | 1 1 Ld13_v01s1	chr13
36778 . G 38474 | 0 36778 | 649814 648896 | 1 1 Ld13_v01s1	chr13
36778 . C 38475 | 0 36778 | 649814 648896 | 1 1 Ld13_v01s1	chr13
36778 . A 38476 | 0 36778 | 649814 648896 | 1 1 Ld13_v01s1	chr13
36778 . A 38477 | 0 36778 | 649814 648896 | 1 1 Ld13_v01s1	chr13
36778 . G 38478 | 0 36778 | 649814 648896 | 1 1 Ld13_v01s1	chr13
36778 . A 38479 | 0 36778 | 649814 648896 | 1 1 Ld13_v01s1	chr13
36778 . G 38480 | 0 36778 | 649814 648896 | 1 1 Ld13_v01s1	chr13
36778 . A 38481 | 0 36778 | 649814 648896 | 1 1 Ld13_v01s1	chr13
36843 . G 38547 | 0 36843 | 649814 648896 | 1 1 Ld13_v01s1	chr13
36843 . G 38548 | 0 36843 | 649814 648896 | 1 1 Ld13_v01s1	chr13
37045 . G 38751 | 202 37045 | 649814 648896 | 1 1 Ld13_v01s1	chr13
55321 . C 57028 | 3455 55321 | 649814 648896 | 1 1 Ld13_v01s1	chr13
58776 . T 60484 | 3455 58776 | 649814 648896 | 1 1 Ld13_v01s1	chr13
65566 . G 67275 | 0 65566 | 649814 648896 | 1 1 Ld13_v01s1	chr13
65566 . T 67276 | 0 65566 | 649814 648896 | 1 1 Ld13_v01s1	chr13
65566 . G 67277 | 0 65566 | 649814 648896 | 1 1 Ld13_v01s1	chr13
65566 . T 67278 | 0 65566 | 649814 648896 | 1 1 Ld13_v01s1	chr13
65566 . G 67279 | 0 65566 | 649814 648896 | 1 1 Ld13_v01s1	chr13
65566 . T 67280 | 0 65566 | 649814 648896 | 1 1 Ld13_v01s1	chr13
65566 . G 67281 | 0 65566 | 649814 648896 | 1 1 Ld13_v01s1	chr13
65566 . T 67282 | 0 65566 | 649814 648896 | 1 1 Ld13_v01s1	chr13
66226 G A 67942 | 10 66226 | 649814 648896 | 1 1 Ld13_v01s1	chr13
66236 G C 67952 | 10 66236 | 649814 648896 | 1 1 Ld13_v01s1	chr13
66347 T G 68047 | 7 66347 | 649814 648896 | 1 1 Ld13_v01s1	chr13
101620 . C 120036 | 0 101620 | 649814 648896 | 1 -1 Ld13_v01s1	chr13
101620 . C 120037 | 0 101620 | 649814 648896 | 1 -1 Ld13_v01s1	chr13
113358 A G 108298 | 1398 108298 | 649814 648896 | 1 -1 Ld13_v01s1	chr13
114756 G A 106900 | 13 106900 | 649814 648896 | 1 -1 Ld13_v01s1	chr13
123684 . G 137589 | 0 123684 | 649814 648896 | 1 1 Ld13_v01s1	chr13
123684 . G 137590 | 0 123684 | 649814 648896 | 1 1 Ld13_v01s1	chr13
135430 . G 149337 | 11746 135430 | 649814 648896 | 1 1 Ld13_v01s1	chr13
154134 . C 167194 | 0 154134 | 649814 648896 | 1 1 Ld13_v01s1	chr13
154134 . C 167195 | 0 154134 | 649814 648896 | 1 1 Ld13_v01s1	chr13
160569 . G 173631 | 0 160569 | 649814 648896 | 1 1 Ld13_v01s1	chr13
160569 . G 173632 | 0 160569 | 649814 648896 | 1 1 Ld13_v01s1	chr13
160569 . G 173633 | 0 160569 | 649814 648896 | 1 1 Ld13_v01s1	chr13
160743 . C 173808 | 14 160743 | 649814 648896 | 1 1 Ld13_v01s1	chr13
160757 A C 173822 | 1 160757 | 649814 648896 | 1 1 Ld13_v01s1	chr13
160758 C A 173823 | 1 160758 | 649814 648896 | 1 1 Ld13_v01s1	chr13
163581 . C 176647 | 0 163581 | 649814 648896 | 1 1 Ld13_v01s1	chr13
163581 . C 176648 | 0 163581 | 649814 648896 | 1 1 Ld13_v01s1	chr13
176756 G C 189407 | 108 176756 | 649814 648896 | 1 1 Ld13_v01s1	chr13
176864 . G 189516 | 108 176864 | 649814 648896 | 1 1 Ld13_v01s1	chr13
180591 G C 192644 | 1 180591 | 649814 648896 | 1 1 Ld13_v01s1	chr13
180592 . C 192646 | 0 180592 | 649814 648896 | 1 1 Ld13_v01s1	chr13
180592 . C 192647 | 0 180592 | 649814 648896 | 1 1 Ld13_v01s1	chr13
180592 . C 192648 | 0 180592 | 649814 648896 | 1 1 Ld13_v01s1	chr13
180592 . C 192649 | 0 180592 | 649814 648896 | 1 1 Ld13_v01s1	chr13
180592 . C 192650 | 0 180592 | 649814 648896 | 1 1 Ld13_v01s1	chr13
180592 . C 192651 | 0 180592 | 649814 648896 | 1 1 Ld13_v01s1	chr13
180592 . G 192652 | 0 180592 | 649814 648896 | 1 1 Ld13_v01s1	chr13
191576 G C 203636 | 1 191576 | 649814 648896 | 1 1 Ld13_v01s1	chr13
191577 . C 203638 | 0 191577 | 649814 648896 | 1 1 Ld13_v01s1	chr13
191577 . C 203639 | 0 191577 | 649814 648896 | 1 1 Ld13_v01s1	chr13
191577 . G 203640 | 0 191577 | 649814 648896 | 1 1 Ld13_v01s1	chr13
194138 . C 206202 | 0 194138 | 649814 648896 | 1 1 Ld13_v01s1	chr13
194138 . C 206203 | 0 194138 | 649814 648896 | 1 1 Ld13_v01s1	chr13
194138 . C 206204 | 0 194138 | 649814 648896 | 1 1 Ld13_v01s1	chr13
194138 . C 206205 | 0 194138 | 649814 648896 | 1 1 Ld13_v01s1	chr13
200174 . G 212242 | 443 200174 | 649814 648896 | 1 1 Ld13_v01s1	chr13
200617 . C 212686 | 0 200617 | 649814 648896 | 1 1 Ld13_v01s1	chr13
200617 . A 212687 | 0 200617 | 649814 648896 | 1 1 Ld13_v01s1	chr13
212348 . C 224419 | 45 212348 | 649814 648896 | 1 1 Ld13_v01s1	chr13
212393 . G 224465 | 0 212393 | 649814 648896 | 1 1 Ld13_v01s1	chr13
212393 . G 224466 | 0 212393 | 649814 648896 | 1 1 Ld13_v01s1	chr13
212393 . G 224467 | 0 212393 | 649814 648896 | 1 1 Ld13_v01s1	chr13
212393 . G 224468 | 0 212393 | 649814 648896 | 1 1 Ld13_v01s1	chr13
215447 . G 227523 | 3054 215447 | 649814 648896 | 1 1 Ld13_v01s1	chr13
236621 C . 248696 | 3 236621 | 649814 648896 | 1 1 Ld13_v01s1	chr13
236624 C . 248698 | 3 236624 | 649814 648896 | 1 1 Ld13_v01s1	chr13
237185 G . 249258 | 1 237185 | 649814 648896 | 1 1 Ld13_v01s1	chr13
237186 G . 249258 | 1 237186 | 649814 648896 | 1 1 Ld13_v01s1	chr13
245575 . C 257648 | 0 245575 | 649814 648896 | 1 1 Ld13_v01s1	chr13
245575 . C 257649 | 0 245575 | 649814 648896 | 1 1 Ld13_v01s1	chr13
246142 . G 258217 | 567 246142 | 649814 648896 | 1 1 Ld13_v01s1	chr13
278736 . G 290310 | 6375 278736 | 649814 648896 | 1 1 Ld13_v01s1	chr13
311331 G T 322905 | 5771 311331 | 649814 648896 | 1 1 Ld13_v01s1	chr13
317102 . G 328677 | 0 317102 | 649814 648896 | 1 1 Ld13_v01s1	chr13
317102 . G 328678 | 0 317102 | 649814 648896 | 1 1 Ld13_v01s1	chr13
338030 A G 349606 | 3466 299291 | 649814 648896 | 1 1 Ld13_v01s1	chr13
341496 . G 353073 | 2035 295824 | 649814 648896 | 1 1 Ld13_v01s1	chr13
343531 . C 355109 | 0 293788 | 649814 648896 | 1 1 Ld13_v01s1	chr13
343531 . C 355110 | 0 293787 | 649814 648896 | 1 1 Ld13_v01s1	chr13
345683 T C 357262 | 2152 291635 | 649814 648896 | 1 1 Ld13_v01s1	chr13
358365 . C 369945 | 0 278952 | 649814 648896 | 1 1 Ld13_v01s1	chr13
358365 . C 369946 | 0 278951 | 649814 648896 | 1 1 Ld13_v01s1	chr13
363605 . G 375187 | 5240 273710 | 649814 648896 | 1 1 Ld13_v01s1	chr13
373710 G . 385291 | 10105 263606 | 649814 648896 | 1 1 Ld13_v01s1	chr13
398514 G . 410094 | 3749 238803 | 649814 648896 | 1 1 Ld13_v01s1	chr13
426311 . G 437003 | 0 211894 | 649814 648896 | 1 1 Ld13_v01s1	chr13
426311 . G 437004 | 0 211893 | 649814 648896 | 1 1 Ld13_v01s1	chr13
444459 G . 456970 | 3049 191927 | 649814 648896 | 1 1 Ld13_v01s1	chr13
448043 . G 460555 | 3584 188342 | 649814 648896 | 1 1 Ld13_v01s1	chr13
469731 A G 482248 | 137 166649 | 649814 648896 | 1 1 Ld13_v01s1	chr13
483515 A . 496031 | 1 152866 | 649814 648896 | 1 1 Ld13_v01s1	chr13
483516 T . 496031 | 1 152866 | 649814 648896 | 1 1 Ld13_v01s1	chr13
483994 . G 496510 | 0 152387 | 649814 648896 | 1 1 Ld13_v01s1	chr13
483994 . G 496511 | 0 152386 | 649814 648896 | 1 1 Ld13_v01s1	chr13
484135 G . 496651 | 3 152246 | 649814 648896 | 1 1 Ld13_v01s1	chr13
484138 G . 496653 | 3 152244 | 649814 648896 | 1 1 Ld13_v01s1	chr13
484151 G . 496665 | 13 152232 | 649814 648896 | 1 1 Ld13_v01s1	chr13
485941 G . 548166 | 492 100731 | 649814 648896 | 1 -1 Ld13_v01s1	chr13
490927 . G 591141 | 0 57756 | 649814 648896 | 1 1 Ld13_v01s1	chr13
490927 . G 591142 | 0 57755 | 649814 648896 | 1 1 Ld13_v01s1	chr13
505232 . G 605448 | 1058 43449 | 649814 648896 | 1 1 Ld13_v01s1	chr13
506290 . G 606507 | 1058 42390 | 649814 648896 | 1 1 Ld13_v01s1	chr13
538012 A . 638228 | 1972 10669 | 649814 648896 | 1 1 Ld13_v01s1	chr13
539984 . C 640201 | 0 8696 | 649814 648896 | 1 1 Ld13_v01s1	chr13
539984 . C 640202 | 0 8695 | 649814 648896 | 1 1 Ld13_v01s1	chr13
543455 T . 643672 | 3471 5225 | 649814 648896 | 1 1 Ld13_v01s1	chr13
557634 . G 500129 | 1393 92181 | 649814 648896 | 1 1 Ld13_v01s1	chr13
604574 . G 547070 | 845 45241 | 649814 648896 | 1 1 Ld13_v01s1	chr13
613582 . G 552360 | 1484 36233 | 649814 648896 | 1 1 Ld13_v01s1	chr13
621078 G A 559844 | 104 28737 | 649814 648896 | 1 1 Ld13_v01s1	chr13
637885 . C 576652 | 0 11930 | 649814 648896 | 1 1 Ld13_v01s1	chr13
637885 . C 576653 | 0 11930 | 649814 648896 | 1 1 Ld13_v01s1	chr13
638649 A G 577262 | 202 11166 | 649814 648896 | 1 1 Ld13_v01s1	chr13
638851 A G 577464 | 202 10964 | 649814 648896 | 1 1 Ld13_v01s1	chr13
1571 . G 666704 | 0 1571 | 645099 672402 | 1 -1 Ld14_v01s1	chr14
1571 . G 666705 | 0 1571 | 645099 672402 | 1 -1 Ld14_v01s1	chr14
1571 . G 666706 | 0 1571 | 645099 672402 | 1 -1 Ld14_v01s1	chr14
19342 G T 649055 | 6449 19342 | 645099 672402 | 1 -1 Ld14_v01s1	chr14
29901 . C 638495 | 10559 29901 | 645099 672402 | 1 -1 Ld14_v01s1	chr14
48918 . C 619476 | 0 48918 | 645099 672402 | 1 -1 Ld14_v01s1	chr14
48918 . C 619477 | 0 48918 | 645099 672402 | 1 -1 Ld14_v01s1	chr14
60371 C . 608023 | 11453 60371 | 645099 672402 | 1 -1 Ld14_v01s1	chr14
97607 G . 570778 | 1 97607 | 645099 672402 | 1 -1 Ld14_v01s1	chr14
97608 N . 570778 | 1 97608 | 645099 672402 | 1 -1 Ld14_v01s1	chr14
97609 N . 570778 | 1 97609 | 645099 672402 | 1 -1 Ld14_v01s1	chr14
97610 N . 570778 | 1 97610 | 645099 672402 | 1 -1 Ld14_v01s1	chr14
97611 N . 570778 | 1 97611 | 645099 672402 | 1 -1 Ld14_v01s1	chr14
97612 N . 570778 | 1 97612 | 645099 672402 | 1 -1 Ld14_v01s1	chr14
97613 N . 570778 | 1 97613 | 645099 672402 | 1 -1 Ld14_v01s1	chr14
97614 N . 570778 | 1 97614 | 645099 672402 | 1 -1 Ld14_v01s1	chr14
97615 N . 570778 | 1 97615 | 645099 672402 | 1 -1 Ld14_v01s1	chr14
97616 N . 570778 | 1 97616 | 645099 672402 | 1 -1 Ld14_v01s1	chr14
97617 N . 570778 | 1 97617 | 645099 672402 | 1 -1 Ld14_v01s1	chr14
97618 N . 570778 | 1 97618 | 645099 672402 | 1 -1 Ld14_v01s1	chr14
97619 N . 570778 | 1 97619 | 645099 672402 | 1 -1 Ld14_v01s1	chr14
97620 N . 570778 | 1 97620 | 645099 672402 | 1 -1 Ld14_v01s1	chr14
97621 N . 570778 | 1 97621 | 645099 672402 | 1 -1 Ld14_v01s1	chr14
97622 N . 570778 | 1 97622 | 645099 672402 | 1 -1 Ld14_v01s1	chr14
97623 C . 570778 | 1 97623 | 645099 672402 | 1 -1 Ld14_v01s1	chr14
97624 A . 570778 | 1 97624 | 645099 672402 | 1 -1 Ld14_v01s1	chr14
97625 C . 570778 | 1 97625 | 645099 672402 | 1 -1 Ld14_v01s1	chr14
97626 C . 570778 | 1 97626 | 645099 672402 | 1 -1 Ld14_v01s1	chr14
97627 C . 570778 | 1 97627 | 645099 672402 | 1 -1 Ld14_v01s1	chr14
97628 A . 570778 | 1 97628 | 645099 672402 | 1 -1 Ld14_v01s1	chr14
97629 C . 570778 | 1 97629 | 645099 672402 | 1 -1 Ld14_v01s1	chr14
97630 C . 570778 | 1 97630 | 645099 672402 | 1 -1 Ld14_v01s1	chr14
97631 A . 570778 | 1 97631 | 645099 672402 | 1 -1 Ld14_v01s1	chr14
97632 C . 570778 | 1 97632 | 645099 672402 | 1 -1 Ld14_v01s1	chr14
97633 C . 570778 | 1 97633 | 645099 672402 | 1 -1 Ld14_v01s1	chr14
97634 C . 570778 | 1 97634 | 645099 672402 | 1 -1 Ld14_v01s1	chr14
124239 . G 543908 | 6573 124239 | 645099 672402 | 1 -1 Ld14_v01s1	chr14
136828 G A 531759 | 20 136828 | 645099 672402 | 1 -1 Ld14_v01s1	chr14
137146 G A 529215 | 2 137146 | 645099 672402 | 1 -1 Ld14_v01s1	chr14
137148 C A 529213 | 2 137148 | 645099 672402 | 1 -1 Ld14_v01s1	chr14
137151 C G 529210 | 1 137151 | 645099 672402 | 1 -1 Ld14_v01s1	chr14
137152 G C 529209 | 1 137152 | 645099 672402 | 1 -1 Ld14_v01s1	chr14
137155 G A 529206 | 3 137155 | 645099 672402 | 1 -1 Ld14_v01s1	chr14
137158 A T 529203 | 2 137158 | 645099 672402 | 1 -1 Ld14_v01s1	chr14
137160 T C 529201 | 2 137160 | 645099 672402 | 1 -1 Ld14_v01s1	chr14
137479 A G 528882 | 20 137479 | 645099 672402 | 1 -1 Ld14_v01s1	chr14
137499 A G 528862 | 1 137499 | 645099 672402 | 1 -1 Ld14_v01s1	chr14
137500 G T 528861 | 1 137500 | 645099 672402 | 1 -1 Ld14_v01s1	chr14
137505 G C 528856 | 1 137505 | 645099 672402 | 1 -1 Ld14_v01s1	chr14
137506 A G 528855 | 1 137506 | 645099 672402 | 1 -1 Ld14_v01s1	chr14
137508 T G 528853 | 2 137508 | 645099 672402 | 1 -1 Ld14_v01s1	chr14
137513 A G 528848 | 2 137513 | 645099 672402 | 1 -1 Ld14_v01s1	chr14
137515 A C 528846 | 2 137515 | 645099 672402 | 1 -1 Ld14_v01s1	chr14
137517 C G 528844 | 2 137517 | 645099 672402 | 1 -1 Ld14_v01s1	chr14
137522 C T 528839 | 5 137522 | 645099 672402 | 1 -1 Ld14_v01s1	chr14
137611 A G 528750 | 2 137611 | 645099 672402 | 1 -1 Ld14_v01s1	chr14
137613 G C 528748 | 2 137613 | 645099 672402 | 1 -1 Ld14_v01s1	chr14
159335 . G 507024 | 0 159335 | 645099 672402 | 1 -1 Ld14_v01s1	chr14
159335 . G 507025 | 0 159335 | 645099 672402 | 1 -1 Ld14_v01s1	chr14
159335 . T 507026 | 0 159335 | 645099 672402 | 1 -1 Ld14_v01s1	chr14
159335 . G 507027 | 0 159335 | 645099 672402 | 1 -1 Ld14_v01s1	chr14
159335 . T 507028 | 0 159335 | 645099 672402 | 1 -1 Ld14_v01s1	chr14
159335 . G 507029 | 0 159335 | 645099 672402 | 1 -1 Ld14_v01s1	chr14
160701 C T 505658 | 1366 160701 | 645099 672402 | 1 -1 Ld14_v01s1	chr14
162771 A C 503588 | 1 162771 | 645099 672402 | 1 -1 Ld14_v01s1	chr14
162772 A T 503587 | 1 162772 | 645099 672402 | 1 -1 Ld14_v01s1	chr14
162773 A C 503586 | 1 162773 | 645099 672402 | 1 -1 Ld14_v01s1	chr14
162774 A C 503585 | 1 162774 | 645099 672402 | 1 -1 Ld14_v01s1	chr14
162775 A C 503584 | 1 162775 | 645099 672402 | 1 -1 Ld14_v01s1	chr14
162777 A C 503582 | 1 162777 | 645099 672402 | 1 -1 Ld14_v01s1	chr14
162778 A T 503581 | 1 162778 | 645099 672402 | 1 -1 Ld14_v01s1	chr14
162779 A C 503580 | 1 162779 | 645099 672402 | 1 -1 Ld14_v01s1	chr14
162780 A T 503579 | 1 162780 | 645099 672402 | 1 -1 Ld14_v01s1	chr14
162781 A T 503578 | 1 162781 | 645099 672402 | 1 -1 Ld14_v01s1	chr14
162782 A C 503577 | 1 162782 | 645099 672402 | 1 -1 Ld14_v01s1	chr14
162783 A G 503576 | 1 162783 | 645099 672402 | 1 -1 Ld14_v01s1	chr14
162784 A C 503575 | 1 162784 | 645099 672402 | 1 -1 Ld14_v01s1	chr14
162785 A C 503574 | 1 162785 | 645099 672402 | 1 -1 Ld14_v01s1	chr14
162786 A G 503573 | 1 162786 | 645099 672402 | 1 -1 Ld14_v01s1	chr14
162787 A G 503572 | 1 162787 | 645099 672402 | 1 -1 Ld14_v01s1	chr14
162788 A T 503571 | 1 162788 | 645099 672402 | 1 -1 Ld14_v01s1	chr14
162789 A C 503570 | 1 162789 | 645099 672402 | 1 -1 Ld14_v01s1	chr14
162792 A G 503567 | 1 162792 | 645099 672402 | 1 -1 Ld14_v01s1	chr14
162793 A C 503566 | 1 162793 | 645099 672402 | 1 -1 Ld14_v01s1	chr14
162794 A G 503565 | 1 162794 | 645099 672402 | 1 -1 Ld14_v01s1	chr14
162795 A G 503564 | 1 162795 | 645099 672402 | 1 -1 Ld14_v01s1	chr14
162797 A T 503562 | 1 162797 | 645099 672402 | 1 -1 Ld14_v01s1	chr14
162798 A G 503561 | 1 162798 | 645099 672402 | 1 -1 Ld14_v01s1	chr14
162799 A C 503560 | 1 162799 | 645099 672402 | 1 -1 Ld14_v01s1	chr14
162800 A T 503559 | 1 162800 | 645099 672402 | 1 -1 Ld14_v01s1	chr14
167172 . G 499284 | 2024 167172 | 645099 672402 | 1 -1 Ld14_v01s1	chr14
171856 . C 495138 | 1241 171856 | 645099 672402 | 1 -1 Ld14_v01s1	chr14
183641 C T 484250 | 8 183641 | 645099 672402 | 1 -1 Ld14_v01s1	chr14
183678 A T 484213 | 37 183678 | 645099 672402 | 1 -1 Ld14_v01s1	chr14
189994 G . 477897 | 2320 189994 | 645099 672402 | 1 -1 Ld14_v01s1	chr14
192460 . A 475532 | 0 192460 | 645099 672402 | 1 -1 Ld14_v01s1	chr14
192460 . C 475533 | 0 192460 | 645099 672402 | 1 -1 Ld14_v01s1	chr14
192460 . A 475534 | 0 192460 | 645099 672402 | 1 -1 Ld14_v01s1	chr14
192460 . C 475535 | 0 192460 | 645099 672402 | 1 -1 Ld14_v01s1	chr14
192460 . A 475536 | 0 192460 | 645099 672402 | 1 -1 Ld14_v01s1	chr14
192460 . C 475537 | 0 192460 | 645099 672402 | 1 -1 Ld14_v01s1	chr14
192460 . A 475538 | 0 192460 | 645099 672402 | 1 -1 Ld14_v01s1	chr14
192460 . C 475539 | 0 192460 | 645099 672402 | 1 -1 Ld14_v01s1	chr14
192460 . A 475540 | 0 192460 | 645099 672402 | 1 -1 Ld14_v01s1	chr14
192460 . C 475541 | 0 192460 | 645099 672402 | 1 -1 Ld14_v01s1	chr14
192460 . A 475542 | 0 192460 | 645099 672402 | 1 -1 Ld14_v01s1	chr14
192460 . C 475543 | 0 192460 | 645099 672402 | 1 -1 Ld14_v01s1	chr14
193257 . C 474734 | 797 193257 | 645099 672402 | 1 -1 Ld14_v01s1	chr14
201558 G . 466433 | 102 201558 | 645099 672402 | 1 -1 Ld14_v01s1	chr14
201660 . C 466316 | 0 201660 | 645099 672402 | 1 -1 Ld14_v01s1	chr14
201660 . A 466317 | 0 201660 | 645099 672402 | 1 -1 Ld14_v01s1	chr14
201660 . C 466318 | 0 201660 | 645099 672402 | 1 -1 Ld14_v01s1	chr14
201660 . A 466319 | 0 201660 | 645099 672402 | 1 -1 Ld14_v01s1	chr14
201660 . C 466320 | 0 201660 | 645099 672402 | 1 -1 Ld14_v01s1	chr14
201660 . A 466321 | 0 201660 | 645099 672402 | 1 -1 Ld14_v01s1	chr14
201660 . C 466322 | 0 201660 | 645099 672402 | 1 -1 Ld14_v01s1	chr14
201660 . A 466323 | 0 201660 | 645099 672402 | 1 -1 Ld14_v01s1	chr14
201660 . C 466324 | 0 201660 | 645099 672402 | 1 -1 Ld14_v01s1	chr14
201660 . A 466325 | 0 201660 | 645099 672402 | 1 -1 Ld14_v01s1	chr14
201660 . C 466326 | 0 201660 | 645099 672402 | 1 -1 Ld14_v01s1	chr14
201660 . A 466327 | 0 201660 | 645099 672402 | 1 -1 Ld14_v01s1	chr14
201660 . C 466328 | 0 201660 | 645099 672402 | 1 -1 Ld14_v01s1	chr14
201660 . A 466329 | 0 201660 | 645099 672402 | 1 -1 Ld14_v01s1	chr14
201660 . C 466330 | 0 201660 | 645099 672402 | 1 -1 Ld14_v01s1	chr14
201660 . A 466331 | 0 201660 | 645099 672402 | 1 -1 Ld14_v01s1	chr14
205502 . G 462473 | 3842 205502 | 645099 672402 | 1 -1 Ld14_v01s1	chr14
209636 . G 458338 | 4134 209636 | 645099 672402 | 1 -1 Ld14_v01s1	chr14
248232 . G 419741 | 4160 248232 | 645099 672402 | 1 -1 Ld14_v01s1	chr14
262202 A C 400320 | 112 262202 | 645099 672402 | 1 -1 Ld14_v01s1	chr14
262463 A G 400059 | 261 262463 | 645099 672402 | 1 -1 Ld14_v01s1	chr14
263323 G A 404514 | 37 263323 | 645099 672402 | 1 -1 Ld14_v01s1	chr14
263526 T . 404311 | 1 263526 | 645099 672402 | 1 -1 Ld14_v01s1	chr14
263527 T . 404311 | 1 263527 | 645099 672402 | 1 -1 Ld14_v01s1	chr14
263536 A . 404303 | 9 263536 | 645099 672402 | 1 -1 Ld14_v01s1	chr14
264252 . G 403586 | 0 264252 | 645099 672402 | 1 -1 Ld14_v01s1	chr14
264252 . G 403587 | 0 264252 | 645099 672402 | 1 -1 Ld14_v01s1	chr14
266872 A G 399464 | 373 266872 | 645099 672402 | 1 -1 Ld14_v01s1	chr14
267737 . C 398598 | 7 267737 | 645099 672402 | 1 -1 Ld14_v01s1	chr14
267744 G T 398591 | 7 267744 | 645099 672402 | 1 -1 Ld14_v01s1	chr14
276390 . C 389944 | 2 276390 | 645099 672402 | 1 -1 Ld14_v01s1	chr14
276392 T C 389942 | 2 276392 | 645099 672402 | 1 -1 Ld14_v01s1	chr14
276398 A C 389936 | 1 276398 | 645099 672402 | 1 -1 Ld14_v01s1	chr14
276399 A C 389935 | 1 276399 | 645099 672402 | 1 -1 Ld14_v01s1	chr14
276426 G A 389908 | 27 276426 | 645099 672402 | 1 -1 Ld14_v01s1	chr14
288761 . C 377570 | 0 288761 | 645099 672402 | 1 -1 Ld14_v01s1	chr14
288761 . C 377571 | 0 288761 | 645099 672402 | 1 -1 Ld14_v01s1	chr14
288761 . C 377572 | 0 288761 | 645099 672402 | 1 -1 Ld14_v01s1	chr14
289322 . C 377008 | 6 289322 | 645099 672402 | 1 -1 Ld14_v01s1	chr14
310825 G T 355315 | 1 310825 | 645099 672402 | 1 -1 Ld14_v01s1	chr14
310826 T G 355314 | 1 310826 | 645099 672402 | 1 -1 Ld14_v01s1	chr14
317504 C G 348636 | 1 317504 | 645099 672402 | 1 -1 Ld14_v01s1	chr14
317505 G C 348635 | 1 317505 | 645099 672402 | 1 -1 Ld14_v01s1	chr14
[truncated: 5,507 more rows]
