# Supplementary material for: The UTRs of Leishmania donovani vary in length and are enriched in potential regulatory structures
Source: PLoS Pathog. 2026 Mar 6;22(3):e1013551. doi: 10.1371/journal.ppat.1013551 (PMC12978572; doi:10.1371/journal.ppat.1013551)
Supplement: S2 Table — Columns are: SEQ, the Ld1S sequence ID; TYPE, event class; S1/E1, 1-based start and end coordinates on SEQ; LEN 1, event size on SEQ (negative values indicate reverse orientation). Event codes: BRK (alignment break), GAP (insertion/deletion between blocks), DUP (local/tandem duplication), INV (inversion), JMP (relocation/translocation “jump” between non-syntenic blocks), and SEQ (sequence-to-sequence junction reported by the aligner). Coordinates are reported in the coordinate system of SEQ; signs reflect orientation. (XLSX) [file ppat.1013551.s014.xlsx]

## Sheet: Supp_Table2
[SEQ]	[TYPE]	[S1]	[E1]	[LEN 1]
Ld01_v01s1	BRK	1	771	771
Ld01_v01s1	GAP	14019	14128	110	-31	141
Ld01_v01s1	BRK	24466	24564	99
Ld01_v01s1	DUP	24565	25126	562
Ld01_v01s1	INV	25127	24820	-306
Ld01_v01s1	INV	25137	26263	1127
Ld01_v01s1	JMP	35922	36323	402
Ld01_v01s1	GAP	37631	37732	102	-42	144
Ld01_v01s1	GAP	40149	40247	99	8	91
Ld01_v01s1	GAP	55643	55741	99	6	93
Ld01_v01s1	BRK	59833	59931	99
Ld01_v01s1	DUP	59932	60135	204
Ld01_v01s1	BRK	60136	61287	1152
Ld01_v01s1	GAP	66871	66969	99	155	-56
Ld01_v01s1	JMP	104405	104592	188
Ld01_v01s1	JMP	106566	105917	-648
Ld01_v01s1	JMP	106673	106771	99
Ld01_v01s1	SEQ	114788	114259	-528	chr01	chr05
Ld01_v01s1	SEQ	114792	114897	106	chr05	chr01
Ld01_v01s1	GAP	127482	127629	148	-17	165
Ld01_v01s1	GAP	132318	132416	99	-231	330
Ld01_v01s1	GAP	132958	133056	99	-73	172
Ld01_v01s1	JMP	140159	140446	288
Ld01_v01s1	GAP	165683	165781	99	-274	373
Ld01_v01s1	GAP	167249	167347	99	-328	427
Ld01_v01s1	GAP	209096	209514	419	305	114
Ld01_v01s1	GAP	224850	225669	820	266	554
Ld01_v01s1	GAP	243645	243783	139	-326	465
Ld01_v01s1	JMP	245571	243972	-1598
Ld01_v01s1	JMP	245694	245792	99
Ld01_v01s1	JMP	247909	249095	1187
Ld01_v01s1	GAP	250010	250152	143	-34	177
Ld01_v01s1	GAP	253047	253186	140	2	138
Ld01_v01s1	GAP	254551	254649	99	-181	280
Ld01_v01s1	GAP	277342	277440	99	-62	161
Ld01_v01s1	SEQ	278148	280635	2488	chr01	chr22b
Ld02_v01s1	GAP	4425	4797	373	392	-19
Ld02_v01s1	GAP	62316	62414	99	-248	347
Ld02_v01s1	GAP	62990	63110	121	-24	145
Ld02_v01s1	SEQ	68467	68565	99	chr02d	chr02b
Ld02_v01s1	GAP	74573	74671	99	-350	449
Ld02_v01s1	GAP	75743	76238	496	486	10
Ld02_v01s1	SEQ	78219	78317	99	chr02b	chr02d
Ld02_v01s1	SEQ	80621	81754	1134	chr02d	chr02a
Ld02_v01s1	GAP	83056	83154	99	-399	498
Ld02_v01s1	JMP	84248	84610	363
Ld02_v01s1	GAP	85329	85427	99	-272	371
Ld02_v01s1	JMP	90344	90622	279
Ld02_v01s1	BRK	90796	90802	7
Ld02_v01s1	DUP	90803	91151	349
Ld02_v01s1	BRK	91152	92592	1441
Ld02_v01s1	DUP	92593	93439	847
Ld02_v01s1	JMP	93440	94867	1428
Ld02_v01s1	SEQ	95212	95533	322	chr02a	chr02d
Ld02_v01s1	JMP	127353	128221	869
Ld02_v01s1	JMP	128724	129815	1092
Ld02_v01s1	GAP	173931	174066	136	-46	182
Ld02_v01s1	GAP	188160	188258	99	54	45
Ld02_v01s1	GAP	199797	199913	117	15	102
Ld02_v01s1	GAP	217331	217429	99	-30	129
Ld02_v01s1	GAP	235804	235923	120	-16	136
Ld02_v01s1	GAP	240312	240410	99	248	-149
Ld02_v01s1	GAP	244457	244600	144	-32	176
Ld02_v01s1	GAP	249991	250089	99	-534	633
Ld02_v01s1	GAP	251110	251226	117	-311	428
Ld02_v01s1	GAP	264607	268227	3621	46788	-43167
Ld02_v01s1	JMP	285873	286047	175
Ld02_v01s1	GAP	308856	308954	99	-471	570
Ld02_v01s1	SEQ	316020	310090	-5929	chr02d	chr02c
Ld02_v01s1	GAP	316026	316124	99	-307	406
Ld02_v01s1	BRK	329180	333532	4353
Ld02_v01s1	DUP	333533	334064	532
Ld02_v01s1	BRK	334065	334196	132
Ld02_v01s1	DUP	334197	334314	118
Ld03_v01s1	BRK	1	3	3
Ld03_v01s1	SEQ	84	794	711	chr29	chr03
Ld03_v01s1	GAP	66323	69760	3438	5834	-2396
Ld03_v01s1	GAP	120147	120245	99	-285	384
Ld03_v01s1	GAP	120810	120936	127	-266	393
Ld03_v01s1	GAP	141436	141561	126	122	4
Ld03_v01s1	GAP	142914	143012	99	-107	206
Ld03_v01s1	GAP	226126	226224	99	15	84
Ld03_v01s1	GAP	246305	226338	-19966	-19989	23
Ld03_v01s1	GAP	248094	248271	178	152	26
Ld03_v01s1	GAP	250199	250297	99	-356	455
Ld03_v01s1	GAP	260116	260214	99	-267	366
Ld03_v01s1	GAP	291247	291345	99	-346	445
Ld03_v01s1	GAP	292629	292727	99	-386	485
Ld03_v01s1	GAP	358093	358203	111	-70	181
Ld04_v01s1	SEQ	1975	87	-1887	chr36c	chr27c
Ld04_v01s1	SEQ	1985	4029	2045	chr27c	chr04
Ld04_v01s1	GAP	41424	41659	236	-110	346
Ld04_v01s1	GAP	42240	42338	99	-417	516
Ld04_v01s1	JMP	55478	52714	-2763
Ld04_v01s1	GAP	55558	55656	99	-302	401
Ld04_v01s1	GAP	56974	57072	99	-319	418
Ld04_v01s1	GAP	58532	58630	99	-282	381
Ld04_v01s1	GAP	60309	60407	99	-357	456
Ld04_v01s1	GAP	62485	63164	680	678	2
Ld04_v01s1	GAP	98519	98617	99	16	83
Ld04_v01s1	JMP	100478	99265	-1212
Ld04_v01s1	JMP	100535	100633	99
Ld04_v01s1	JMP	102695	103326	632
Ld04_v01s1	GAP	104538	104636	99	-285	384
Ld04_v01s1	GAP	124034	124132	99	-156	255
Ld04_v01s1	GAP	125637	125735	99	1	98
Ld04_v01s1	GAP	128451	129096	646	-270	916
Ld04_v01s1	GAP	129763	130087	325	-53	378
Ld04_v01s1	GAP	130638	130810	173	21	152
Ld04_v01s1	GAP	225616	226481	866	73	793
Ld04_v01s1	GAP	227316	230437	3122	307	2815
Ld04_v01s1	GAP	233035	233136	102	-47	149
Ld04_v01s1	GAP	254072	254170	99	-52	151
Ld04_v01s1	GAP	274174	274272	99	-335	434
Ld04_v01s1	JMP	274943	274566	-376
Ld04_v01s1	JMP	275235	275333	99
Ld04_v01s1	GAP	276697	276795	99	-40	139
Ld04_v01s1	JMP	277491	277672	182
Ld04_v01s1	GAP	300748	300849	102	-185	287
Ld04_v01s1	GAP	301698	301823	126	147	-21
Ld04_v01s1	GAP	304866	304964	99	-320	419
Ld04_v01s1	GAP	305975	306073	99	-284	383
Ld04_v01s1	GAP	307441	307825	385	-14	399
Ld04_v01s1	GAP	309588	309686	99	-282	381
Ld04_v01s1	GAP	310606	311848	1243	-409	1652
Ld04_v01s1	GAP	319213	319158	-54	318	-372
Ld04_v01s1	GAP	375832	375930	99	278	-179
Ld04_v01s1	GAP	399855	404226	4372	-108	4480
Ld04_v01s1	JMP	450886	450984	99
Ld04_v01s1	GAP	453136	452829	-306	-6	-300
Ld05_v01s1	BRK	1	1216	1216
Ld05_v01s1	GAP	39674	39930	257	-59	316
Ld05_v01s1	GAP	43223	43321	99	-264	363
Ld05_v01s1	GAP	70614	50619	-19994	-20012	18
Ld05_v01s1	GAP	111389	115401	4013	2163	1850
Ld05_v01s1	GAP	136847	137802	956	972	-16
Ld05_v01s1	GAP	159250	162379	3130	5796	-2666
Ld05_v01s1	GAP	164636	164734	99	-345	444
Ld05_v01s1	GAP	182225	182323	99	263	-164
Ld05_v01s1	GAP	260877	260975	99	43	56
Ld05_v01s1	GAP	315345	315455	111	-20	131
Ld05_v01s1	GAP	326835	326933	99	-324	423
Ld05_v01s1	GAP	328736	328834	99	-285	384
Ld05_v01s1	GAP	367617	367715	99	-44	143
Ld05_v01s1	GAP	397196	397294	99	-370	469
Ld05_v01s1	GAP	398593	398691	99	-550	649
Ld05_v01s1	SEQ	416309	417012	704	chr05	chr25
Ld05_v01s1	SEQ	417694	417768	75	chr25	chr05
Ld05_v01s1	GAP	449041	449139	99	-304	403
Ld05_v01s1	BRK	450288	450711	424
Ld05_v01s1	DUP	450712	451052	341
Ld05_v01s1	BRK	451053	452137	1085
Ld05_v01s1	DUP	452138	452426	289
Ld06_v01s1	BRK	1	781	781
Ld06_v01s1	GAP	1635	1733	99	-322	421
Ld06_v01s1	GAP	19288	19818	531	-301	832
Ld06_v01s1	GAP	20578	20676	99	-329	428
Ld06_v01s1	GAP	34581	34679	99	-183	282
Ld06_v01s1	GAP	35885	35983	99	-309	408
Ld06_v01s1	BRK	39976	40074	99
Ld06_v01s1	DUP	40075	40964	890
Ld06_v01s1	BRK	40965	41063	99
Ld06_v01s1	DUP	41064	41444	381
Ld06_v01s1	JMP	41445	42255	811
Ld06_v01s1	GAP	44360	45149	790	3466	-2676
Ld06_v01s1	GAP	49390	49492	103	-6	109
Ld06_v01s1	GAP	66796	66894	99	-37	136
Ld06_v01s1	GAP	93052	73046	-20005	-20017	12
Ld06_v01s1	GAP	140186	140284	99	-381	480
Ld06_v01s1	JMP	141604	140608	-995
Ld06_v01s1	JMP	141859	141957	99
Ld06_v01s1	JMP	144518	145358	841
Ld06_v01s1	GAP	182563	182661	99	-33	132
Ld06_v01s1	GAP	202181	203058	878	-40	918
Ld06_v01s1	GAP	206192	205747	-444	451	-895
Ld06_v01s1	GAP	249122	249220	99	-26	125
Ld06_v01s1	GAP	270367	250375	-19991	-20004	13
Ld06_v01s1	GAP	272698	272771	74	1236	-1162
Ld06_v01s1	GAP	272890	273455	566	1456	-890
Ld06_v01s1	GAP	280180	280278	99	-311	410
Ld06_v01s1	GAP	281999	282097	99	-87	186
Ld06_v01s1	JMP	361758	361841	84
Ld06_v01s1	GAP	370710	370676	-33	7	-40
Ld06_v01s1	GAP	391612	391710	99	-304	403
Ld06_v01s1	GAP	392663	392761	99	-345	444
Ld06_v01s1	GAP	459615	459713	99	-360	459
Ld06_v01s1	GAP	460678	460776	99	-238	337
Ld06_v01s1	GAP	466135	466521	387	120	267
Ld06_v01s1	GAP	467371	467469	99	-435	534
Ld06_v01s1	JMP	498058	498130	73
Ld06_v01s1	GAP	506076	506174	99	-28	127
Ld06_v01s1	GAP	506509	506607	99	-45	144
Ld06_v01s1	JMP	518779	519146	368
Ld06_v01s1	GAP	519889	519987	99	-313	412
Ld06_v01s1	SEQ	529472	529434	-37	chr06	chr21
Ld07_v01s1	GAP	13419	13517	99	-361	460
Ld07_v01s1	GAP	14075	14174	100	-165	265
Ld07_v01s1	INV	21726	21847	122
Ld07_v01s1	GAP	25143	25287	145	3	142
Ld07_v01s1	JMP	59400	59500	101
Ld07_v01s1	INV	75694	75792	99
Ld07_v01s1	BRK	114553	114717	165
Ld07_v01s1	DUP	114718	114831	114
Ld07_v01s1	JMP	114832	114722	-109
Ld07_v01s1	GAP	115179	115289	111	61	50
Ld07_v01s1	INV	210881	210603	-277
Ld07_v01s1	INV	210926	211024	99
Ld07_v01s1	GAP	234400	233520	-879	1097	-1976
Ld07_v01s1	GAP	282304	282213	-90	147	-237
Ld07_v01s1	JMP	284984	285526	543
Ld07_v01s1	JMP	288200	285716	-2483
Ld07_v01s1	GAP	288414	288673	260	-348	608
Ld07_v01s1	JMP	294445	298185	3741
Ld07_v01s1	JMP	332785	333510	726
Ld07_v01s1	GAP	363832	343792	-20039	-20033	-6
Ld07_v01s1	GAP	372399	372498	100	-55	155
Ld07_v01s1	JMP	392958	394535	1578
Ld07_v01s1	GAP	401574	401672	99	-311	410
Ld07_v01s1	JMP	402926	401920	-1005
Ld07_v01s1	JMP	403123	404131	1009
Ld07_v01s1	GAP	413520	413843	324	-331	655
Ld07_v01s1	GAP	414546	414644	99	-344	443
Ld07_v01s1	JMP	416692	417221	530
Ld07_v01s1	JMP	419661	417540	-2120
Ld07_v01s1	GAP	419907	420005	99	-309	408
Ld07_v01s1	GAP	442774	442872	99	-270	369
Ld07_v01s1	JMP	443929	444027	99
Ld07_v01s1	GAP	445264	445362	99	-341	440
Ld07_v01s1	JMP	449340	454714	5375
Ld07_v01s1	JMP	471151	471249	99
Ld07_v01s1	JMP	510950	510349	-600
Ld07_v01s1	JMP	532468	532566	99
Ld07_v01s1	JMP	545168	566984	21817
Ld07_v01s1	DUP	567306	567814	509
Ld07_v01s1	BRK	567815	567913	99
Ld07_v01s1	GAP	576935	577033	99	-288	387
Ld07_v01s1	GAP	577664	577762	99	-61	160
Ld07_v01s1	GAP	585658	585942	285	260	25
Ld07_v01s1	SEQ	603849	603947	99	chr07	chr25
Ld08_v01s1	GAP	33624	33752	129	-350	479
Ld08_v01s1	GAP	34442	35027	586	-123	709
Ld08_v01s1	GAP	44120	44218	99	-384	483
Ld08_v01s1	GAP	45108	45206	99	-289	388
Ld08_v01s1	GAP	79435	59441	-19993	-20002	9
Ld08_v01s1	GAP	261718	261837	120	-41	161
Ld08_v01s1	DUP	288357	288995	639
Ld08_v01s1	BRK	288996	289094	99
Ld08_v01s1	JMP	290861	290959	99
Ld08_v01s1	JMP	293125	291267	-1857
Ld08_v01s1	GAP	293505	298781	5277	-342	5619
Ld08_v01s1	JMP	299954	306893	6940
Ld08_v01s1	GAP	308462	309113	652	644	8
Ld08_v01s1	JMP	310279	317813	7535
Ld08_v01s1	GAP	326353	326743	391	399	-8
Ld08_v01s1	JMP	327503	327601	99
Ld08_v01s1	GAP	328485	328583	99	-298	397
Ld08_v01s1	JMP	332293	333195	903
Ld08_v01s1	JMP	333975	333678	-296
Ld08_v01s1	BRK	334055	334153	99
Ld08_v01s1	DUP	334154	334369	216
Ld08_v01s1	JMP	334370	338682	4313
Ld08_v01s1	GAP	339854	339952	99	4533	-4434
Ld08_v01s1	JMP	340152	343322	3171
Ld08_v01s1	GAP	344397	344495	99	-400	499
Ld08_v01s1	JMP	413763	414541	779
Ld08_v01s1	JMP	416210	416308	99
Ld08_v01s1	JMP	417603	417701	99
Ld08_v01s1	GAP	427010	427135	126	-4	130
Ld08_v01s1	GAP	468476	468858	383	436	-53
Ld08_v01s1	GAP	469347	469445	99	-310	409
Ld08_v01s1	GAP	484684	484782	99	-333	432
Ld08_v01s1	SEQ	485345	485588	244	chr08d	chr08c
Ld08_v01s1	SEQ	492195	492293	99	chr08c	chr33
Ld08_v01s1	JMP	493847	493945	99
Ld08_v01s1	JMP	496380	496478	99
Ld08_v01s1	SEQ	497296	497846	551	chr33	chr21
Ld08_v01s1	BRK	502934	505720	2787
Ld09_v01s1	SEQ	2406	5615	3210	chr08d	chr09
Ld09_v01s1	GAP	69087	69185	99	-285	384
Ld09_v01s1	JMP	69865	70978	1114
Ld09_v01s1	JMP	81379	81469	91
Ld09_v01s1	JMP	135014	135112	99
Ld09_v01s1	JMP	156426	156563	138
Ld09_v01s1	JMP	157147	170648	13502
Ld09_v01s1	GAP	174173	174271	99	-314	413
Ld09_v01s1	BRK	175424	175522	99
Ld09_v01s1	DUP	175523	192797	17275
Ld09_v01s1	GAP	224066	224193	128	-328	456
Ld09_v01s1	GAP	225404	225547	144	-18	162
Ld09_v01s1	GAP	373396	372843	-552	1177	-1729
Ld09_v01s1	GAP	388035	389729	1695	-363	2058
Ld09_v01s1	GAP	391207	392232	1026	998	28
Ld09_v01s1	GAP	447663	447761	99	-325	424
Ld09_v01s1	GAP	449156	449254	99	-408	507
Ld09_v01s1	JMP	451681	452957	1277
Ld09_v01s1	BRK	496740	496838	99
Ld09_v01s1	DUP	496839	497466	628
Ld09_v01s1	GAP	505244	505342	99	-23	122
Ld09_v01s1	GAP	505976	506074	99	-80	179
Ld09_v01s1	BRK	506345	506417	73
Ld09_v01s1	DUP	506418	506584	167
Ld09_v01s1	JMP	506585	506522	-62
Ld09_v01s1	GAP	544792	544876	85	97	-12
Ld10_v01s1	GAP	59523	59621	99	-338	437
Ld10_v01s1	GAP	60663	60761	99	-357	456
Ld10_v01s1	JMP	79134	79553	420
Ld10_v01s1	JMP	146638	147276	639
Ld10_v01s1	GAP	156518	156720	203	-372	575
Ld10_v01s1	GAP	157365	157461	97	97	0
Ld10_v01s1	JMP	171938	172036	99
Ld10_v01s1	JMP	173024	173130	107
Ld10_v01s1	GAP	176267	176365	99	-329	428
Ld10_v01s1	GAP	177538	177636	99	-364	463
Ld10_v01s1	JMP	179467	179565	99
Ld10_v01s1	JMP	180003	180725	723
Ld10_v01s1	GAP	186520	186708	189	188	1
Ld10_v01s1	GAP	199141	199239	99	254	-155
Ld10_v01s1	GAP	206109	206207	99	-430	529
Ld10_v01s1	GAP	207238	207338	101	-23	124
Ld10_v01s1	JMP	209548	211061	1514
Ld10_v01s1	JMP	211607	211098	-508
Ld10_v01s1	SEQ	211669	211767	99	chr10	unknown3
Ld10_v01s1	SEQ	213413	213070	-342	unknown3	chr10
Ld10_v01s1	JMP	213496	213540	45
Ld10_v01s1	DUP	213651	214703	1053
Ld10_v01s1	SEQ	214704	214803	100	chr10	unknown3
Ld10_v01s1	SEQ	215906	218104	2199	unknown3	chr10
Ld10_v01s1	JMP	221193	221319	127
Ld10_v01s1	JMP	221543	222060	518
Ld10_v01s1	JMP	222921	223197	277
Ld10_v01s1	JMP	226108	223382	-2725
Ld10_v01s1	JMP	226579	226677	99
Ld10_v01s1	BRK	264919	265017	99
Ld10_v01s1	DUP	265018	265495	478
Ld10_v01s1	JMP	265496	266038	543
Ld10_v01s1	GAP	267390	267501	112	-1	113
Ld10_v01s1	GAP	299450	299548	99	-96	195
Ld10_v01s1	GAP	315602	318148	2547	-44	2591
Ld10_v01s1	GAP	341435	341421	-13	2875	-2888
Ld10_v01s1	GAP	407837	407935	99	-66	165
Ld10_v01s1	GAP	423033	423176	144	1	143
Ld10_v01s1	GAP	442673	442771	99	125	-26
Ld10_v01s1	GAP	493189	493289	101	52	49
Ld10_v01s1	INV	543438	543538	101
Ld10_v01s1	GAP	548359	548457	99	-353	452
Ld10_v01s1	GAP	549302	549430	129	-317	446
Ld10_v01s1	GAP	557202	557636	435	-278	713
Ld10_v01s1	BRK	558136	558170	35
Ld11_v01s1	BRK	1	634	634
Ld11_v01s1	GAP	17026	18295	1270	161	1109
Ld11_v01s1	GAP	18472	18900	429	628	-199
Ld11_v01s1	GAP	156528	156626	99	-88	187
Ld11_v01s1	JMP	157108	157919	812
Ld11_v01s1	INV	160509	161944	1436
Ld11_v01s1	GAP	174237	175085	849	830	19
Ld11_v01s1	GAP	176520	176936	417	-270	687
Ld11_v01s1	JMP	177514	177797	284
Ld11_v01s1	GAP	206291	206389	99	-106	205
Ld11_v01s1	GAP	207463	207662	200	-130	330
Ld11_v01s1	GAP	209062	209160	99	-392	491
Ld11_v01s1	INV	211109	209261	-1847
Ld11_v01s1	GAP	211155	211253	99	-47	146
Ld11_v01s1	GAP	211728	211826	99	-297	396
Ld11_v01s1	GAP	235025	235123	99	-443	542
Ld11_v01s1	JMP	236180	235337	-842
Ld11_v01s1	JMP	236215	236313	99
Ld11_v01s1	JMP	240112	240543	432
Ld11_v01s1	GAP	259316	259414	99	-367	466
Ld11_v01s1	GAP	259973	260071	99	-24	123
Ld11_v01s1	GAP	261695	261793	99	-408	507
Ld11_v01s1	GAP	263702	263800	99	-260	359
Ld11_v01s1	JMP	269731	270839	1109
Ld11_v01s1	GAP	273769	273926	158	158	0
Ld11_v01s1	GAP	284839	285116	278	287	-9
Ld11_v01s1	GAP	294377	294534	158	2	156
Ld11_v01s1	GAP	297679	297777	99	7	92
Ld11_v01s1	GAP	299492	299590	99	-309	408
Ld11_v01s1	GAP	300421	300519	99	-444	543
Ld11_v01s1	GAP	352774	352916	143	-1	144
Ld11_v01s1	GAP	355343	355527	185	182	3
Ld11_v01s1	DUP	357915	370494	12580
Ld11_v01s1	BRK	370495	370593	99
Ld11_v01s1	GAP	372248	372346	99	-448	547
Ld11_v01s1	GAP	381114	381212	99	-229	328
Ld11_v01s1	GAP	382868	382990	123	-48	171
Ld11_v01s1	JMP	386852	387149	298
Ld11_v01s1	JMP	388824	388922	99
Ld11_v01s1	JMP	389558	388969	-588
Ld11_v01s1	GAP	389833	389931	99	-515	614
Ld11_v01s1	GAP	430239	410240	-19998	-20005	7
Ld11_v01s1	GAP	460624	460722	99	-319	418
Ld11_v01s1	GAP	462058	462156	99	-298	397
Ld11_v01s1	JMP	465279	465376	98
Ld11_v01s1	GAP	488623	488721	99	-393	492
Ld11_v01s1	SEQ	490081	489023	-1057	chr11c	chr11a
Ld11_v01s1	GAP	490081	490179	99	-326	425
Ld11_v01s1	JMP	502020	503469	1450
Ld11_v01s1	SEQ	509375	509473	99	chr11a	chr11b
Ld11_v01s1	SEQ	511921	512048	128	chr11b	chr11a
Ld11_v01s1	SEQ	513416	526482	13067	chr11a	chr11b
Ld11_v01s1	JMP	537932	538085	154
Ld11_v01s1	INV	565892	565990	99
Ld11_v01s1	INV	566753	566116	-636
Ld11_v01s1	GAP	567032	567130	99	-343	442
Ld11_v01s1	DUP	578030	578297	268
Ld11_v01s1	SEQ	578298	578396	99	chr11b	chr24
Ld11_v01s1	SEQ	579264	579643	380	chr24	chr11b
Ld12_v01s1	GAP	83318	83871	554	-354	908
Ld12_v01s1	GAP	106733	106770	38	-63	101
Ld12_v01s1	GAP	230970	231068	99	-287	386
Ld12_v01s1	GAP	233413	233511	99	-353	452
Ld12_v01s1	GAP	235506	235612	107	-17	124
Ld12_v01s1	JMP	285389	286741	1353
Ld12_v01s1	GAP	361315	361470	156	0	156
Ld12_v01s1	JMP	378520	378002	-517
Ld12_v01s1	JMP	378602	378700	99
Ld12_v01s1	JMP	379993	380119	127
Ld12_v01s1	JMP	380770	381030	261
Ld12_v01s1	JMP	384347	384752	406
Ld12_v01s1	JMP	386486	384752	-1733
Ld12_v01s1	JMP	386486	389723	3238
Ld12_v01s1	JMP	390330	390429	100
Ld12_v01s1	JMP	392317	392415	99
Ld12_v01s1	GAP	392984	393178	195	195	0
Ld12_v01s1	DUP	393180	393497	318
Ld12_v01s1	JMP	393498	397818	4321
Ld12_v01s1	JMP	398373	397949	-423
Ld12_v01s1	BRK	398384	401885	3502
Ld12_v01s1	DUP	401886	402238	353
Ld12_v01s1	JMP	402239	402447	209
Ld12_v01s1	JMP	403953	403424	-528
Ld12_v01s1	JMP	403953	407727	3775
Ld12_v01s1	JMP	408147	407795	-351
Ld12_v01s1	JMP	408299	408397	99
Ld12_v01s1	JMP	409654	410857	1204
Ld12_v01s1	JMP	411689	412877	1189
Ld12_v01s1	BRK	413397	414630	1234
Ld12_v01s1	DUP	414631	414957	327
Ld12_v01s1	JMP	414958	417630	2673
Ld12_v01s1	JMP	417749	418039	291
Ld12_v01s1	JMP	418695	418319	-375
Ld12_v01s1	JMP	419395	420904	1510
Ld12_v01s1	JMP	422024	421183	-840
Ld12_v01s1	JMP	422331	427866	5536
Ld12_v01s1	JMP	428532	431139	2608
Ld12_v01s1	JMP	431901	431999	99
Ld12_v01s1	JMP	432598	432708	111
Ld12_v01s1	JMP	433263	433361	99
Ld12_v01s1	GAP	434078	434706	629	36	593
Ld12_v01s1	JMP	435089	437455	2367
Ld12_v01s1	JMP	438499	442116	3618
Ld12_v01s1	JMP	462239	462337	99
Ld12_v01s1	GAP	476264	476362	99	-353	452
Ld12_v01s1	JMP	477470	481469	4000
Ld12_v01s1	GAP	522588	522686	99	-299	398
Ld12_v01s1	JMP	523814	524199	386
Ld12_v01s1	GAP	561389	561478	90	103	-13
Ld12_v01s1	JMP	561872	563188	1317
Ld12_v01s1	BRK	567692	569561	1870
Ld13_v01s1	GAP	26317	26965	649	303	346
Ld13_v01s1	GAP	28107	28207	101	-30	131
Ld13_v01s1	GAP	66248	66340	93	77	16
Ld13_v01s1	GAP	77814	77912	99	-329	428
Ld13_v01s1	GAP	78714	78812	99	-328	427
Ld13_v01s1	GAP	83807	83905	99	-331	430
Ld13_v01s1	INV	86178	84033	-2144
Ld13_v01s1	GAP	86270	86368	99	-348	447
Ld13_v01s1	JMP	114769	114767	-1
Ld13_v01s1	INV	121479	122958	1480
Ld13_v01s1	GAP	147395	147493	99	-329	428
Ld13_v01s1	GAP	148417	148515	99	-321	420
Ld13_v01s1	GAP	176270	176368	99	-317	416
Ld13_v01s1	GAP	177368	177466	99	-500	599
Ld13_v01s1	GAP	271512	272361	850	348	502
Ld13_v01s1	GAP	402263	402361	99	-313	412
Ld13_v01s1	JMP	403442	402565	-876
Ld13_v01s1	JMP	403537	403635	99
Ld13_v01s1	JMP	405970	406357	388
Ld13_v01s1	GAP	431871	431969	99	-7	106
Ld13_v01s1	GAP	438794	441410	2617	4541	-1924
Ld13_v01s1	GAP	458273	458277	5	164	-159
Ld13_v01s1	GAP	469482	469594	113	-41	154
Ld13_v01s1	INV	485220	485318	99
Ld13_v01s1	INV	486471	486569	99
Ld13_v01s1	GAP	547793	547926	134	-4	138
Ld13_v01s1	JMP	548818	556241	7424
Ld13_v01s1	BRK	605419	608748	3330
Ld13_v01s1	DUP	608749	609057	309
Ld13_v01s1	JMP	609058	609503	446
Ld13_v01s1	GAP	611986	612098	113	1	112
Ld13_v01s1	JMP	620404	620974	571
Ld13_v01s1	GAP	638009	638107	99	-56	155
Ld13_v01s1	GAP	639059	639157	99	-146	245
Ld13_v01s1	GAP	641038	641991	954	-299	1253
Ld13_v01s1	GAP	642903	643001	99	-347	446
Ld14_v01s1	GAP	12795	12893	99	-23	122
Ld14_v01s1	GAP	92915	72902	-20012	-20022	10
Ld14_v01s1	GAP	97723	97821	99	-7	106
Ld14_v01s1	JMP	109392	109582	191
Ld14_v01s1	GAP	116631	117414	784	1165	-381
Ld14_v01s1	JMP	130812	132252	1441
Ld14_v01s1	JMP	133834	132252	-1581
Ld14_v01s1	JMP	133745	133932	188
Ld14_v01s1	JMP	134806	134904	99
Ld14_v01s1	JMP	135106	134925	-180
Ld14_v01s1	BRK	136848	136946	99
Ld14_v01s1	DUP	136947	138225	1279
Ld14_v01s1	JMP	138226	139592	1367
Ld14_v01s1	GAP	163385	163514	130	32	98
Ld14_v01s1	GAP	169196	169294	99	-38	137
Ld14_v01s1	GAP	170517	170615	99	-303	402
Ld14_v01s1	GAP	173478	173709	232	234	-2
Ld14_v01s1	GAP	178767	178865	99	-356	455
Ld14_v01s1	GAP	180083	180181	99	-328	427
Ld14_v01s1	GAP	181520	183633	2114	2097	17
Ld14_v01s1	GAP	192314	192354	41	-71	112
Ld14_v01s1	BRK	252392	253169	778
Ld14_v01s1	DUP	253170	253826	657
Ld14_v01s1	JMP	253827	262090	8264
Ld14_v01s1	JMP	262954	263286	333
Ld14_v01s1	GAP	264624	264722	99	-328	427
Ld14_v01s1	JMP	265563	266395	833
Ld14_v01s1	GAP	289328	289426	99	648	-549
Ld14_v01s1	BRK	298553	299634	1082
Ld14_v01s1	DUP	299635	300035	401
Ld14_v01s1	BRK	300036	300163	128
Ld14_v01s1	GAP	415312	415522	211	428	-217
Ld14_v01s1	GAP	453662	433655	-20006	-20018	12
Ld14_v01s1	GAP	472348	472510	163	-28	191
Ld14_v01s1	JMP	479329	479427	99
Ld14_v01s1	JMP	480593	479437	-1155
Ld14_v01s1	GAP	480741	481281	541	-38	579
Ld14_v01s1	JMP	482042	482140	99
Ld14_v01s1	JMP	482245	485189	2945
Ld14_v01s1	GAP	485729	485827	99	-153	252
Ld14_v01s1	BRK	487639	487738	100
Ld14_v01s1	DUP	487739	488095	357
Ld14_v01s1	DUP	488205	488393	189
Ld14_v01s1	JMP	488394	488745	352
Ld14_v01s1	GAP	488919	489017	99	-26	125
Ld14_v01s1	GAP	489320	490924	1605	219	1386
Ld14_v01s1	GAP	491174	491272	99	-9	108
Ld14_v01s1	JMP	494422	494920	499
Ld14_v01s1	GAP	496646	501896	5251	18778	-13527
Ld14_v01s1	GAP	539786	539884	99	-291	390
Ld14_v01s1	GAP	540557	540655	99	-55	154
Ld14_v01s1	GAP	543754	543852	99	-307	406
Ld14_v01s1	GAP	544721	544909	189	-325	514
Ld14_v01s1	GAP	551989	552120	132	-6	138
Ld14_v01s1	GAP	563787	564039	253	260	-7
Ld14_v01s1	GAP	564618	564799	182	182	0
Ld14_v01s1	GAP	567646	568013	368	372	-4
Ld14_v01s1	JMP	572024	572281	258
Ld14_v01s1	GAP	596280	596594	315	338	-23
Ld14_v01s1	GAP	609087	609218	132	-18	150
Ld14_v01s1	GAP	622421	622661	241	216	25
Ld14_v01s1	BRK	638507	645099	6593
Ld15_v01s1	GAP	21752	21853	102	-22	124
Ld15_v01s1	GAP	46567	47146	580	-325	905
Ld15_v01s1	GAP	47839	47937	99	-246	345
Ld15_v01s1	GAP	81685	81783	99	-284	383
Ld15_v01s1	DUP	82029	82745	717
Ld15_v01s1	BRK	82746	82884	139
Ld15_v01s1	GAP	84828	84926	99	-218	317
Ld15_v01s1	GAP	110571	110843	273	290	-17
Ld15_v01s1	GAP	114100	114198	99	-352	451
Ld15_v01s1	DUP	114431	115184	754
Ld15_v01s1	BRK	115185	115283	99
Ld15_v01s1	GAP	128763	129070	308	348	-40
Ld15_v01s1	GAP	145254	145355	102	-29	131
Ld15_v01s1	GAP	146643	146741	99	-172	271
Ld15_v01s1	GAP	162695	162553	-141	2196	-2337
Ld15_v01s1	GAP	164313	175451	11139	21424	-10285
Ld15_v01s1	GAP	176735	176390	-344	19068	-19412
Ld15_v01s1	GAP	251506	251604	99	-322	421
Ld15_v01s1	GAP	252896	253039	144	-284	428
Ld15_v01s1	GAP	275089	275187	99	-364	463
Ld15_v01s1	GAP	276175	280439	4265	-351	4616
Ld15_v01s1	GAP	319312	319414	103	-1	104
Ld15_v01s1	GAP	335251	335595	345	330	15
Ld15_v01s1	GAP	388896	388994	99	-28	127
Ld15_v01s1	GAP	399439	399548	110	78	32
Ld15_v01s1	GAP	417731	417818	88	98	-10
Ld15_v01s1	GAP	440529	440802	274	-23	297
Ld15_v01s1	JMP	444426	445545	1120
Ld15_v01s1	GAP	447335	447545	211	219	-8
Ld15_v01s1	GAP	448605	448703	99	-309	408
Ld15_v01s1	GAP	449574	449706	133	-69	202
Ld15_v01s1	GAP	451296	451394	99	-301	400
Ld15_v01s1	GAP	452356	452454	99	-275	374
Ld15_v01s1	GAP	492180	492278	99	-390	489
Ld15_v01s1	GAP	494037	496742	2706	-367	3073
Ld15_v01s1	JMP	499621	503628	4008
Ld15_v01s1	GAP	504195	505166	972	5	967
Ld15_v01s1	GAP	558318	558457	140	-6	146
Ld15_v01s1	JMP	590985	588834	-2150
Ld16_v01s1	GAP	146715	146943	229	-4	233
Ld16_v01s1	GAP	148595	148696	102	-309	411
Ld16_v01s1	GAP	153362	153460	99	-442	541
Ld16_v01s1	JMP	163739	167648	3910
Ld16_v01s1	GAP	168243	168341	99	-426	525
Ld16_v01s1	JMP	199891	200923	1033
Ld16_v01s1	GAP	212871	214342	1472	915	557
Ld16_v01s1	GAP	215302	215416	115	-324	439
Ld16_v01s1	GAP	264489	264587	99	-273	372
Ld16_v01s1	GAP	265346	265444	99	-337	436
Ld16_v01s1	GAP	355997	357540	1544	-41	1585
Ld16_v01s1	GAP	359287	359396	110	-47	157
Ld16_v01s1	JMP	363971	365395	1425
Ld16_v01s1	GAP	372219	372317	99	-308	407
Ld16_v01s1	JMP	373008	373253	246
Ld16_v01s1	JMP	381415	382468	1054
Ld16_v01s1	JMP	385392	387878	2487
Ld16_v01s1	GAP	390092	390691	600	68	532
Ld16_v01s1	JMP	391607	393371	1765
Ld16_v01s1	JMP	394969	394104	-864
Ld16_v01s1	JMP	395011	395109	99
Ld16_v01s1	JMP	401937	402065	129
Ld16_v01s1	GAP	414013	414189	177	65	112
Ld16_v01s1	BRK	415087	415185	99
Ld16_v01s1	DUP	415186	433882	18697
Ld16_v01s1	GAP	452810	453067	258	-365	623
Ld16_v01s1	GAP	453779	453877	99	-26	125
Ld16_v01s1	GAP	569741	549759	-19981	-19996	15
Ld16_v01s1	JMP	581265	581363	99
Ld16_v01s1	JMP	583555	583653	99
Ld16_v01s1	JMP	585537	586962	1426
Ld16_v01s1	GAP	587639	587737	99	-351	450
Ld16_v01s1	JMP	597815	598345	531
Ld16_v01s1	JMP	598808	606486	7679
Ld16_v01s1	JMP	609631	610099	469
Ld16_v01s1	JMP	612027	610102	-1924
Ld16_v01s1	GAP	622610	622708	99	-496	595
Ld16_v01s1	GAP	623410	623957	548	0	548
Ld16_v01s1	GAP	684777	684875	99	-469	568
Ld16_v01s1	GAP	692775	692615	-159	1374	-1533
Ld16_v01s1	BRK	697660	697846	187
Ld16_v01s1	DUP	697847	698406	560
Ld17_v01s1	SEQ	21947	28014	6068	chr17a	chr17b
Ld17_v01s1	GAP	33014	33382	369	396	-27
Ld17_v01s1	GAP	39800	39898	99	-336	435
Ld17_v01s1	GAP	41351	41449	99	-232	331
Ld17_v01s1	GAP	41854	42131	278	281	-3
Ld17_v01s1	GAP	46139	46845	707	393	314
Ld17_v01s1	GAP	54714	63688	8975	1838	7137
Ld17_v01s1	GAP	64564	76966	12403	19023	-6620
Ld17_v01s1	GAP	77922	78020	99	-51	150
Ld17_v01s1	GAP	81760	81879	120	-13	133
Ld17_v01s1	GAP	86859	86948	90	93	-3
Ld17_v01s1	GAP	103381	103479	99	296	-197
Ld17_v01s1	GAP	108963	109061	99	54	45
Ld17_v01s1	GAP	149988	150106	119	-22	141
Ld17_v01s1	JMP	162831	162929	99
Ld17_v01s1	JMP	299042	299115	74
Ld17_v01s1	GAP	300414	300512	99	-354	453
Ld17_v01s1	GAP	309521	309625	105	-37	142
Ld17_v01s1	DUP	318720	319338	619
Ld17_v01s1	BRK	319339	319437	99
Ld17_v01s1	GAP	321288	322733	1446	455	991
Ld17_v01s1	GAP	325218	324719	-498	491	-989
Ld17_v01s1	BRK	329526	329625	100
Ld17_v01s1	DUP	329626	330114	489
Ld17_v01s1	BRK	330115	330239	125
Ld17_v01s1	GAP	331561	331659	99	-261	360
Ld17_v01s1	GAP	368347	368590	244	188	56
Ld17_v01s1	GAP	369701	369799	99	-190	289
Ld17_v01s1	GAP	505953	506051	99	-28	127
Ld17_v01s1	GAP	528482	508485	-19996	-20004	8
Ld17_v01s1	GAP	539850	540452	603	635	-32
Ld17_v01s1	GAP	549213	549311	99	-298	397
Ld17_v01s1	GAP	552628	553215	588	195	393
Ld17_v01s1	GAP	578115	578216	102	9	93
Ld17_v01s1	GAP	613293	613407	115	-2	117
Ld17_v01s1	GAP	626007	626891	885	874	11
Ld17_v01s1	GAP	640050	640148	99	-86	185
Ld17_v01s1	GAP	652272	652391	120	-40	160
Ld17_v01s1	SEQ	666810	666908	99	chr17b	chr21
Ld17_v01s1	GAP	669900	669998	99	-319	418
Ld17_v01s1	SEQ	671401	670264	-1136	chr21	chr28a
Ld18_v01s1	GAP	17229	17327	99	-354	453
Ld18_v01s1	GAP	18599	18698	100	-319	419
Ld18_v01s1	JMP	60733	60831	99
Ld18_v01s1	JMP	61612	61067	-544
Ld18_v01s1	GAP	63005	63103	99	-296	395
Ld18_v01s1	GAP	66178	66276	99	-378	477
Ld18_v01s1	GAP	67048	67146	99	-284	383
Ld18_v01s1	GAP	71862	71960	99	-264	363
Ld18_v01s1	JMP	73060	73272	213
Ld18_v01s1	JMP	81530	82129	600
Ld18_v01s1	GAP	174989	174711	-277	2618	-2895
Ld18_v01s1	GAP	190277	192182	1906	-41	1947
Ld18_v01s1	GAP	213029	213140	112	-38	150
Ld18_v01s1	JMP	281415	282045	631
Ld18_v01s1	GAP	287201	287299	99	-319	418
Ld18_v01s1	GAP	288461	288559	99	-301	400
Ld18_v01s1	GAP	291113	291211	99	-340	439
Ld18_v01s1	GAP	292030	292128	99	-350	449
Ld18_v01s1	GAP	301779	301877	99	108	-9
Ld18_v01s1	INV	438789	440382	1594
Ld18_v01s1	GAP	441659	441757	99	-316	415
Ld18_v01s1	GAP	443907	444008	102	-479	581
Ld18_v01s1	GAP	472480	472578	99	-395	494
Ld18_v01s1	INV	474177	472799	-1377
Ld18_v01s1	GAP	474290	474388	99	-171	270
Ld18_v01s1	JMP	485427	486633	1207
Ld18_v01s1	DUP	487341	487585	245
Ld18_v01s1	BRK	487586	487816	231
Ld18_v01s1	GAP	508281	508379	99	3937	-3838
Ld18_v01s1	GAP	510548	515040	4493	3859	634
Ld18_v01s1	JMP	529290	529388	99
Ld18_v01s1	GAP	549782	549880	99	677	-578
Ld18_v01s1	GAP	558755	558853	99	-283	382
Ld18_v01s1	GAP	559296	559750	455	-115	570
Ld18_v01s1	GAP	561700	562367	668	-208	876
Ld18_v01s1	GAP	563260	563358	99	-325	424
Ld18_v01s1	GAP	601868	602053	186	183	3
Ld18_v01s1	GAP	602569	602667	99	-22	121
Ld18_v01s1	JMP	614442	615426	985
Ld18_v01s1	INV	642955	642313	-641
Ld18_v01s1	INV	643191	643289	99
Ld18_v01s1	GAP	644478	644576	99	-422	521
Ld18_v01s1	INV	645635	645733	99
Ld18_v01s1	INV	646935	647033	99
Ld18_v01s1	JMP	655865	656205	341
Ld18_v01s1	JMP	664095	669331	5237
Ld18_v01s1	JMP	672076	672174	99
Ld18_v01s1	JMP	675450	672417	-3032
Ld18_v01s1	GAP	675499	675597	99	-327	426
Ld18_v01s1	GAP	678679	679092	414	410	4
Ld18_v01s1	GAP	690734	690936	203	210	-7
Ld18_v01s1	GAP	693395	694148	754	115	639
Ld18_v01s1	BRK	721325	722254	930
Ld18_v01s1	DUP	722255	722600	346
Ld18_v01s1	JMP	722601	722699	99
Ld18_v01s1	GAP	723719	723817	99	-356	455
Ld18_v01s1	JMP	724651	724034	-616
Ld18_v01s1	JMP	725110	725208	99
Ld18_v01s1	BRK	730293	734812	4520
Ld18_v01s1	DUP	734813	735610	798
Ld19_v01s1	GAP	5865	7130	1266	973	293
Ld19_v01s1	GAP	8331	8536	206	205	1
Ld19_v01s1	JMP	51310	51825	516
Ld19_v01s1	JMP	56973	57071	99
Ld19_v01s1	JMP	58183	57207	-975
Ld19_v01s1	GAP	58857	59083	227	15	212
Ld19_v01s1	GAP	59647	59745	99	-325	424
Ld19_v01s1	GAP	111070	111168	99	4217	-4118
Ld19_v01s1	GAP	112362	116947	4586	4128	458
Ld19_v01s1	GAP	120534	120761	228	-182	410
Ld19_v01s1	GAP	121402	121500	99	-296	395
Ld19_v01s1	GAP	186785	186921	137	-46	183
Ld19_v01s1	GAP	210796	210894	99	-62	161
Ld19_v01s1	GAP	211618	211716	99	-305	404
Ld19_v01s1	GAP	214556	214654	99	0	99
Ld19_v01s1	GAP	214776	215311	536	540	-4
Ld19_v01s1	GAP	215859	215957	99	-273	372
Ld19_v01s1	GAP	223900	224436	537	550	-13
Ld19_v01s1	GAP	227849	227990	142	149	-7
Ld19_v01s1	GAP	231558	231656	99	-504	603
Ld19_v01s1	GAP	233100	233198	99	-337	436
Ld19_v01s1	GAP	234500	234598	99	-336	435
Ld19_v01s1	GAP	235291	235389	99	-281	380
Ld19_v01s1	GAP	236650	236748	99	-286	385
Ld19_v01s1	GAP	237691	237789	99	-315	414
Ld19_v01s1	GAP	275044	275185	142	-15	157
Ld19_v01s1	GAP	300278	300376	99	-259	358
Ld19_v01s1	JMP	301523	300376	-1146
Ld19_v01s1	JMP	301512	301621	110
Ld19_v01s1	JMP	310235	311955	1721
Ld19_v01s1	JMP	362854	361183	-1670
Ld19_v01s1	GAP	391882	393157	1276	-332	1608
Ld19_v01s1	GAP	395262	395360	99	-324	423
Ld19_v01s1	JMP	399248	405210	5963
Ld19_v01s1	GAP	406533	406631	99	-311	410
Ld19_v01s1	JMP	460614	460712	99
Ld19_v01s1	GAP	533450	533548	99	-199	298
Ld19_v01s1	DUP	533747	548405	14659
Ld19_v01s1	BRK	548406	548504	99
Ld19_v01s1	GAP	562948	563046	99	-422	521
Ld19_v01s1	SEQ	566192	563081	-3110	chr19b	chr35b
Ld19_v01s1	SEQ	566393	566491	99	chr35b	chr19b
Ld19_v01s1	GAP	570564	570269	-294	3063	-3357
Ld19_v01s1	JMP	573921	590041	16121
Ld19_v01s1	BRK	595885	596369	485
Ld19_v01s1	DUP	596370	596910	541
Ld19_v01s1	JMP	596911	598897	1987
Ld19_v01s1	GAP	603297	603401	105	-1	106
Ld19_v01s1	GAP	604323	604428	106	-1	107
Ld19_v01s1	GAP	605664	606000	337	-309	646
Ld19_v01s1	JMP	606654	606208	-445
Ld19_v01s1	JMP	606816	606914	99
Ld19_v01s1	JMP	612387	612522	136
Ld19_v01s1	JMP	613816	613914	99
Ld19_v01s1	GAP	628302	628400	99	-59	158
Ld19_v01s1	BRK	629410	629508	99
Ld19_v01s1	DUP	629509	630020	512
Ld19_v01s1	BRK	630021	630379	359
Ld19_v01s1	GAP	630792	634197	3406	4938	-1532
Ld19_v01s1	GAP	635101	635199	99	-139	238
Ld19_v01s1	JMP	636356	636535	180
Ld19_v01s1	GAP	646845	646970	126	-1	127
Ld19_v01s1	JMP	652515	652640	126
Ld19_v01s1	BRK	654006	654284	279
Ld19_v01s1	DUP	654285	654837	553
Ld19_v01s1	JMP	654838	655876	1039
Ld19_v01s1	JMP	662987	664171	1185
Ld19_v01s1	INV	664699	664698	0
Ld19_v01s1	INV	665050	665177	128
Ld19_v01s1	SEQ	691669	691767	99	chr19b	chr05
Ld19_v01s1	SEQ	692337	691960	-376	chr05	chr19a
Ld19_v01s1	SEQ	696597	701575	4979	chr19a	chr01
Ld19_v01s1	SEQ	701685	701874	190	chr01	chr22b
Ld19_v01s1	SEQ	702274	726776	24503	chr22b	chr19a
Ld19_v01s1	SEQ	727819	727917	99	chr19a	chr01
Ld19_v01s1	SEQ	728285	731109	2825	chr01	chr22b
Ld19_v01s1	SEQ	731499	731808	310	chr22b	chr19a
Ld19_v01s1	SEQ	732828	733530	703	chr19a	chr19b
Ld19_v01s1	DUP	733668	734263	596
Ld19_v01s1	BRK	734264	734402	139
Ld19_v01s1	SEQ	735116	756957	21842	chr19b	chr19a
Ld20_v01s1	BRK	1	450	450
Ld20_v01s1	GAP	1029	1127	99	-294	393
Ld20_v01s1	GAP	26533	26792	260	255	5
Ld20_v01s1	GAP	35610	35708	99	-329	428
Ld20_v01s1	GAP	37564	38385	822	796	26
Ld20_v01s1	GAP	39018	39116	99	-287	386
Ld20_v01s1	BRK	106028	106297	270
Ld20_v01s1	DUP	106298	106854	557
Ld20_v01s1	JMP	106855	107131	277
Ld20_v01s1	GAP	126441	126539	99	4044	-3945
Ld20_v01s1	GAP	127553	128467	915	-320	1235
Ld20_v01s1	JMP	144032	144139	108
Ld20_v01s1	GAP	150223	150664	442	-324	766
Ld20_v01s1	JMP	151464	150892	-571
Ld20_v01s1	JMP	151587	151685	99
Ld20_v01s1	JMP	216237	217450	1214
Ld20_v01s1	GAP	218217	218315	99	-419	518
Ld20_v01s1	JMP	219221	219319	99
Ld20_v01s1	GAP	221127	221225	99	-506	605
Ld20_v01s1	GAP	223195	223293	99	-338	437
Ld20_v01s1	GAP	287462	288301	840	854	-14
Ld20_v01s1	JMP	305675	307856	2182
Ld20_v01s1	GAP	334124	334222	99	-108	207
Ld20_v01s1	GAP	334803	334901	99	-155	254
Ld20_v01s1	GAP	338939	339122	184	-11	195
Ld20_v01s1	SEQ	399779	399745	-33	chr20	chr35b
Ld20_v01s1	SEQ	406533	406631	99	chr35b	chr20
Ld20_v01s1	GAP	454161	454259	99	-677	776
Ld20_v01s1	BRK	455922	456020	99
Ld20_v01s1	DUP	456021	456577	557
Ld20_v01s1	JMP	456578	456676	99
Ld20_v01s1	GAP	464799	464923	125	-12	137
Ld20_v01s1	GAP	512417	512554	138	-35	173
Ld20_v01s1	GAP	513121	513223	103	-26	129
Ld20_v01s1	GAP	538169	538333	165	-212	377
Ld20_v01s1	GAP	540948	541046	99	-331	430
Ld20_v01s1	GAP	544487	546330	1844	1843	1
Ld20_v01s1	GAP	611867	611965	99	-312	411
Ld20_v01s1	GAP	613267	613365	99	-359	458
Ld20_v01s1	GAP	615973	616079	107	141	-34
Ld20_v01s1	GAP	626692	626790	99	-259	358
Ld20_v01s1	JMP	628142	626873	-1268
Ld20_v01s1	JMP	628197	628295	99
Ld20_v01s1	JMP	634181	635147	967
Ld20_v01s1	GAP	662900	662998	99	-13	112
Ld20_v01s1	GAP	664055	664222	168	55	113
Ld20_v01s1	GAP	698067	698165	99	-313	412
Ld20_v01s1	GAP	700665	700763	99	-490	589
Ld20_v01s1	SEQ	706627	706729	103	chr20	chr21
Ld20_v01s1	SEQ	707317	706753	-563	chr21	chr20
Ld20_v01s1	JMP	707428	707563	136
Ld20_v01s1	GAP	730138	731738	1601	1594	7
Ld20_v01s1	GAP	733020	733118	99	-42	141
Ld20_v01s1	JMP	734845	734943	99
Ld20_v01s1	JMP	735720	735719	0
Ld20_v01s1	GAP	736711	736809	99	-276	375
Ld20_v01s1	JMP	739513	739926	414
Ld21_v01s1	DUP	1	235	235
Ld21_v01s1	BRK	236	957	722
Ld21_v01s1	DUP	958	1430	473
Ld21_v01s1	BRK	1431	1531	101
Ld21_v01s1	DUP	1532	2740	1209
Ld21_v01s1	DUP	1533	2740	1208
Ld21_v01s1	BRK	2741	3527	787
Ld21_v01s1	SEQ	4649	4936	288	chr02d	chr21
Ld21_v01s1	GAP	8099	8197	99	-6	105
Ld21_v01s1	GAP	76862	76960	99	-243	342
Ld21_v01s1	GAP	78733	78831	99	-359	458
Ld21_v01s1	JMP	81686	82705	1020
Ld21_v01s1	GAP	124681	124779	99	-330	429
Ld21_v01s1	GAP	126136	126234	99	-343	442
Ld21_v01s1	GAP	127632	127730	99	-289	388
Ld21_v01s1	GAP	160676	160775	100	-45	145
Ld21_v01s1	GAP	190632	190730	99	-342	441
Ld21_v01s1	JMP	191456	190802	-653
Ld21_v01s1	JMP	191522	191620	99
Ld21_v01s1	JMP	194516	194669	154
Ld21_v01s1	GAP	232955	233053	99	-221	320
Ld21_v01s1	DUP	233765	233853	89
Ld21_v01s1	BRK	233854	233952	99
Ld21_v01s1	GAP	289008	288952	-55	881	-936
Ld21_v01s1	GAP	340955	341287	333	166	167
Ld21_v01s1	GAP	385755	384329	-1425	-397	-1028
Ld21_v01s1	GAP	387618	388840	1223	176	1047
Ld21_v01s1	GAP	439654	439088	-565	764	-1329
Ld21_v01s1	GAP	470120	450104	-20015	-20007	-8
Ld21_v01s1	GAP	536449	536569	121	-55	176
Ld21_v01s1	GAP	543903	544001	99	-304	403
Ld21_v01s1	GAP	544635	544733	99	-249	348
Ld21_v01s1	GAP	564775	564903	129	-33	162
Ld21_v01s1	GAP	630782	630880	99	120	-21
Ld21_v01s1	SEQ	646764	646997	234	chr21	chr08c
Ld21_v01s1	GAP	649670	649768	99	-362	461
Ld21_v01s1	SEQ	650452	652504	2053	chr08c	chr21
Ld21_v01s1	GAP	654283	654381	99	-352	451
Ld21_v01s1	GAP	658553	658651	99	-309	408
Ld21_v01s1	GAP	659762	659860	99	-326	425
Ld21_v01s1	GAP	660594	660692	99	-309	408
Ld21_v01s1	GAP	661301	661526	226	-296	522
Ld21_v01s1	GAP	664854	665377	524	522	2
Ld21_v01s1	GAP	665744	665842	99	-228	327
Ld21_v01s1	GAP	691175	692093	919	972	-53
Ld21_v01s1	JMP	700218	701637	1420
Ld21_v01s1	GAP	723563	723661	99	-55	154
Ld21_v01s1	GAP	725235	725333	99	-137	236
Ld21_v01s1	GAP	743802	744025	224	243	-19
Ld21_v01s1	GAP	747588	747686	99	-329	428
Ld21_v01s1	GAP	748378	748476	99	-265	364
Ld21_v01s1	SEQ	765518	765920	403	chr21	chr08c
Ld22_v01s1	SEQ	153879	156731	2853	chr22a	chr22b
Ld22_v01s1	GAP	159825	159923	99	-19	118
Ld22_v01s1	GAP	168821	168939	119	111	8
Ld22_v01s1	JMP	169885	170415	531
Ld22_v01s1	JMP	177038	177136	99
Ld22_v01s1	JMP	177811	178189	379
Ld22_v01s1	JMP	253266	253364	99
Ld22_v01s1	DUP	260691	260870	180
Ld22_v01s1	BRK	260871	261064	194
Ld22_v01s1	INV	262859	262957	99
Ld22_v01s1	INV	263835	263157	-677
Ld22_v01s1	JMP	264444	264542	99
Ld22_v01s1	GAP	271468	271593	126	-6	132
Ld22_v01s1	GAP	278842	279022	181	-15	196
Ld22_v01s1	GAP	294110	294208	99	-316	415
Ld22_v01s1	INV	306522	294513	-12008
Ld22_v01s1	GAP	306547	306645	99	4	95
Ld22_v01s1	BRK	306901	308230	1330
Ld22_v01s1	DUP	308231	308418	188
Ld22_v01s1	DUP	308232	308418	187
Ld22_v01s1	INV	308419	314464	6046
Ld22_v01s1	GAP	316193	316291	99	-51	150
Ld22_v01s1	GAP	317704	317802	99	-340	439
Ld22_v01s1	GAP	319252	319811	560	533	27
Ld22_v01s1	GAP	321340	321438	99	-355	454
Ld22_v01s1	GAP	322385	322483	99	-110	209
Ld22_v01s1	JMP	345594	346902	1309
Ld22_v01s1	BRK	351866	351964	99
Ld22_v01s1	DUP	351965	352770	806
Ld22_v01s1	BRK	352771	352960	190
Ld22_v01s1	DUP	352961	353706	746
Ld22_v01s1	JMP	353707	353805	99
Ld22_v01s1	GAP	407138	407212	75	97	-22
Ld22_v01s1	GAP	444342	444110	-231	1578	-1809
Ld22_v01s1	GAP	447027	448467	1441	-318	1759
Ld22_v01s1	SEQ	449676	450165	490	chr22b	chr10
Ld22_v01s1	SEQ	450278	450448	171	chr10	chr22b
Ld22_v01s1	GAP	463694	463222	-471	1218	-1689
Ld22_v01s1	GAP	466550	468221	1672	-50	1722
Ld22_v01s1	JMP	496227	496325	99
Ld22_v01s1	JMP	497069	496437	-631
Ld22_v01s1	GAP	497262	497360	99	-454	553
Ld22_v01s1	GAP	498942	499040	99	-353	452
Ld22_v01s1	GAP	500030	500128	99	-357	456
Ld22_v01s1	GAP	505419	505517	99	-308	407
Ld22_v01s1	JMP	506802	506963	162
Ld22_v01s1	JMP	515114	515212	99
Ld22_v01s1	JMP	515741	515321	-419
Ld22_v01s1	GAP	516035	516133	99	-294	393
Ld22_v01s1	JMP	516443	520290	3848
Ld22_v01s1	GAP	524782	524906	125	3	122
Ld22_v01s1	JMP	529665	529823	159
Ld22_v01s1	GAP	556789	556200	-588	94	-682
Ld22_v01s1	BRK	561332	561590	259
Ld22_v01s1	DUP	561591	562340	750
Ld22_v01s1	INV	562341	561672	-668
Ld22_v01s1	INV	562417	562515	99
Ld22_v01s1	INV	575454	575683	230
Ld22_v01s1	INV	577065	576757	-307
Ld22_v01s1	GAP	589929	590027	99	-296	395
Ld22_v01s1	JMP	591320	590551	-768
Ld22_v01s1	JMP	591375	591473	99
Ld22_v01s1	JMP	601122	601397	276
Ld22_v01s1	JMP	632078	632176	99
Ld22_v01s1	GAP	661011	666674	5664	15553	-9889
Ld22_v01s1	SEQ	667063	666999	-63	chr22b	chr02c
Ld22_v01s1	JMP	668294	668458	165
Ld22_v01s1	SEQ	669042	675607	6566	chr02c	chr22b
Ld22_v01s1	SEQ	677738	680370	2633	chr22b	chr19a
Ld22_v01s1	GAP	680978	681432	455	-31	486
Ld22_v01s1	SEQ	682169	682267	99	chr19a	chr19b
Ld22_v01s1	SEQ	682772	693631	10860	chr19b	chr19a
Ld22_v01s1	GAP	694198	694378	181	-110	291
Ld22_v01s1	SEQ	694682	698218	3537	chr19a	chr22b
Ld22_v01s1	GAP	698367	698510	144	21	123
Ld22_v01s1	INV	698672	702722	4051
Ld22_v01s1	JMP	703723	703599	-123
Ld22_v01s1	INV	703822	703986	165
Ld23_v01s1	GAP	58317	58589	273	-453	726
Ld23_v01s1	GAP	59597	59695	99	-451	550
Ld23_v01s1	GAP	68299	68397	99	-471	570
Ld23_v01s1	GAP	69734	69832	99	-442	541
Ld23_v01s1	GAP	76125	76223	99	-280	379
Ld23_v01s1	GAP	77904	78259	356	356	0
Ld23_v01s1	JMP	79576	80158	583
Ld23_v01s1	DUP	84747	84977	231
Ld23_v01s1	SEQ	84978	85076	99	chr23a	chr23b
Ld23_v01s1	GAP	86436	86534	99	-337	436
Ld23_v01s1	JMP	90372	90462	91
Ld23_v01s1	JMP	95328	101417	6090
Ld23_v01s1	JMP	102238	101745	-492
Ld23_v01s1	JMP	102530	102828	299
Ld23_v01s1	GAP	126857	126955	99	-505	604
Ld23_v01s1	GAP	127868	127966	99	-324	423
Ld23_v01s1	JMP	175978	176078	101
Ld23_v01s1	GAP	199683	199781	99	-424	523
Ld23_v01s1	GAP	201954	202052	99	-462	561
Ld23_v01s1	BRK	215770	215876	107
Ld23_v01s1	DUP	215877	216308	432
Ld23_v01s1	JMP	216309	215897	-411
Ld23_v01s1	JMP	218730	219000	271
Ld23_v01s1	JMP	251856	252478	623
Ld23_v01s1	GAP	258952	259050	99	-217	316
Ld23_v01s1	GAP	260530	260669	140	-36	176
Ld23_v01s1	GAP	294458	294556	99	-363	462
Ld23_v01s1	DUP	294782	295465	684
Ld23_v01s1	BRK	295466	295564	99
Ld23_v01s1	JMP	304850	304948	99
Ld23_v01s1	JMP	306066	305000	-1065
Ld23_v01s1	GAP	306245	306343	99	-317	416
Ld23_v01s1	GAP	315331	315277	-53	88	-141
Ld23_v01s1	JMP	340127	341582	1456
Ld23_v01s1	BRK	349344	349442	99
Ld23_v01s1	DUP	349443	350265	823
Ld23_v01s1	GAP	350604	350702	99	-338	437
Ld23_v01s1	BRK	437756	437854	99
Ld23_v01s1	DUP	437855	438392	538
Ld23_v01s1	JMP	438393	439176	784
Ld23_v01s1	GAP	439857	439955	99	-90	189
Ld23_v01s1	GAP	444554	444969	416	-282	698
Ld23_v01s1	GAP	446018	446116	99	-299	398
Ld23_v01s1	GAP	499622	499877	256	289	-33
Ld23_v01s1	GAP	500133	500231	99	-238	337
Ld23_v01s1	JMP	501196	503335	2140
Ld23_v01s1	JMP	503942	505074	1133
Ld23_v01s1	GAP	506947	507045	99	-61	160
Ld23_v01s1	JMP	507966	508140	175
Ld23_v01s1	GAP	535355	535453	99	-439	538
Ld23_v01s1	GAP	536452	536550	99	-388	487
Ld23_v01s1	GAP	538298	540389	2092	2090	2
Ld23_v01s1	GAP	541816	541914	99	-204	303
Ld23_v01s1	GAP	544195	544282	88	38	50
Ld23_v01s1	GAP	666593	666691	99	-412	511
Ld23_v01s1	GAP	669934	670032	99	-342	441
Ld23_v01s1	GAP	670688	670807	120	-34	154
Ld23_v01s1	JMP	693251	693629	379
Ld23_v01s1	GAP	704750	704856	107	-1	108
Ld23_v01s1	GAP	706192	706290	99	-340	439
Ld23_v01s1	GAP	708816	708965	150	476	-326
Ld23_v01s1	JMP	731012	731010	-1
Ld23_v01s1	JMP	731464	731562	99
Ld23_v01s1	JMP	746000	746660	661
Ld23_v01s1	INV	770998	771096	99
Ld23_v01s1	INV	772143	771172	-970
Ld23_v01s1	GAP	772354	772452	99	-322	421
Ld24_v01s1	JMP	108453	109580	1128
Ld24_v01s1	GAP	110354	110655	302	302	0
Ld24_v01s1	JMP	115938	116283	346
Ld24_v01s1	BRK	117301	117399	99
Ld24_v01s1	DUP	117400	117537	138
Ld24_v01s1	DUP	117538	118451	914
Ld24_v01s1	BRK	118452	119021	570
Ld24_v01s1	DUP	119022	119175	154
Ld24_v01s1	JMP	119176	119370	195
Ld24_v01s1	GAP	150234	150332	99	-289	388
Ld24_v01s1	GAP	151634	151750	117	-233	350
Ld24_v01s1	GAP	153183	153281	99	-174	273
Ld24_v01s1	GAP	153487	153743	257	257	0
Ld24_v01s1	GAP	154950	155048	99	-308	407
Ld24_v01s1	JMP	157035	157366	332
Ld24_v01s1	JMP	158804	158902	99
Ld24_v01s1	JMP	159195	158911	-283
Ld24_v01s1	GAP	160671	160769	99	-337	436
Ld24_v01s1	JMP	161890	163869	1980
Ld24_v01s1	JMP	164657	165365	709
Ld24_v01s1	GAP	166366	166845	480	-395	875
Ld24_v01s1	GAP	167814	167912	99	-102	201
Ld24_v01s1	GAP	168965	169650	686	686	0
Ld24_v01s1	GAP	204052	204598	547	-261	808
Ld24_v01s1	GAP	205383	205481	99	-256	355
Ld24_v01s1	GAP	249894	249992	99	-59	158
Ld24_v01s1	GAP	411235	411363	129	-6	135
Ld24_v01s1	BRK	430675	430773	99
Ld24_v01s1	DUP	430774	431208	435
Ld24_v01s1	BRK	431209	433236	2028
Ld24_v01s1	GAP	433936	434034	99	-315	414
Ld24_v01s1	GAP	461707	461811	105	-18	123
Ld24_v01s1	GAP	463565	463699	135	-1	136
Ld24_v01s1	JMP	466073	466261	189
Ld24_v01s1	GAP	468503	468731	229	222	7
Ld24_v01s1	GAP	469654	469971	318	91	227
Ld24_v01s1	JMP	470538	470752	215
Ld24_v01s1	GAP	499741	499841	101	86	15
Ld24_v01s1	GAP	510288	511339	1052	-335	1387
Ld24_v01s1	JMP	512721	512226	-494
Ld24_v01s1	JMP	513163	513261	99
Ld24_v01s1	JMP	516510	517308	799
Ld24_v01s1	GAP	547799	548168	370	394	-24
Ld24_v01s1	GAP	579909	580007	99	-17	116
Ld24_v01s1	JMP	587271	587369	99
Ld24_v01s1	JMP	588348	587434	-913
Ld24_v01s1	GAP	588533	588631	99	-326	425
Ld24_v01s1	JMP	590157	590545	389
Ld24_v01s1	GAP	625302	625892	591	-418	1009
Ld24_v01s1	GAP	626405	626704	300	300	0
Ld24_v01s1	GAP	647431	647574	144	-415	559
Ld24_v01s1	GAP	648476	652581	4106	867	3239
Ld24_v01s1	JMP	659360	659245	-114
Ld24_v01s1	GAP	716242	716340	99	-74	173
Ld24_v01s1	GAP	716748	716848	101	-113	214
Ld24_v01s1	GAP	727198	727597	400	417	-17
Ld24_v01s1	GAP	736668	736789	122	-27	149
Ld24_v01s1	GAP	741476	741710	235	199	36
Ld24_v01s1	GAP	758796	759298	503	405	98
Ld24_v01s1	GAP	791651	791749	99	-148	247
Ld24_v01s1	GAP	792994	793092	99	-269	368
Ld24_v01s1	BRK	798184	798282	99
Ld24_v01s1	DUP	798283	798649	367
Ld24_v01s1	GAP	799172	799270	99	-247	346
Ld24_v01s1	JMP	800292	800390	99
Ld24_v01s1	JMP	801214	800510	-703
Ld24_v01s1	JMP	802387	802567	181
Ld25_v01s1	JMP	1195	441	-753
Ld25_v01s1	JMP	1442	1540	99
Ld25_v01s1	BRK	30057	30288	232
Ld25_v01s1	DUP	30289	30894	606
Ld25_v01s1	JMP	30895	30993	99
Ld25_v01s1	JMP	82391	82908	518
Ld25_v01s1	GAP	108453	108561	109	-68	177
Ld25_v01s1	BRK	138747	138913	167
Ld25_v01s1	DUP	138914	139131	218
Ld25_v01s1	GAP	167376	167474	99	-326	425
Ld25_v01s1	GAP	168536	168634	99	-262	361
Ld25_v01s1	GAP	204803	204903	101	-43	144
Ld25_v01s1	GAP	250166	250302	137	-422	559
Ld25_v01s1	JMP	258079	257561	-517
Ld25_v01s1	JMP	258151	258700	550
Ld25_v01s1	JMP	260204	260302	99
Ld25_v01s1	GAP	294079	294060	-18	32	-50
Ld25_v01s1	GAP	377759	377193	-565	581	-1146
Ld25_v01s1	GAP	398799	399630	832	748	84
Ld25_v01s1	JMP	458296	458394	99
Ld25_v01s1	GAP	460196	460712	517	-78	595
Ld25_v01s1	GAP	570828	570919	92	182	-90
Ld25_v01s1	GAP	602217	602334	118	135	-17
Ld25_v01s1	JMP	603361	603459	99
Ld25_v01s1	JMP	604550	605229	680
Ld25_v01s1	GAP	605781	605879	99	-465	564
Ld25_v01s1	GAP	668751	668849	99	-43	142
Ld25_v01s1	BRK	678578	678705	128
Ld25_v01s1	DUP	678706	679267	562
Ld25_v01s1	JMP	679268	679368	101
Ld25_v01s1	GAP	689870	689981	112	-20	132
Ld25_v01s1	GAP	704550	704890	341	57	284
Ld25_v01s1	GAP	709252	709386	135	0	135
Ld25_v01s1	JMP	796721	796819	99
Ld25_v01s1	JMP	797849	796942	-906
Ld25_v01s1	GAP	798183	798281	99	-351	450
Ld25_v01s1	JMP	801772	802290	519
Ld25_v01s1	JMP	828660	828788	129
Ld25_v01s1	GAP	836224	836399	176	185	-9
Ld25_v01s1	GAP	856790	856888	99	-377	476
Ld25_v01s1	GAP	857478	857621	144	144	0
Ld25_v01s1	SEQ	879914	880119	206	chr25	chr02d
Ld25_v01s1	BRK	884793	884891	99
Ld25_v01s1	DUP	884892	885853	962
Ld25_v01s1	SEQ	885854	887132	1279	chr02d	chr25
Ld25_v01s1	SEQ	888554	888652	99	chr25	chr35a
Ld25_v01s1	SEQ	889958	895910	5953	chr35a	chr25
Ld26_v01s1	GAP	29856	34312	4457	-7	4464
Ld26_v01s1	JMP	42569	42789	221
Ld26_v01s1	JMP	44270	44368	99
Ld26_v01s1	JMP	45306	44463	-842
Ld26_v01s1	GAP	45575	46025	451	-328	779
Ld26_v01s1	GAP	46617	46715	99	-78	177
Ld26_v01s1	GAP	128162	128260	99	-47	146
Ld26_v01s1	GAP	130855	130954	100	-50	150
Ld26_v01s1	GAP	167944	168052	109	-364	473
Ld26_v01s1	GAP	169480	169578	99	-211	310
Ld26_v01s1	GAP	228875	229003	129	-332	461
Ld26_v01s1	GAP	230148	230246	99	-311	410
Ld26_v01s1	GAP	231925	232023	99	-325	424
Ld26_v01s1	GAP	232701	232799	99	-336	435
Ld26_v01s1	JMP	237114	239476	2363
Ld26_v01s1	GAP	258021	257446	-574	965	-1539
Ld26_v01s1	GAP	462457	442438	-20018	-20024	6
Ld26_v01s1	GAP	504626	504754	129	-303	432
Ld26_v01s1	GAP	505436	505832	397	-293	690
Ld26_v01s1	GAP	506631	507008	378	-429	807
Ld26_v01s1	GAP	602185	602784	600	-256	856
Ld26_v01s1	GAP	603674	603772	99	-270	369
Ld26_v01s1	GAP	607935	608324	390	396	-6
Ld26_v01s1	GAP	609872	609970	99	-301	400
Ld26_v01s1	GAP	611577	611675	99	-367	466
Ld26_v01s1	BRK	623120	623247	128
Ld26_v01s1	DUP	623248	623786	539
Ld26_v01s1	BRK	624776	624874	99
Ld26_v01s1	DUP	624875	636726	11852
Ld26_v01s1	GAP	639587	639685	99	-341	440
Ld26_v01s1	JMP	640979	642761	1783
Ld26_v01s1	GAP	681261	681367	107	-3	110
Ld26_v01s1	GAP	702088	702209	122	-26	148
Ld26_v01s1	GAP	704101	704199	99	-612	711
Ld26_v01s1	GAP	705069	705167	99	113	-14
Ld26_v01s1	JMP	715228	715326	99
Ld26_v01s1	JMP	789227	789252	26
Ld26_v01s1	JMP	801056	801232	177
Ld26_v01s1	JMP	801753	801851	99
Ld26_v01s1	GAP	847464	850409	2946	3465	-519
Ld26_v01s1	GAP	885899	887583	1685	92	1593
Ld26_v01s1	GAP	903959	903555	-403	1233	-1636
Ld26_v01s1	GAP	989389	989487	99	-123	222
Ld26_v01s1	JMP	990718	991345	628
Ld26_v01s1	JMP	1001493	1001742	250
Ld26_v01s1	JMP	1002714	1002812	99
Ld26_v01s1	GAP	1012523	1012621	99	-313	412
Ld26_v01s1	GAP	1013359	1013457	99	-366	465
Ld26_v01s1	JMP	1027160	1027691	532
Ld26_v01s1	BRK	1058259	1058259	1
Ld27_v01s1	GAP	15852	16009	158	6	152
Ld27_v01s1	GAP	28598	28732	135	165	-30
Ld27_v01s1	GAP	40614	40743	130	0	130
Ld27_v01s1	GAP	49974	50086	113	144	-31
Ld27_v01s1	GAP	54352	54454	103	5	98
Ld27_v01s1	GAP	55460	59316	3857	3674	183
Ld27_v01s1	GAP	73375	73554	180	183	-3
Ld27_v01s1	JMP	78413	78625	213
Ld27_v01s1	GAP	83576	83721	146	2	144
Ld27_v01s1	GAP	93027	93554	528	520	8
Ld27_v01s1	GAP	103427	103532	106	1	105
Ld27_v01s1	DUP	126061	126516	456
Ld27_v01s1	BRK	126517	126622	106
Ld27_v01s1	GAP	129537	129648	112	-28	140
Ld27_v01s1	JMP	133234	133376	143
Ld27_v01s1	GAP	138415	138555	141	12	129
Ld27_v01s1	BRK	145394	145492	99
Ld27_v01s1	DUP	145493	146337	845
Ld27_v01s1	JMP	146338	145736	-601
Ld27_v01s1	JMP	146354	156449	10096
Ld27_v01s1	GAP	162372	162206	-165	14319	-14484
Ld27_v01s1	JMP	172883	172675	-207
Ld27_v01s1	GAP	204922	205020	99	78296	-78197
Ld27_v01s1	GAP	208118	208216	99	-399	498
Ld27_v01s1	GAP	209036	209134	99	-263	362
Ld27_v01s1	JMP	227394	227715	322
Ld27_v01s1	GAP	310381	316475	6095	-282	6377
Ld27_v01s1	GAP	316919	316717	-201	9836	-10037
Ld27_v01s1	GAP	318160	318319	160	168	-8
Ld27_v01s1	GAP	337932	338030	99	4	95
Ld27_v01s1	INV	342313	342411	99
Ld27_v01s1	INV	343525	342641	-883
Ld27_v01s1	GAP	343814	343912	99	-296	395
Ld27_v01s1	GAP	344427	344545	119	8	111
Ld27_v01s1	JMP	345521	349749	4229
Ld27_v01s1	JMP	352891	352989	99
Ld27_v01s1	GAP	436022	436135	114	-36	150
Ld27_v01s1	GAP	437871	437969	99	-357	456
Ld27_v01s1	GAP	438764	438862	99	-286	385
Ld27_v01s1	JMP	456344	457588	1245
Ld27_v01s1	GAP	480739	480837	99	-49	148
Ld27_v01s1	JMP	514924	515178	255
Ld27_v01s1	GAP	576749	570636	-6112	3960	-10072
Ld27_v01s1	GAP	594446	600263	5818	110	5708
Ld27_v01s1	DUP	601346	602009	664
Ld27_v01s1	BRK	602010	602108	99
Ld27_v01s1	GAP	621146	621244	99	-8	107
Ld27_v01s1	SEQ	652253	652351	99	chr27c	chr17b
Ld27_v01s1	SEQ	653026	654181	1156	chr17b	chr27c
Ld27_v01s1	GAP	654734	654832	99	-63	162
Ld27_v01s1	JMP	707490	709445	1956
Ld27_v01s1	GAP	715624	714407	-1216	1088	-2304
Ld27_v01s1	GAP	791250	771250	-19999	-20015	16
Ld27_v01s1	GAP	800299	800409	111	160	-49
Ld27_v01s1	GAP	801489	801587	99	-272	371
Ld27_v01s1	JMP	802196	801663	-532
Ld27_v01s1	JMP	802204	802357	154
Ld27_v01s1	JMP	803491	803589	99
Ld27_v01s1	GAP	805179	805277	99	-333	432
Ld27_v01s1	GAP	810882	811131	250	202	48
Ld27_v01s1	GAP	811948	811934	-13	39	-52
Ld27_v01s1	GAP	812052	812051	0	-51	51
Ld27_v01s1	GAP	818098	818237	140	95	45
Ld27_v01s1	GAP	820282	820423	142	-20	162
Ld27_v01s1	BRK	821253	821516	264
Ld27_v01s1	DUP	821517	824032	2516
Ld27_v01s1	JMP	824033	824032	0
Ld27_v01s1	GAP	832310	832429	120	109	11
Ld27_v01s1	GAP	843830	844183	354	365	-11
Ld27_v01s1	GAP	901360	901476	117	-15	132
Ld27_v01s1	JMP	923153	934275	11123
Ld27_v01s1	GAP	952514	952612	99	13	86
Ld27_v01s1	GAP	965361	965744	384	609	-225
Ld27_v01s1	GAP	982242	982374	133	-1	134
Ld27_v01s1	INV	984902	1003122	18221
Ld27_v01s1	JMP	1004106	1003123	-982
Ld27_v01s1	JMP	1005769	1011497	5729
Ld27_v01s1	JMP	1013219	1011536	-1682
Ld27_v01s1	JMP	1013277	1013375	99
Ld27_v01s1	JMP	1020079	1013473	-6605
Ld27_v01s1	BRK	1023381	1024085	705
Ld28_v01s1	SEQ	156	6	-149	chr23a	chr28b
Ld28_v01s1	INV	78820	78918	99
Ld28_v01s1	INV	128949	133197	4249
Ld28_v01s1	JMP	170328	174830	4503
Ld28_v01s1	JMP	376831	377234	404
Ld28_v01s1	GAP	381374	381472	99	-306	405
Ld28_v01s1	GAP	382550	382648	99	-335	434
Ld28_v01s1	SEQ	390773	390871	99	chr28b	chr24
Ld28_v01s1	SEQ	392223	391022	-1200	chr24	chr28b
Ld28_v01s1	GAP	392475	392573	99	-348	447
Ld28_v01s1	JMP	416684	416802	119
Ld28_v01s1	JMP	439651	439751	101
Ld28_v01s1	GAP	490588	490729	142	-27	169
Ld28_v01s1	GAP	522422	522520	99	-368	467
Ld28_v01s1	JMP	523262	522674	-587
Ld28_v01s1	JMP	523415	523513	99
Ld28_v01s1	GAP	526997	527095	99	-303	402
Ld28_v01s1	GAP	528235	528333	99	-97	196
Ld28_v01s1	GAP	541851	541987	137	-27	164
Ld28_v01s1	GAP	566522	566622	101	3126	-3025
Ld28_v01s1	GAP	569279	570629	1351	3335	-1984
Ld28_v01s1	GAP	601040	601138	99	-221	320
Ld28_v01s1	GAP	602291	604103	1813	-35	1848
Ld28_v01s1	GAP	604263	604104	-158	1084	-1242
Ld28_v01s1	GAP	604291	605151	861	-113	974
Ld28_v01s1	GAP	716170	696150	-20019	-20025	6
Ld28_v01s1	GAP	773385	777436	4052	640	3412
Ld28_v01s1	DUP	788466	803382	14917
Ld28_v01s1	BRK	803383	803481	99
Ld28_v01s1	GAP	804399	804593	195	-56	251
Ld28_v01s1	GAP	805575	805673	99	16	83
Ld28_v01s1	GAP	873761	853761	-19999	-20005	6
Ld28_v01s1	JMP	891874	891972	99
Ld28_v01s1	GAP	930093	930230	138	-16	154
Ld28_v01s1	GAP	948842	948940	99	-287	386
Ld28_v01s1	GAP	949579	950282	704	-289	993
Ld28_v01s1	GAP	974906	975021	116	-19	135
Ld28_v01s1	GAP	981893	984462	2570	-40	2610
Ld28_v01s1	GAP	1018124	1017628	-495	1059	-1554
Ld28_v01s1	JMP	1069593	1072167	2575
Ld28_v01s1	JMP	1073303	1076860	3558
Ld28_v01s1	GAP	1079888	1079986	99	-365	464
Ld28_v01s1	GAP	1081712	1081810	99	-251	350
Ld28_v01s1	GAP	1086964	1091303	4340	-35	4375
Ld28_v01s1	SEQ	1093540	1093536	-3	chr28b	chr28a
Ld28_v01s1	BRK	1168661	1171725	3065
Ld29_v01s1	BRK	1	101	101
Ld29_v01s1	SEQ	792	3971	3180	chr28a	chr29
Ld29_v01s1	GAP	16500	16598	99	-39	138
Ld29_v01s1	GAP	37340	37927	588	714	-126
Ld29_v01s1	GAP	39485	39583	99	-328	427
Ld29_v01s1	BRK	58853	58951	99
Ld29_v01s1	DUP	58952	59447	496
Ld29_v01s1	BRK	59448	59786	339
Ld29_v01s1	GAP	86130	86228	99	-318	417
Ld29_v01s1	GAP	86918	87016	99	-284	383
Ld29_v01s1	GAP	88460	88924	465	-262	727
Ld29_v01s1	GAP	89413	89511	99	-159	258
Ld29_v01s1	GAP	107127	107329	203	222	-19
Ld29_v01s1	GAP	203365	203486	122	-24	146
Ld29_v01s1	GAP	212209	212675	467	471	-4
Ld29_v01s1	GAP	280373	280488	116	-1	117
Ld29_v01s1	GAP	289049	289150	102	-18	120
Ld29_v01s1	INV	321716	324003	2288
Ld29_v01s1	INV	330138	330236	99
Ld29_v01s1	INV	338844	339393	550
Ld29_v01s1	GAP	340134	340232	99	-288	387
Ld29_v01s1	GAP	348489	348587	99	-502	601
Ld29_v01s1	GAP	350461	350559	99	-537	636
Ld29_v01s1	GAP	352160	352258	99	-472	571
Ld29_v01s1	DUP	352837	353378	542
Ld29_v01s1	BRK	353379	353477	99
Ld29_v01s1	INV	390774	390771	-2
Ld29_v01s1	GAP	402245	403558	1314	1262	52
Ld29_v01s1	GAP	429968	436820	6853	8032	-1179
Ld29_v01s1	GAP	439719	439817	99	-43	142
Ld29_v01s1	GAP	492232	472232	-19999	-20005	6
Ld29_v01s1	GAP	563420	563518	99	697	-598
Ld29_v01s1	GAP	567634	567933	300	312	-12
Ld29_v01s1	GAP	570289	571484	1196	1200	-4
Ld29_v01s1	GAP	572378	572476	99	-245	344
Ld29_v01s1	JMP	578712	578810	99
Ld29_v01s1	JMP	589748	590266	519
Ld29_v01s1	GAP	614753	615039	287	308	-21
Ld29_v01s1	GAP	628220	628318	99	-264	363
Ld29_v01s1	GAP	657881	657979	99	-346	445
Ld29_v01s1	INV	659317	658129	-1187
Ld29_v01s1	INV	659502	659600	99
Ld29_v01s1	JMP	660339	660420	82
Ld29_v01s1	GAP	661382	661480	99	-270	369
Ld29_v01s1	INV	667366	668171	806
Ld29_v01s1	INV	668603	669356	754
Ld29_v01s1	JMP	671245	671619	375
Ld29_v01s1	GAP	686533	686631	99	-397	496
Ld29_v01s1	GAP	687671	687769	99	-268	367
Ld29_v01s1	GAP	693893	694237	345	332	13
Ld29_v01s1	GAP	711718	711816	99	-280	379
Ld29_v01s1	GAP	712752	712850	99	-321	420
Ld29_v01s1	GAP	715007	715105	99	-347	446
Ld29_v01s1	GAP	721646	730301	8656	935	7721
Ld29_v01s1	GAP	736163	736263	101	-11	112
Ld29_v01s1	GAP	788061	788777	717	662	55
Ld29_v01s1	GAP	799153	799251	99	-314	413
Ld29_v01s1	GAP	800308	800406	99	-336	435
Ld29_v01s1	GAP	801295	801393	99	-363	462
Ld29_v01s1	GAP	816394	815961	-432	595	-1027
Ld29_v01s1	GAP	818446	821166	2721	1350	1371
Ld29_v01s1	GAP	823784	826376	2593	9556	-6963
Ld29_v01s1	JMP	916396	915898	-497
Ld29_v01s1	JMP	916465	916563	99
Ld29_v01s1	JMP	918233	918384	152
Ld29_v01s1	JMP	942942	943220	279
Ld29_v01s1	GAP	956309	956407	99	-491	590
Ld29_v01s1	GAP	956993	960077	3085	2859	226
Ld29_v01s1	GAP	960478	960576	99	-240	339
Ld29_v01s1	GAP	964534	965028	495	-8	503
Ld29_v01s1	GAP	965718	965968	251	-73	324
Ld29_v01s1	DUP	1009378	1009790	413
Ld29_v01s1	JMP	1017059	1017311	253
Ld29_v01s1	GAP	1018038	1018136	99	-300	399
Ld29_v01s1	JMP	1042572	1043232	661
Ld29_v01s1	GAP	1044171	1044269	99	-314	413
Ld29_v01s1	GAP	1049239	1049565	327	280	47
Ld29_v01s1	JMP	1064088	1064632	545
Ld29_v01s1	GAP	1067433	1067531	99	-360	459
Ld29_v01s1	JMP	1068703	1067745	-957
Ld29_v01s1	JMP	1068889	1068987	99
Ld29_v01s1	GAP	1078058	1078156	99	-47	146
Ld29_v01s1	GAP	1094429	1094552	124	-351	475
Ld29_v01s1	JMP	1095131	1095229	99
Ld29_v01s1	JMP	1095688	1095296	-391
Ld29_v01s1	GAP	1098815	1098913	99	-310	409
Ld29_v01s1	GAP	1100874	1103000	2127	1668	459
Ld29_v01s1	GAP	1103953	1104051	99	1600	-1501
Ld29_v01s1	GAP	1143863	1143997	135	-35	170
Ld29_v01s1	GAP	1145653	1145751	99	-75	174
Ld29_v01s1	GAP	1146223	1146321	99	-67	166
Ld29_v01s1	GAP	1147493	1147591	99	-17	116
Ld29_v01s1	GAP	1166198	1166296	99	-2	101
Ld29_v01s1	JMP	1195431	1196912	1482
Ld29_v01s1	JMP	1207998	1209079	1082
Ld29_v01s1	GAP	1215593	1215691	99	-105	204
Ld29_v01s1	INV	1217194	1215890	-1303
Ld29_v01s1	INV	1217420	1217518	99
Ld29_v01s1	INV	1242879	1247943	5065
Ld29_v01s1	JMP	1248961	1257228	8268
Ld30_v01s1	INV	102585	102428	-156
Ld30_v01s1	INV	102959	103057	99
Ld30_v01s1	BRK	106429	106527	99
Ld30_v01s1	DUP	106528	106895	368
Ld30_v01s1	JMP	106896	107853	958
Ld30_v01s1	GAP	145918	145564	-353	86	-439
Ld30_v01s1	GAP	222218	222001	-216	1270	-1486
Ld30_v01s1	GAP	265696	267104	1409	-67	1476
Ld30_v01s1	GAP	273662	273760	99	-346	445
Ld30_v01s1	GAP	275054	275152	99	1795	-1696
Ld30_v01s1	GAP	289450	289548	99	33	66
Ld30_v01s1	GAP	307463	307561	99	-328	427
Ld30_v01s1	GAP	309473	309571	99	-131	230
Ld30_v01s1	GAP	319004	319102	99	-4	103
Ld30_v01s1	GAP	320197	320295	99	-319	418
Ld30_v01s1	JMP	338460	338732	273
Ld30_v01s1	GAP	371875	371973	99	-33	132
Ld30_v01s1	GAP	374793	375112	320	103	217
Ld30_v01s1	GAP	375521	375619	99	-172	271
Ld30_v01s1	DUP	392926	408795	15870
Ld30_v01s1	BRK	408796	408894	99
Ld30_v01s1	GAP	409529	409964	436	-275	711
Ld30_v01s1	GAP	489650	489748	99	-43	142
Ld30_v01s1	GAP	490147	491279	1133	1132	1
Ld30_v01s1	JMP	492016	495957	3942
Ld30_v01s1	GAP	497833	497931	99	-416	515
Ld30_v01s1	BRK	499225	503776	4552
Ld30_v01s1	DUP	503777	503906	130
Ld30_v01s1	JMP	503907	504549	643
Ld30_v01s1	GAP	527520	528879	1360	455	905
Ld30_v01s1	JMP	529956	530054	99
Ld30_v01s1	DUP	563917	564554	638
Ld30_v01s1	SEQ	564555	564653	99	chr30	chr25
Ld30_v01s1	SEQ	566130	566228	99	chr25	chr30
Ld30_v01s1	JMP	586204	586504	301
Ld30_v01s1	GAP	604708	604806	99	15	84
Ld30_v01s1	GAP	614622	614675	54	163	-109
Ld30_v01s1	GAP	676641	676739	99	43	56
Ld30_v01s1	GAP	690412	690698	287	4540	-4253
Ld30_v01s1	GAP	694414	694512	99	-120	219
Ld30_v01s1	GAP	695488	695586	99	-297	396
Ld30_v01s1	GAP	792113	792211	99	-274	373
Ld30_v01s1	GAP	793632	793730	99	-189	288
Ld30_v01s1	GAP	803350	803448	99	-256	355
Ld30_v01s1	GAP	804410	805071	662	-296	958
Ld30_v01s1	GAP	815899	815997	99	-33	132
Ld30_v01s1	GAP	881546	881644	99	-282	381
Ld30_v01s1	GAP	883373	883471	99	-307	406
Ld30_v01s1	GAP	931074	931172	99	-108	207
Ld30_v01s1	JMP	931625	932534	910
Ld30_v01s1	DUP	934502	934889	388
Ld30_v01s1	JMP	934890	934988	99
Ld30_v01s1	JMP	936507	935178	-1328
Ld30_v01s1	JMP	936518	936673	156
Ld30_v01s1	JMP	949009	950381	1373
Ld30_v01s1	GAP	954963	955061	99	-236	335
Ld30_v01s1	JMP	956206	956929	724
Ld30_v01s1	BRK	971276	971491	216
Ld30_v01s1	DUP	971492	971781	290
Ld30_v01s1	BRK	971782	971880	99
Ld30_v01s1	GAP	973709	973807	99	-299	398
Ld30_v01s1	BRK	1043965	1044063	99
Ld30_v01s1	DUP	1044064	1044743	680
Ld30_v01s1	GAP	1044967	1045065	99	-342	441
Ld30_v01s1	GAP	1059874	1059972	99	-317	416
Ld30_v01s1	INV	1060915	1061013	99
Ld30_v01s1	INV	1062844	1062947	104
Ld30_v01s1	GAP	1094858	1096637	1780	12	1768
Ld30_v01s1	GAP	1100422	1099143	-1278	528	-1806
Ld30_v01s1	GAP	1145640	1145738	99	-137	236
Ld30_v01s1	GAP	1146741	1146839	99	-366	465
Ld30_v01s1	GAP	1179744	1179842	99	-347	446
Ld30_v01s1	GAP	1180722	1180820	99	-189	288
Ld30_v01s1	BRK	1184008	1184106	99
Ld30_v01s1	DUP	1184107	1184195	89
Ld30_v01s1	JMP	1187788	1187869	82
Ld30_v01s1	GAP	1233785	1233883	99	-8	107
Ld30_v01s1	GAP	1249288	1249386	99	-80	179
Ld30_v01s1	GAP	1250547	1250645	99	-311	410
Ld30_v01s1	GAP	1251444	1251968	525	-309	834
Ld30_v01s1	GAP	1263197	1263295	99	-79	178
Ld30_v01s1	GAP	1263778	1263876	99	-54	153
Ld30_v01s1	BRK	1297688	1298749	1062
Ld30_v01s1	DUP	1298750	1299152	403
Ld30_v01s1	JMP	1299153	1299589	437
Ld30_v01s1	GAP	1309050	1303726	-5323	4907	-10230
Ld30_v01s1	JMP	1310869	1316355	5487
Ld30_v01s1	GAP	1360252	1360350	99	-252	351
Ld30_v01s1	JMP	1360932	1361238	307
Ld30_v01s1	GAP	1371697	1371377	-319	546	-865
Ld31_v01s1	GAP	89386	89484	99	-324	423
Ld31_v01s1	GAP	90791	90889	99	-221	320
Ld31_v01s1	BRK	91967	95278	3312
Ld31_v01s1	DUP	95279	96134	856
Ld31_v01s1	JMP	96135	96244	110
Ld31_v01s1	GAP	97853	97951	99	-544	643
Ld31_v01s1	JMP	99598	98181	-1416
Ld31_v01s1	JMP	104321	104620	300
Ld31_v01s1	JMP	140167	140381	215
Ld31_v01s1	SEQ	149705	149743	39	chr31b	unknown4
Ld31_v01s1	SEQ	150151	150098	-52	unknown4	unknown1
Ld31_v01s1	SEQ	151030	151030	1	unknown1	unknown4
Ld31_v01s1	GAP	152193	152291	99	-417	516
Ld31_v01s1	GAP	153224	153322	99	-360	459
Ld31_v01s1	GAP	154822	154950	129	-608	737
Ld31_v01s1	SEQ	156068	156166	99	unknown4	chr31c
Ld31_v01s1	JMP	158723	158821	99
Ld31_v01s1	GAP	163406	163504	99	-471	570
Ld31_v01s1	GAP	164345	164443	99	-334	433
Ld31_v01s1	GAP	174935	175033	99	-298	397
Ld31_v01s1	GAP	176167	176265	99	-324	423
Ld31_v01s1	GAP	209869	209967	99	-238	337
Ld31_v01s1	GAP	214066	214164	99	-553	652
Ld31_v01s1	GAP	289573	289674	102	-131	233
Ld31_v01s1	BRK	291693	291791	99
Ld31_v01s1	DUP	291792	292971	1180
Ld31_v01s1	JMP	292972	293515	544
Ld31_v01s1	GAP	301635	301733	99	-150	249
Ld31_v01s1	GAP	302587	302685	99	-332	431
Ld31_v01s1	GAP	309392	309490	99	-18	117
Ld31_v01s1	GAP	318459	320179	1721	1704	17
Ld31_v01s1	GAP	322398	322496	99	-406	505
Ld31_v01s1	GAP	323761	323859	99	-353	452
Ld31_v01s1	JMP	332494	336849	4356
Ld31_v01s1	GAP	342575	342673	99	-357	456
Ld31_v01s1	GAP	344620	344817	198	-343	541
Ld31_v01s1	SEQ	355132	357392	2261	chr31c	chr31d
Ld31_v01s1	GAP	442986	446196	3211	-109	3320
Ld31_v01s1	GAP	446833	446931	99	-468	567
Ld31_v01s1	GAP	484262	484360	99	4	95
Ld31_v01s1	GAP	485952	486050	99	-286	385
Ld31_v01s1	GAP	486851	486949	99	0	99
Ld31_v01s1	GAP	512442	492448	-19993	-20003	10
Ld31_v01s1	JMP	519774	519872	99
Ld31_v01s1	GAP	521757	521855	99	-180	279
Ld31_v01s1	GAP	522837	522935	99	-420	519
Ld31_v01s1	GAP	526105	526203	99	-323	422
Ld31_v01s1	GAP	527121	527219	99	-283	382
Ld31_v01s1	JMP	528192	527489	-702
Ld31_v01s1	JMP	528219	528317	99
Ld31_v01s1	GAP	530365	530494	130	130	0
Ld31_v01s1	GAP	532164	532468	305	-344	649
Ld31_v01s1	GAP	533305	533403	99	-346	445
Ld31_v01s1	GAP	619957	620055	99	-363	462
Ld31_v01s1	GAP	620950	621048	99	-306	405
Ld31_v01s1	GAP	627171	627269	99	5	94
Ld31_v01s1	GAP	637410	638248	839	303	536
Ld31_v01s1	JMP	669880	661709	-8170
Ld31_v01s1	GAP	687098	687335	238	4369	-4131
Ld31_v01s1	GAP	688444	688542	99	-266	365
Ld31_v01s1	GAP	710827	690827	-19999	-20005	6
Ld31_v01s1	GAP	733140	733238	99	-252	351
Ld31_v01s1	GAP	734077	734175	99	-305	404
Ld31_v01s1	GAP	776307	776435	129	887	-758
Ld31_v01s1	GAP	778433	778541	109	1141	-1032
Ld31_v01s1	GAP	821758	822160	403	-358	761
Ld31_v01s1	GAP	823291	823389	99	-384	483
Ld31_v01s1	BRK	846190	846288	99
Ld31_v01s1	DUP	846289	847066	778
Ld31_v01s1	JMP	847067	847165	99
Ld31_v01s1	JMP	848854	847165	-1688
Ld31_v01s1	SEQ	848854	850824	1971	chr31d	chr31e
Ld31_v01s1	SEQ	852111	854885	2775	chr31e	chr31d
Ld31_v01s1	JMP	862325	863651	1327
Ld31_v01s1	GAP	865159	865257	99	-455	554
Ld31_v01s1	GAP	866320	866418	99	-463	562
Ld31_v01s1	GAP	868902	869000	99	-26	125
Ld31_v01s1	GAP	870076	870174	99	-351	450
Ld31_v01s1	SEQ	872562	872660	99	chr31d	unknown5
Ld31_v01s1	BRK	873654	874047	394
Ld31_v01s1	DUP	874048	875065	1018
Ld31_v01s1	SEQ	875066	881001	5936	unknown5	chr31e
Ld31_v01s1	GAP	884220	884597	378	369	9
Ld31_v01s1	GAP	893402	893500	99	-332	431
Ld31_v01s1	GAP	894598	894696	99	-341	440
Ld31_v01s1	GAP	923404	923502	99	-338	437
Ld31_v01s1	GAP	925105	925203	99	-251	350
Ld31_v01s1	JMP	934215	930376	-3838
Ld31_v01s1	JMP	937583	937681	99
Ld31_v01s1	GAP	938409	938507	99	-390	489
Ld31_v01s1	GAP	940305	940403	99	-393	492
Ld31_v01s1	JMP	947121	948283	1163
Ld31_v01s1	GAP	957971	958099	129	-425	554
Ld31_v01s1	JMP	959831	959929	99
Ld31_v01s1	JMP	960921	960065	-855
Ld31_v01s1	GAP	961156	961254	99	-353	452
Ld31_v01s1	INV	998674	998144	-529
Ld31_v01s1	INV	999348	999446	99
Ld31_v01s1	JMP	1002276	1003694	1419
Ld31_v01s1	GAP	1021537	1021635	99	-320	419
Ld31_v01s1	GAP	1022493	1022807	315	-480	795
Ld31_v01s1	GAP	1045477	1045633	157	191	-34
Ld31_v01s1	GAP	1054727	1054825	99	-57	156
Ld31_v01s1	GAP	1055637	1055735	99	-325	424
Ld31_v01s1	JMP	1081600	1081598	-1
Ld31_v01s1	JMP	1082148	1082178	31
Ld31_v01s1	JMP	1106036	1107542	1507
Ld31_v01s1	GAP	1122597	1122493	-103	1337	-1440
Ld31_v01s1	GAP	1138004	1138673	670	118	552
Ld31_v01s1	GAP	1141824	1142133	310	306	4
Ld31_v01s1	GAP	1161955	1162054	100	-9	109
Ld31_v01s1	GAP	1163921	1164019	99	-12	111
Ld31_v01s1	GAP	1168717	1172731	4015	-29	4044
Ld31_v01s1	GAP	1252049	1252147	99	-6	105
Ld31_v01s1	JMP	1252799	1253223	425
Ld31_v01s1	GAP	1298874	1298972	99	-345	444
Ld31_v01s1	GAP	1300192	1300290	99	-315	414
Ld31_v01s1	GAP	1360258	1360558	301	302	-1
Ld31_v01s1	GAP	1388226	1388324	99	-15	114
Ld31_v01s1	GAP	1396291	1396389	99	-272	371
Ld31_v01s1	GAP	1397183	1397878	696	-274	970
Ld31_v01s1	GAP	1450866	1451666	801	729	72
Ld31_v01s1	GAP	1454976	1455074	99	-481	580
Ld31_v01s1	GAP	1456574	1456672	99	-337	436
Ld31_v01s1	BRK	1491686	1491865	180
Ld31_v01s1	DUP	1491866	1492498	633
Ld31_v01s1	SEQ	1492499	1493200	702	chr31e	chr36b
Ld31_v01s1	BRK	1493726	1494157	432
Ld31_v01s1	DUP	1494158	1494341	184
Ld31_v01s1	DUP	1494341	1495731	1391
Ld31_v01s1	SEQ	1495732	1495830	99	chr36b	chr31e
Ld31_v01s1	GAP	1496662	1496763	102	-379	481
Ld31_v01s1	JMP	1500661	1503248	2588
Ld31_v01s1	GAP	1504497	1504595	99	-355	454
Ld31_v01s1	SEQ	1508327	1521008	12682	chr31e	chr31d
Ld31_v01s1	SEQ	1524018	1524116	99	chr31d	unknown2
Ld31_v01s1	JMP	1524725	1524435	-289
Ld31_v01s1	SEQ	1525399	1530574	5176	unknown2	chr31c
Ld31_v01s1	BRK	1531246	1531288	43
Ld32_v01s1	BRK	1	1	1
Ld32_v01s1	DUP	2	593	592
Ld32_v01s1	BRK	594	641	48
Ld32_v01s1	GAP	10634	11633	1000	1051	-51
Ld32_v01s1	JMP	34484	34596	113
Ld32_v01s1	JMP	67100	67257	158
Ld32_v01s1	GAP	163332	163430	99	-52	151
Ld32_v01s1	GAP	164435	164537	103	-1	104
Ld32_v01s1	SEQ	167897	167995	99	chr32	chr19b
Ld32_v01s1	SEQ	168809	168054	-754	chr19b	chr32
Ld32_v01s1	GAP	169041	169139	99	-299	398
Ld32_v01s1	GAP	169766	169864	99	-9	108
Ld32_v01s1	GAP	170440	170538	99	-115	214
Ld32_v01s1	GAP	176879	176977	99	-350	449
Ld32_v01s1	GAP	177880	178309	430	430	0
Ld32_v01s1	DUP	196036	196766	731
Ld32_v01s1	BRK	196767	196865	99
Ld32_v01s1	GAP	222479	202467	-20011	-20021	10
Ld32_v01s1	GAP	229826	229924	99	-111	210
Ld32_v01s1	GAP	230571	230669	99	-278	377
Ld32_v01s1	JMP	245608	246110	503
Ld32_v01s1	JMP	348622	349200	579
Ld32_v01s1	GAP	352523	352636	114	-55	169
Ld32_v01s1	GAP	365581	365679	99	-34	133
Ld32_v01s1	GAP	383286	383384	99	-320	419
Ld32_v01s1	JMP	384643	383566	-1076
Ld32_v01s1	JMP	384783	384881	99
Ld32_v01s1	GAP	386043	386141	99	-337	436
Ld32_v01s1	GAP	397474	398009	536	548	-12
Ld32_v01s1	JMP	455616	455714	99
Ld32_v01s1	GAP	459062	459889	828	-379	1207
Ld32_v01s1	INV	461017	461115	99
Ld32_v01s1	DUP	461171	462000	830
Ld32_v01s1	INV	462001	462099	99
Ld32_v01s1	GAP	496700	496828	129	10	119
Ld32_v01s1	JMP	522402	522500	99
Ld32_v01s1	JMP	544610	545045	436
Ld32_v01s1	GAP	600226	600324	99	-7	106
Ld32_v01s1	GAP	638027	638150	124	-376	500
Ld32_v01s1	DUP	638405	639206	802
Ld32_v01s1	BRK	639207	639305	99
Ld32_v01s1	GAP	708314	708412	99	-20	119
Ld32_v01s1	GAP	733182	733280	99	-272	371
Ld32_v01s1	GAP	734241	734339	99	-336	435
Ld32_v01s1	GAP	759680	760007	328	379	-51
Ld32_v01s1	JMP	779890	781659	1770
Ld32_v01s1	GAP	811745	811843	99	-254	353
Ld32_v01s1	GAP	813285	813383	99	-202	301
Ld32_v01s1	GAP	825917	826015	99	-349	448
Ld32_v01s1	JMP	828096	826143	-1952
Ld32_v01s1	JMP	828154	828252	99
Ld32_v01s1	GAP	849955	850053	99	67	32
Ld32_v01s1	GAP	871592	872985	1394	1550	-156
Ld32_v01s1	GAP	900644	902405	1762	3508	-1746
Ld32_v01s1	INV	925455	925547	93
Ld32_v01s1	INV	943688	943786	99
Ld32_v01s1	BRK	958886	959244	359
Ld32_v01s1	DUP	959245	960094	850
Ld32_v01s1	JMP	960095	960193	99
Ld32_v01s1	JMP	978167	978265	99
Ld32_v01s1	JMP	979387	978517	-869
Ld32_v01s1	GAP	979685	979783	99	-322	421
Ld32_v01s1	GAP	980140	980241	102	-8	110
Ld32_v01s1	GAP	1026047	1026145	99	15	84
Ld32_v01s1	JMP	1040289	1040804	516
Ld32_v01s1	GAP	1171088	1171276	189	309	-120
Ld32_v01s1	GAP	1172603	1172701	99	-328	427
Ld32_v01s1	GAP	1203687	1203785	99	-390	489
Ld32_v01s1	GAP	1204628	1204726	99	-226	325
Ld32_v01s1	GAP	1243491	1246289	2799	-321	3120
Ld32_v01s1	GAP	1247604	1247702	99	-306	405
Ld32_v01s1	GAP	1255889	1258618	2730	400	2330
Ld32_v01s1	GAP	1259689	1259443	-245	1063	-1308
Ld32_v01s1	GAP	1320095	1320110	16	-42	58
Ld32_v01s1	GAP	1320490	1320588	99	3	96
Ld32_v01s1	GAP	1421117	1421368	252	-69	321
Ld32_v01s1	GAP	1421849	1421947	99	-297	396
Ld32_v01s1	GAP	1445923	1446776	854	844	10
Ld32_v01s1	GAP	1450144	1450242	99	-344	443
Ld32_v01s1	GAP	1452042	1452140	99	-317	416
Ld32_v01s1	GAP	1513145	1513243	99	-349	448
Ld32_v01s1	GAP	1514013	1514475	463	-1	464
Ld33_v01s1	JMP	8116	8251	136
Ld33_v01s1	GAP	23636	24269	634	634	0
Ld33_v01s1	GAP	35701	35834	134	-1	135
Ld33_v01s1	GAP	45353	45483	131	150	-19
Ld33_v01s1	GAP	47878	47977	100	1	99
Ld33_v01s1	GAP	58670	58768	99	-151	250
Ld33_v01s1	GAP	70670	70768	99	-272	371
Ld33_v01s1	GAP	71501	71903	403	-266	669
Ld33_v01s1	GAP	81950	81891	-58	122	-180
Ld33_v01s1	GAP	84156	85502	1347	157	1190
Ld33_v01s1	GAP	101330	100766	-563	957	-1520
Ld33_v01s1	GAP	104172	104317	146	-3	149
Ld33_v01s1	GAP	114352	114350	-1	20681	-20682
Ld33_v01s1	GAP	121184	121519	336	337	-1
Ld33_v01s1	JMP	130387	130713	327
Ld33_v01s1	GAP	133514	133612	99	-17	116
Ld33_v01s1	GAP	134452	135078	627	274	353
Ld33_v01s1	GAP	136064	136162	99	-351	450
Ld33_v01s1	JMP	146969	147310	342
Ld33_v01s1	JMP	174319	174947	629
Ld33_v01s1	GAP	188506	188689	184	195	-11
Ld33_v01s1	GAP	191088	191375	288	290	-2
Ld33_v01s1	BRK	204449	204547	99
Ld33_v01s1	DUP	204548	204941	394
Ld33_v01s1	GAP	205194	205292	99	-308	407
Ld33_v01s1	GAP	239118	239216	99	-385	484
Ld33_v01s1	GAP	240006	241625	1620	-306	1926
Ld33_v01s1	GAP	250872	250871	0	7758	-7758
Ld33_v01s1	GAP	281341	282428	1088	11644	-10556
Ld33_v01s1	JMP	288080	288468	389
Ld33_v01s1	GAP	316921	317019	99	-48	147
Ld33_v01s1	JMP	329667	329765	99
Ld33_v01s1	GAP	409670	409739	70	206	-136
Ld33_v01s1	GAP	419271	419369	99	-32	131
Ld33_v01s1	GAP	490765	490863	99	-331	430
Ld33_v01s1	GAP	491804	491902	99	-307	406
Ld33_v01s1	GAP	528515	508523	-19991	-20011	20
Ld33_v01s1	JMP	535458	535771	314
Ld33_v01s1	GAP	565582	565680	99	-266	365
Ld33_v01s1	BRK	566525	566547	23
Ld33_v01s1	DUP	566548	566637	90
Ld33_v01s1	BRK	566638	566736	99
Ld33_v01s1	JMP	567691	567997	307
Ld33_v01s1	GAP	669992	670090	99	-381	480
Ld33_v01s1	GAP	672275	672373	99	-97	196
Ld33_v01s1	GAP	682540	682869	330	329	1
Ld33_v01s1	GAP	710184	690188	-19995	-20013	18
Ld33_v01s1	GAP	717724	717822	99	-53	152
Ld33_v01s1	GAP	718661	718759	99	-273	372
Ld33_v01s1	GAP	720127	720225	99	-489	588
Ld33_v01s1	GAP	744445	744548	104	-51	155
Ld33_v01s1	GAP	776805	776943	139	-3	142
Ld33_v01s1	SEQ	790594	790713	120	chr33	chr14
Ld33_v01s1	SEQ	791363	791461	99	chr14	chr33
Ld33_v01s1	GAP	792765	792863	99	-121	220
Ld33_v01s1	JMP	799766	801200	1435
Ld33_v01s1	GAP	855415	855513	99	-361	460
Ld33_v01s1	BRK	874466	875215	750
Ld33_v01s1	DUP	875216	875438	223
Ld33_v01s1	BRK	875439	875537	99
Ld33_v01s1	JMP	894099	894354	256
Ld33_v01s1	GAP	917117	916947	-169	1352	-1521
Ld33_v01s1	JMP	931766	932815	1050
Ld33_v01s1	GAP	933764	933862	99	-328	427
Ld33_v01s1	GAP	937307	937405	99	-673	772
Ld33_v01s1	GAP	954268	956552	2285	2297	-12
Ld33_v01s1	GAP	1024600	1024698	99	-341	440
Ld33_v01s1	JMP	1025791	1024942	-848
Ld33_v01s1	JMP	1025856	1025954	99
Ld33_v01s1	GAP	1162457	1162721	265	369	-104
Ld33_v01s1	JMP	1178769	1179291	523
Ld33_v01s1	JMP	1207707	1216854	9148
Ld33_v01s1	GAP	1218234	1219554	1321	1321	0
Ld33_v01s1	GAP	1221601	1221905	305	-263	568
Ld33_v01s1	GAP	1222819	1222917	99	-315	414
Ld33_v01s1	GAP	1253266	1253545	280	308	-28
Ld33_v01s1	JMP	1297561	1298037	477
Ld33_v01s1	GAP	1328464	1329102	639	519	120
Ld33_v01s1	JMP	1337824	1338830	1007
Ld33_v01s1	BRK	1347469	1347567	99
Ld33_v01s1	DUP	1347568	1348248	681
Ld33_v01s1	GAP	1348398	1348496	99	-328	427
Ld33_v01s1	GAP	1356125	1356227	103	-349	452
Ld33_v01s1	GAP	1357237	1357335	99	-167	266
Ld33_v01s1	JMP	1358422	1357616	-805
Ld33_v01s1	JMP	1358626	1358724	99
Ld33_v01s1	GAP	1380649	1388022	7374	30108	-22734
Ld33_v01s1	GAP	1451689	1451787	99	-432	531
Ld33_v01s1	GAP	1453139	1453450	312	-370	682
Ld34_v01s1	INV	1745	1843	99
Ld34_v01s1	BRK	3208	3306	99
Ld34_v01s1	DUP	3307	3675	369
Ld34_v01s1	INV	3676	3335	-340
Ld34_v01s1	GAP	118208	118925	718	753	-35
Ld34_v01s1	GAP	122440	122589	150	-21	171
Ld34_v01s1	GAP	161778	161876	99	-293	392
Ld34_v01s1	GAP	162679	162777	99	-72	171
Ld34_v01s1	GAP	168477	168575	99	-325	424
Ld34_v01s1	GAP	169747	169845	99	-26	125
Ld34_v01s1	GAP	191984	191952	-31	7	-38
Ld34_v01s1	JMP	198486	198584	99
Ld34_v01s1	GAP	216862	216985	124	-1	125
Ld34_v01s1	GAP	224431	224535	105	-87	192
Ld34_v01s1	BRK	254942	255179	238
Ld34_v01s1	DUP	255180	255751	572
Ld34_v01s1	SEQ	255752	255850	99	chr34a	chr29
Ld34_v01s1	SEQ	256839	256937	99	chr29	chr34a
Ld34_v01s1	GAP	259196	259296	101	-55	156
Ld34_v01s1	GAP	302983	303726	744	790	-46
Ld34_v01s1	JMP	305099	304189	-909
Ld34_v01s1	JMP	305321	305419	99
Ld34_v01s1	GAP	308747	308535	-211	5411	-5622
Ld34_v01s1	JMP	310353	317010	6658
Ld34_v01s1	GAP	343856	345054	1199	1152	47
Ld34_v01s1	GAP	348583	348681	99	56	43
Ld34_v01s1	GAP	349502	349495	-6	-344	338
Ld34_v01s1	GAP	350766	350864	99	-345	444
Ld34_v01s1	GAP	354367	354565	199	-158	357
Ld34_v01s1	GAP	355239	355337	99	-357	456
Ld34_v01s1	GAP	359433	359531	99	-343	442
Ld34_v01s1	GAP	360096	360194	99	-151	250
Ld34_v01s1	GAP	361713	362395	683	365	318
Ld34_v01s1	GAP	363442	363743	302	295	7
Ld34_v01s1	GAP	367823	367921	99	-311	410
Ld34_v01s1	GAP	369091	370469	1379	-308	1687
Ld34_v01s1	GAP	376216	376601	386	418	-32
Ld34_v01s1	GAP	390205	390580	376	-30	406
Ld34_v01s1	GAP	393208	393306	99	-28	127
Ld34_v01s1	BRK	418097	418613	517
Ld34_v01s1	DUP	418614	418850	237
Ld34_v01s1	BRK	418851	419934	1084
Ld34_v01s1	DUP	419935	420077	143
Ld34_v01s1	BRK	420078	424898	4821
Ld34_v01s1	GAP	425202	425300	99	-209	308
Ld34_v01s1	JMP	426393	427406	1014
Ld34_v01s1	JMP	428064	428162	99
Ld34_v01s1	GAP	439104	439202	99	-304	403
Ld34_v01s1	GAP	440022	440120	99	-325	424
Ld34_v01s1	GAP	488658	488756	99	-144	243
Ld34_v01s1	GAP	489719	490186	468	-242	710
Ld34_v01s1	JMP	491258	493262	2005
Ld34_v01s1	GAP	535174	535272	99	-15	114
Ld34_v01s1	GAP	537110	537229	120	-11	131
Ld34_v01s1	GAP	541646	541761	116	3	113
Ld34_v01s1	GAP	595957	596055	99	147	-48
Ld34_v01s1	JMP	652631	653243	613
Ld34_v01s1	GAP	697414	696994	-419	1496	-1915
Ld34_v01s1	BRK	711453	713107	1655
Ld34_v01s1	DUP	713108	713473	366
Ld34_v01s1	JMP	713474	713594	121
Ld34_v01s1	GAP	714385	714969	585	-587	1172
Ld34_v01s1	JMP	718547	720250	1704
Ld34_v01s1	JMP	721490	722839	1350
Ld34_v01s1	JMP	723780	723942	163
Ld34_v01s1	JMP	726203	726301	99
Ld34_v01s1	GAP	727270	727368	99	-262	361
Ld34_v01s1	JMP	728207	728305	99
Ld34_v01s1	JMP	729268	732528	3261
Ld34_v01s1	JMP	733434	732604	-829
Ld34_v01s1	JMP	734594	735005	412
Ld34_v01s1	JMP	736360	736519	160
Ld34_v01s1	JMP	738041	738139	99
Ld34_v01s1	JMP	739538	739636	99
Ld34_v01s1	JMP	740332	740365	34
Ld34_v01s1	GAP	741930	742028	99	-333	432
Ld34_v01s1	JMP	743171	744410	1240
Ld34_v01s1	SEQ	746404	744683	-1720	chr34a	chr34b
Ld34_v01s1	GAP	746680	746778	99	-335	434
Ld34_v01s1	JMP	755489	755848	360
Ld34_v01s1	GAP	810875	810973	99	-395	494
Ld34_v01s1	JMP	812330	812814	485
Ld34_v01s1	GAP	825177	825561	385	387	-2
Ld34_v01s1	GAP	846442	846540	99	-142	241
Ld34_v01s1	GAP	847197	847295	99	-312	411
Ld34_v01s1	JMP	849913	850562	650
Ld34_v01s1	GAP	851645	851743	99	-274	373
Ld34_v01s1	BRK	917839	917937	99
Ld34_v01s1	DUP	917938	928493	10556
Ld34_v01s1	GAP	928861	928959	99	-368	467
Ld34_v01s1	GAP	930283	930381	99	-42	141
Ld34_v01s1	GAP	936406	937189	784	796	-12
Ld34_v01s1	GAP	937727	938078	352	-157	509
Ld34_v01s1	GAP	965575	966049	475	448	27
Ld34_v01s1	GAP	1019970	1023888	3919	9019	-5100
Ld34_v01s1	GAP	1046477	1046275	-201	3975	-4176
Ld34_v01s1	GAP	1064182	1066332	2151	444	1707
Ld34_v01s1	GAP	1124958	1125267	310	373	-63
Ld34_v01s1	GAP	1132462	1132560	99	-316	415
Ld34_v01s1	JMP	1133271	1132745	-525
Ld34_v01s1	JMP	1133377	1133944	568
Ld34_v01s1	GAP	1137104	1137360	257	-323	580
Ld34_v01s1	GAP	1139986	1140039	54	115	-61
Ld34_v01s1	SEQ	1150166	1150264	99	chr34b	chr31c
Ld34_v01s1	SEQ	1151226	1150694	-531	chr31c	chr34b
Ld34_v01s1	JMP	1155997	1159970	3974
Ld34_v01s1	JMP	1161170	1165690	4521
Ld34_v01s1	GAP	1187356	1188394	1039	22419	-21380
Ld34_v01s1	GAP	1192583	1193294	712	-337	1049
Ld34_v01s1	GAP	1193974	1194072	99	-315	414
Ld34_v01s1	GAP	1197924	1198057	134	122	12
Ld34_v01s1	JMP	1247074	1247172	99
Ld34_v01s1	JMP	1248864	1250354	1491
Ld34_v01s1	GAP	1256724	1256891	168	170	-2
Ld34_v01s1	GAP	1283998	1284141	144	-15	159
Ld34_v01s1	GAP	1300172	1300271	100	-156	256
Ld34_v01s1	GAP	1301206	1301205	0	-526	526
Ld34_v01s1	GAP	1302346	1302444	99	-326	425
Ld34_v01s1	JMP	1552603	1552701	99
Ld34_v01s1	JMP	1654633	1654662	30
Ld34_v01s1	GAP	1655791	1655889	99	-131	230
Ld34_v01s1	JMP	1664163	1664261	99
Ld34_v01s1	JMP	1665298	1664868	-429
Ld34_v01s1	GAP	1666002	1666937	936	-465	1401
Ld34_v01s1	JMP	1668141	1667186	-954
Ld34_v01s1	BRK	1698516	1698843	328
Ld34_v01s1	DUP	1698844	1699393	550
Ld34_v01s1	JMP	1699394	1698964	-429
Ld34_v01s1	INV	1701286	1701921	636
Ld34_v01s1	GAP	1707226	1707324	99	-228	327
Ld34_v01s1	GAP	1708473	1708709	237	-332	569
Ld34_v01s1	GAP	1709277	1709375	99	-131	230
Ld34_v01s1	JMP	1719838	1719936	99
Ld34_v01s1	JMP	1721133	1720080	-1052
[truncated: 325 more rows]
