# Supplementary material for: The UTRs of Leishmania donovani vary in length and are enriched in potential regulatory structures
Source: PLoS Pathog. 2026 Mar 6;22(3):e1013551. doi: 10.1371/journal.ppat.1013551 (PMC12978572; doi:10.1371/journal.ppat.1013551)
Supplement: S3 Table — (XLSX) [file ppat.1013551.s015.xlsx]

## Sheet: Supp_Table3
Ld1S_transcript_ID	LdBPK282A1_id	Product	Monocistronic	Gene Type
Ld1S.010010.1	LdBPK_010010.1.1	Protein of unknown function (DUF2946), putative		Protein coding
Ld1S.010020.1	LdBPK_010020.1.1	Endonuclease/Exonuclease/phosphatase family, putative	yes	Protein coding
Ld1S.010030.1	LdBPK_010030.1.1	Kinesin-13 1, putative	yes	Protein coding
Ld1S.010040.1	LdBPK_010060.1.1	hypothetical protein, conserved		Protein coding
Ld1S.010050.1	LdBPK_010050.1.1	carboxylase, putative		Protein coding
Ld1S.010060.1	LdBPK_010070.1.1	BSD domain containing protein, putative	yes	Protein coding
Ld1S.010070.1	LdBPK_010080.1.1	hypothetical protein, conserved		Protein coding
Ld1S.010080.1	LdBPK_070095.1.1	UMP-CMP kinase, mitochondrial, putative	yes	Protein coding
Ld1S.010090.1	LdBPK_010100.1.1	Glycosyl transferase family 11, putative	yes	Protein coding
Ld1S.010100.1	LdBPK_010120.1.1	hypothetical protein, conserved	yes	Protein coding
Ld1S.010110.1	LdBPK_010130.1.1	hypothetical protein, conserved		Protein coding
Ld1S.010120.1	NA	Ld1S_lncRNA1	yes	lncRNA
Ld1S.010130.1	LdBPK_010150.1.1	hypothetical protein, conserved	yes	Protein coding
Ld1S.010140.1	LdBPK_010160.1.1	LSM domain containing protein, putative		Protein coding
Ld1S.010150.1	LdBPK_010170.1.1	hypothetical protein, conserved		Protein coding
Ld1S.010160.1	LdBPK_010210.1.1	CUE domain/Domain of unknown function (DUF1771)/Smr domain containing protein, putative	yes	Protein coding
Ld1S.010170.1	LdBPK_010180.1.1	CLC-type chloride channel, putative	yes	Protein coding
Ld1S.010180.1	LdBPK_010190.1.1	hypothetical protein, conserved		Protein coding
Ld1S.010190.1	LdBPK_010200.1.1	Low molecular weight phosphotyrosine protein phosphatase, putative	yes	Protein coding
Ld1S.010200.1	LdBPK_010220.1.1	cyclophilin type peptidyl-prolyl cis-trans isomerase, putative		Protein coding
Ld1S.010210.1	NA	Ld1S_lncRNA2	yes	lncRNA
Ld1S.010220.1	LdBPK_010240.1.1	DNA excision/repair protein SNF2, putative	yes	Protein coding
Ld1S.010230.1	LdBPK_010250.1.1	Right handed beta helix region, putative	yes	Protein coding
Ld1S.010240.1	LdBPK_010260.1.1	Calmodulin-binding, putative	yes	Protein coding
Ld1S.010250.1	LdBPK_010270.1.1	thioredoxin, putative	yes	Protein coding
Ld1S.010260.1	LdBPK_010280.1.1	pseudouridylate synthase-like protein		Protein coding
Ld1S.010270.1	LdBPK_010290.1.1	hypothetical protein, conserved	yes	Protein coding
Ld1S.010280.1	NA	Ld1S_lncRNA3	yes	lncRNA
Ld1S.010290.1	LdBPK_010310.1.1	acidocalcisomal exopolyphosphatase, putative	yes	Protein coding
Ld1S.010300.1	LdBPK_010320.1.1	hypothetical protein, conserved		Protein coding
Ld1S.010310.1	LdBPK_010380.1.1	hypothetical protein, conserved	yes	Protein coding
Ld1S.010320.1	LdBPK_010330.1.1	poly(A) export protein, putative	yes	Protein coding
Ld1S.010330.1	LdBPK_010340.1.1	hypothetical protein, conserved	yes	Protein coding
Ld1S.010340.1	LdBPK_010370.1.1	hypothetical protein, conserved		Protein coding
Ld1S.010350.1	LdBPK_010390.1.1	Protein of unknown function (DUF788), putative	yes	Protein coding
Ld1S.010360.1	LdBPK_010400.1.1	Dyggve-Melchior-Clausen syndrome protein, putative	yes	Protein coding
Ld1S.010370.1	LdBPK_010410.1.1	hypothetical protein, conserved		Protein coding
Ld1S.010380.1	LdBPK_010420.1.1	hypothetical protein, conserved	yes	Protein coding
Ld1S.010390.1	NA	Ld1S_lncRNA4	yes	lncRNA
Ld1S.010400.1	LdBPK_010440.1.1	ribosomal protein S7, putative	yes	Protein coding
Ld1S.010410.1	LdBPK_010440.1.1	ribosomal protein S7, putative	yes	Protein coding
Ld1S.010420.1	LdBPK_010450.1.1	Ring finger domain/Zn-finger in ubiquitin-hydrolases and other protein, putative	yes	Protein coding
Ld1S.010430.1	LdBPK_010460.1.1	Protein of unknown function (DUF791), putative		Protein coding
Ld1S.010440.1	LdBPK_010470.1.1	alpha/beta-hydrolase-like protein		Protein coding
Ld1S.010450.1	LdBPK_010480.1.1	conserved protein		Protein coding
Ld1S.010460.1	LdBPK_010490.1.1	fatty acyl CoA syntetase 1, putative	yes	Protein coding
Ld1S.010470.1	LdBPK_010500.1.1	hypothetical protein, conserved		Protein coding
Ld1S.010480.1	LdBPK_010510.1.1	long chain fatty acid CoA ligase, putative		Protein coding
Ld1S.010490.1	LdBPK_010520.1.1	fatty acyl CoA synthetase 2, putative	yes	Protein coding
Ld1S.010500.1	NA	Ld1S_lncRNA5	yes	lncRNA
Ld1S.010510.1	LdBPK_010550.1.1	long chain fatty acid CoA ligase, putative	yes	Protein coding
Ld1S.010520.1	LdBPK_010540.1.1	long chain fatty acid CoA ligase, putative	yes	Protein coding
Ld1S.010530.1	NA	Ld1S_lncRNA6	yes	lncRNA
Ld1S.010540.1	LdBPK_010560.1.1	hypothetical protein, conserved		Protein coding
Ld1S.010550.1	LdBPK_010570.1.1	hypothetical protein, conserved	yes	Protein coding
Ld1S.010560.1	LdBPK_010580.1.1	pre-mRNA processing factor 3 (PRP3)/Protein of unknown function (DUF1115), putative	yes	Protein coding
Ld1S.010570.1	LdBPK_010630.1.1	DNA-damage inducible protein DDI1-like protein	yes	Protein coding
Ld1S.010580.1	LdBPK_010590.1.1	tricarboxylate carrier, putative	yes	Protein coding
Ld1S.010590.1	LdBPK_010600.1.1	hypothetical protein, conserved (fragment)	yes	Protein coding
Ld1S.010600.1	LdBPK_010610.1.1	mitochondrial RNA editing ligase 1		Protein coding
Ld1S.010610.1	LdBPK_010620.1.1	Rab-GTPase-TBC domain containing protein, putative		Protein coding
Ld1S.010620.1	LdBPK_010640.1.1	hypothetical protein, conserved		Protein coding
Ld1S.010630.1	LdBPK_010650.1.1	hypothetical protein, unknown function	yes	Protein coding
Ld1S.010640.1	LdBPK_010660.1.1	HSP70-like protein	yes	Protein coding
Ld1S.010650.1	LdBPK_010670.1.1	mitochondrial-processing peptidase subunit beta, putative	yes	Protein coding
Ld1S.010660.1	LdBPK_010680.1.1	hypothetical protein, conserved	yes	Protein coding
Ld1S.010670.1	LdBPK_010690.1.1	hypothetical protein, conserved		Protein coding
Ld1S.010680.1	LdBPK_010700.1.1	hypothetical protein, unknown function	yes	Protein coding
Ld1S.010690.1	LdBPK_010710.1.1	PLAC8 family, putative		Protein coding
Ld1S.010700.1	LdBPK_010720.1.1	hypothetical protein, unknown function	yes	Protein coding
Ld1S.010710.1	LdBPK_010730.1.1	ubiquitin activating enzyme, putative	yes	Protein coding
Ld1S.010720.1	LdBPK_010740.1.1	hypothetical protein, conserved	yes	Protein coding
Ld1S.010730.1	LdBPK_010760.1.1	hypothetical protein, conserved	yes	Protein coding
Ld1S.010740.1	LdBPK_010750.1.1	Meckel syndrome type 6 protein, putative	yes	Protein coding
Ld1S.010750.1	LdBPK_010770.1.1	protein kinase, putative		Protein coding
Ld1S.010760.1	LdBPK_010780.1.1	hypothetical protein, conserved	yes	Protein coding
Ld1S.010770.1	LdBPK_010790.1.1	Eukaryotic initiation factor 4A-1	yes	Protein coding
Ld1S.010780.1	LdBPK_010790.1.1	Eukaryotic initiation factor 4A-1	yes	Protein coding
Ld1S.010790.1	LdBPK_010810.1.1	hypothetical protein, conserved	yes	Protein coding
Ld1S.010800.1	NA	Ld1S_lncRNA7	yes	lncRNA
Ld1S.010810.1	LdBPK_010820.1.1	hypothetical protein, conserved	yes	Protein coding
Ld1S.010820.1	LdBPK_010830.1.1	calcium/potassium channel (CAKC), putative		Protein coding
Ld1S.010830.1	LdBPK_010840.1.1	potassium channel subunit-like protein		Protein coding
Ld1S.010840.1	NA	Ld1S_lncRNA8	yes	lncRNA
Ld1S.010850.1	NA	Ld1S_lncRNA9	yes	lncRNA
Ld1S.020010.1	NA	Ld1S_lncRNA10	yes	lncRNA
Ld1S.020020.1	LdBPK_020180.1.1	phosphoglycan beta 1,3 galactosyltransferase, putative (fragment)		Protein coding
Ld1S.020030.1	LdBPK_020180.1.1	phosphoglycan beta 1,3 galactosyltransferase, putative (fragment)		Protein coding
Ld1S.020040.1	LdBPK_020680.1.1	ATP-dependent Clp protease subunit, heat shock protein 78 (HSP78), putative		Protein coding
Ld1S.020050.1	LdBPK_020180.1.1	phosphoglycan beta 1,3 galactosyltransferase, putative (fragment)		Protein coding
Ld1S.020060.1	LdBPK_360010.1.1	phosphoglycan beta 1,3 galactosyltransferase 4 (fragment)		Protein coding
Ld1S.020070.1	LdBPK_020710.1.1	peptidyl-dipeptidase, putative	yes	Protein coding
Ld1S.020080.1	NA	Ld1S_lncRNA11	yes	lncRNA
Ld1S.020090.1	LdBPK_060010.1.1	histone H4		Protein coding
Ld1S.020100.1	LdBPK_252550.1.1	tagatose-6-phosphate kinase-like protein		Protein coding
Ld1S.020110.1	LdBPK_252540.1.1	Xaa-Pro aminopeptidase, putative (fragment)		Protein coding
Ld1S.020120.1	NA	Ld1S_lncRNA12	yes	lncRNA
Ld1S.020130.1	NA	Ld1S_lncRNA13	yes	lncRNA
Ld1S.020140.1	LdBPK_020020.1.1	cytochrome b-domain protein, putative	yes	Protein coding
Ld1S.020150.1	LdBPK_020030.1.1	hypothetical protein, conserved		Protein coding
Ld1S.020160.1	LdBPK_020040.1.1	hypothetical protein, conserved		Protein coding
Ld1S.020170.1	NA	Ld1S_lncRNA14	yes	lncRNA
Ld1S.020180.1	LdBPK_020050.1.1	hypothetical protein, conserved	yes	Protein coding
Ld1S.020190.1	LdBPK_020060.1.1	hypothetical protein, conserved	yes	Protein coding
Ld1S.020200.1	LdBPK_020070.1.1	hypothetical protein, conserved	yes	Protein coding
Ld1S.020210.1	LdBPK_020080.1.1	hypothetical protein, conserved		Protein coding
Ld1S.020220.1	LdBPK_020090.1.1	exportin-T, putative		Protein coding
Ld1S.020230.1	LdBPK_020110.1.1	hypothetical protein, conserved		Protein coding
Ld1S.020240.1	LdBPK_020120.1.1	Ankyrin repeats (3 copies)/Zinc finger, C3HC4 type (RING finger), putative	yes	Protein coding
Ld1S.020250.1	LdBPK_020130.1.1	Vps51/Vps67, putative	yes	Protein coding
Ld1S.020260.1	NA	Ld1S_lncRNA15	yes	lncRNA
Ld1S.020270.1	NA	Ld1S_lncRNA16	yes	lncRNA
Ld1S.020280.1	LdBPK_020180.1.1	phosphoglycan beta 1,3 galactosyltransferase, putative (fragment)	yes	Protein coding
Ld1S.020290.1	LdBPK_020150.1.1	phosphoglycan beta 1,3 galactosyltransferase, putative (fragment)		Protein coding
Ld1S.020300.1	LdBPK_020190.1.1	phosphoglycan beta 1,2 arabinosyltransferase	yes	Protein coding
Ld1S.020310.1	LdBPK_020200.1.1	phosphoglycan beta 1,3 galactosyltransferase	yes	Protein coding
Ld1S.020320.1	LdBPK_020210.1.1	glycosyltransferase (GlcNAc), putative	yes	Protein coding
Ld1S.020330.1	LdBPK_020220.1.1	hypothetical protein, conserved	yes	Protein coding
Ld1S.020340.1	LdBPK_020230.1.1	small GTP binding protein rab6-like protein	yes	Protein coding
Ld1S.020350.1	LdBPK_020240.1.1	hypothetical protein, conserved	yes	Protein coding
Ld1S.020360.1	LdBPK_020250.1.1	hypothetical protein, conserved		Protein coding
Ld1S.020370.1	LdBPK_020260.1.1	Mitogen-activated kinase kinase kinase, putative	yes	Protein coding
Ld1S.020380.1	NA	Ld1S_lncRNA17	yes	lncRNA
Ld1S.020390.1	LdBPK_020270.1.1	ABC1 transporter, putative	yes	Protein coding
Ld1S.020400.1	LdBPK_020280.1.1	Soluble NSF attachment protein, SNAP, putative		Protein coding
Ld1S.020410.1	LdBPK_020290.1.1	ribosomal RNA processing protein 41B, putative		Protein coding
Ld1S.020420.1	LdBPK_020300.1.1	glycosyl transferase, putative	yes	Protein coding
Ld1S.020430.1	LdBPK_020310.1.1	UAA transporter family, putative	yes	Protein coding
Ld1S.020440.1	LdBPK_020320.1.1	hypothetical protein, conserved	yes	Protein coding
Ld1S.020450.1	LdBPK_020330.1.1	casein kinase II, alpha chain, putative		Protein coding
Ld1S.020460.1	LdBPK_020340.1.1	proteasome regulatory non-ATPase subunit 6, putative	yes	Protein coding
Ld1S.020470.1	LdBPK_020350.1.1	FtsJ-like methyltransferase, putative	yes	Protein coding
Ld1S.020480.1	LdBPK_020360.1.1	ubiquitin-conjugating enzyme E2, putative		Protein coding
Ld1S.020490.1	LdBPK_020380.1.1	Kinetoplastid RNA editing protein 1, putative (fragment)		Protein coding
Ld1S.020500.1	LdBPK_020390.1.1	hypothetical protein, conserved		Protein coding
Ld1S.020510.1	NA	Ld1S_lncRNA18	yes	lncRNA
Ld1S.020520.1	LdBPK_020400.1.1	rhomboid-like protein	yes	Protein coding
Ld1S.020530.1	NA	Ld1S_lncRNA19	yes	lncRNA
Ld1S.020540.1	LdBPK_020420.1.1	voltage-dependent anion-selective channel, putative		Protein coding
Ld1S.020550.1	LdBPK_020430.1.1	Mitochondrial outer membrane protein porin, putative		Protein coding
Ld1S.020560.1	LdBPK_020440.1.1	hypothetical protein, unknown function		Protein coding
Ld1S.020570.1	LdBPK_020460.1.1	hypothetical protein, conserved	yes	Protein coding
Ld1S.020580.1	LdBPK_020470.1.1	glycerate kinase, putative	yes	Protein coding
Ld1S.020590.1	LdBPK_020490.1.1	hypothetical protein, conserved		Protein coding
Ld1S.020600.1	NA	Ld1S_lncRNA20	yes	lncRNA
Ld1S.020610.1	LdBPK_020540.1.1	protein kinase, putative		Protein coding
Ld1S.020620.1	LdBPK_020560.1.1	TPR repeat/Tetratricopeptide repeat, putative		Protein coding
Ld1S.020630.1	LdBPK_020500.1.1	hypothetical protein, conserved		Protein coding
Ld1S.020640.1	LdBPK_020520.1.1	hypothetical protein, unknown function	yes	Protein coding
Ld1S.020650.1	LdBPK_020530.1.1	hypothetical protein, unknown function		Protein coding
Ld1S.020660.1	LdBPK_020570.1.1	ARP2/3 complex subunit, putative		Protein coding
Ld1S.020670.1	LdBPK_020580.1.1	hypothetical protein, conserved		Protein coding
Ld1S.020680.1	LdBPK_020590.1.1	hypothetical protein, conserved	yes	Protein coding
Ld1S.020690.1	LdBPK_020600.1.1	gamma-glutamyl phosphate reductase-like protein	yes	Protein coding
Ld1S.020700.1	LdBPK_020630.1.1	Nop14-like family, putative	yes	Protein coding
Ld1S.020710.1	LdBPK_020610.1.1	hypothetical protein, unknown function	yes	Protein coding
Ld1S.020720.1	LdBPK_020620.1.1	hypothetical protein, conserved	yes	Protein coding
Ld1S.020730.1	LdBPK_020640.1.1	mitochondrial carrier protein, putative		Protein coding
Ld1S.020740.1	LdBPK_020670.1.1	hypothetical protein, conserved		Protein coding
Ld1S.020750.1	LdBPK_020680.1.1	ATP-dependent Clp protease subunit, heat shock protein 78 (HSP78), putative	yes	Protein coding
Ld1S.020760.1	LdBPK_020710.1.1	peptidyl-dipeptidase, putative		Protein coding
Ld1S.020770.1	LdBPK_020700.1.1	dehydrogenase/oxidoreductase-like protein		Protein coding
Ld1S.030010.1	LdBPK_030960.1.1	eukaryotic translation initiation factor 2 subunit alpha	yes	Protein coding
Ld1S.030020.1	LdBPK_030950.1.1	MORN repeat, putative	yes	Protein coding
Ld1S.030030.1	LdBPK_030880.1.1	peter pan protein, putative	yes	Protein coding
Ld1S.030040.1	LdBPK_030940.1.1	hypothetical protein, conserved		Protein coding
Ld1S.030050.1	LdBPK_030930.1.1	multicopper oxidase, putative	yes	Protein coding
Ld1S.030060.1	LdBPK_030920.1.1	hypothetical protein, conserved	yes	Protein coding
Ld1S.030070.1	LdBPK_030910.1.1	Amidohydrolase family, putative	yes	Protein coding
Ld1S.030080.1	LdBPK_030900.1.1	Got1/Sft2-like family, putative	yes	Protein coding
Ld1S.030090.1	LdBPK_030890.1.1	inorganic pyrophosphatase, putative	yes	Protein coding
Ld1S.030100.1	LdBPK_030840.1.1	hypothetical protein, conserved	yes	Protein coding
Ld1S.030110.1	LdBPK_030870.1.1	NLI interacting factor-like phosphatase, putative	yes	Protein coding
Ld1S.030120.1	LdBPK_030860.1.1	hypothetical protein, conserved	yes	Protein coding
Ld1S.030130.1	LdBPK_030850.1.1	hypothetical protein, conserved	yes	Protein coding
Ld1S.030140.1	LdBPK_013360.1.1	hypothetical protein, conserved		Protein coding
Ld1S.030150.1	LdBPK_030830.1.1	hypothetical protein, conserved	yes	Protein coding
Ld1S.030160.1	LdBPK_013370.1.1	hypothetical protein, conserved		Protein coding
Ld1S.030170.1	LdBPK_030970.1.1	choline/ethanolamine phosphotransferase, putative		Protein coding
Ld1S.030180.1	LdBPK_030810.1.1	hypothetical protein, conserved		Protein coding
Ld1S.030190.1	LdBPK_030800.1.1	hypothetical protein	yes	Protein coding
Ld1S.030200.1	LdBPK_030790.1.1	6-phosphofructo-2-kinase 1		Protein coding
Ld1S.030210.1	LdBPK_030750.1.1	Ubiquitin-like domain containing protein, putative		Protein coding
Ld1S.030220.1	LdBPK_030740.1.1	hypothetical protein, conserved	yes	Protein coding
Ld1S.030230.1	LdBPK_030730.1.1	TatD related DNase, putative	yes	Protein coding
Ld1S.030240.1	LdBPK_030720.1.1	cytochrome c oxidase copper chaperone, putative		Protein coding
Ld1S.030250.1	LdBPK_030700.1.1	hypothetical protein, conserved	yes	Protein coding
Ld1S.030260.1	LdBPK_030690.1.1	Aminoacyl-tRNA editing domain containing protein, putative	yes	Protein coding
Ld1S.030270.1	LdBPK_030680.1.1	hypothetical protein, conserved		Protein coding
Ld1S.030280.1	LdBPK_030670.1.1	DEAD/DEAH box helicase, putative	yes	Protein coding
Ld1S.030290.1	NA	Ld1S_lncRNA21	yes	lncRNA
Ld1S.030300.1	LdBPK_030660.1.1	Uroporphyrinogen-III synthase HemD, putative		Protein coding
Ld1S.030310.1	LdBPK_030650.1.1	hypothetical protein, conserved		Protein coding
Ld1S.030320.1	LdBPK_030640.1.1	hypothetical protein, conserved	yes	Protein coding
Ld1S.030330.1	LdBPK_030630.1.1	hypothetical protein		Protein coding
Ld1S.030340.1	LdBPK_030600.1.1	mitochondrial protein 99, putative		Protein coding
Ld1S.030350.1	LdBPK_030620.1.1	hypothetical protein, conserved		Protein coding
Ld1S.030360.1	LdBPK_030610.1.1	hypothetical protein, conserved	yes	Protein coding
Ld1S.030370.1	LdBPK_030570.1.1	DNA repair helicase, putative	yes	Protein coding
Ld1S.030380.1	LdBPK_030590.1.1	kinase-like protein	yes	Protein coding
Ld1S.030390.1	LdBPK_030580.1.1	arginine N-methyltransferase, putative	yes	Protein coding
Ld1S.030400.1	LdBPK_030560.1.1	hypothetical protein, conserved	yes	Protein coding
Ld1S.030410.1	LdBPK_030550.1.1	quinone oxidoreductase, putative	yes	Protein coding
Ld1S.030420.1	LdBPK_030540.1.1	hypothetical protein		Protein coding
Ld1S.030430.1	LdBPK_030530.1.1	hypothetical protein, conserved	yes	Protein coding
Ld1S.030440.1	LdBPK_030520.1.1	26S protease regulatory subunit, putative	yes	Protein coding
Ld1S.030450.1	LdBPK_030500.1.1	hypothetical protein, conserved	yes	Protein coding
Ld1S.030460.1	LdBPK_030510.1.1	hypothetical protein, conserved	yes	Protein coding
Ld1S.030470.1	LdBPK_030480.1.1	phosphate-Repressible Phosphate Permease-like protein		Protein coding
Ld1S.030480.1	LdBPK_030490.1.1	hypothetical protein, conserved	yes	Protein coding
Ld1S.030490.1	LdBPK_030470.1.1	hypothetical protein, conserved	yes	Protein coding
Ld1S.030500.1	LdBPK_030460.1.1	Ankyrin repeats (3 copies)/DHHC palmitoyltransferase, putative	yes	Protein coding
Ld1S.030510.1	LdBPK_030450.1.1	hypothetical protein, conserved	yes	Protein coding
Ld1S.030520.1	LdBPK_030440.1.1	hypothetical protein		Protein coding
Ld1S.030530.1	LdBPK_030430.1.1	TLD domain protein, conserved	yes	Protein coding
Ld1S.030540.1	LdBPK_030420.1.1	60S acidic ribosomal protein P2, putative	yes	Protein coding
Ld1S.030550.1	LdBPK_030420.1.1	60S acidic ribosomal protein P2, putative	yes	Protein coding
Ld1S.030560.1	LdBPK_030400.1.1	hypothetical protein, conserved	yes	Protein coding
Ld1S.030570.1	LdBPK_030390.1.1	MFS transporter, putative		Protein coding
Ld1S.030580.1	LdBPK_030370.1.1	hypothetical protein, conserved		Protein coding
Ld1S.030590.1	LdBPK_030360.1.1	GPR1/FUN34/yaaH family, putative	yes	Protein coding
Ld1S.030600.1	LdBPK_030370.1.1	hypothetical protein, conserved		Protein coding
Ld1S.030610.1	LdBPK_030350.1.1	GPR1/FUN34/yaaH family, putative		Protein coding
Ld1S.030620.1	LdBPK_030340.1.1	hypothetical protein		Protein coding
Ld1S.030630.1	LdBPK_030320.1.1	DDRGK domain containing protein, putative	yes	Protein coding
Ld1S.030640.1	LdBPK_030330.1.1	protein kinase, putative	yes	Protein coding
Ld1S.030650.1	LdBPK_030310.1.1	hypothetical protein, conserved	yes	Protein coding
Ld1S.030660.1	LdBPK_030300.1.1	hypothetical protein, conserved	yes	Protein coding
Ld1S.030670.1	LdBPK_030250.1.1	hypothetical protein, conserved		Protein coding
Ld1S.030680.1	NA	Ld1S_lncRNA22	yes	lncRNA
Ld1S.030690.1	LdBPK_030270.1.1	hypothetical protein	yes	Protein coding
Ld1S.030700.1	LdBPK_030240.1.1	ribosomal protein L38, putative		Protein coding
Ld1S.030710.1	LdBPK_030230.1.1	hypothetical protein, conserved	yes	Protein coding
Ld1S.030720.1	LdBPK_030220.1.1	long chain fatty Acyl CoA synthetase, putative	yes	Protein coding
Ld1S.030730.1	LdBPK_030210.1.1	hypothetical protein, conserved		Protein coding
Ld1S.030740.1	LdBPK_030200.1.1	protein kinase, putative	yes	Protein coding
Ld1S.030750.1	LdBPK_030190.1.1	delta-1-pyrroline-5-carboxylate dehydrogenase, putative	yes	Protein coding
Ld1S.030760.1	LdBPK_030180.1.1	U2 splicing auxiliary factor, putative	yes	Protein coding
Ld1S.030770.1	LdBPK_030170.1.1	zinc-finger of acetyl-transferase ESCO, putative		Protein coding
Ld1S.030780.1	LdBPK_030160.1.1	hypothetical protein	yes	Protein coding
Ld1S.030790.1	LdBPK_030150.1.1	ATP-binding cassette protein subfamily F, member 1, putative	yes	Protein coding
Ld1S.030800.1	LdBPK_030140.1.1	hypothetical protein, conserved		Protein coding
Ld1S.030810.1	LdBPK_030130.1.1	hypothetical protein, conserved		Protein coding
Ld1S.030820.1	LdBPK_030120.1.1	acetyltransferase, putative		Protein coding
Ld1S.030830.1	LdBPK_030110.1.1	hypothetical protein, conserved		Protein coding
Ld1S.030840.1	LdBPK_030090.1.1	cytochrome c oxidase assembly protein, putative	yes	Protein coding
Ld1S.030850.1	LdBPK_030080.1.1	DNA primase large subunit, putative		Protein coding
Ld1S.030860.1	LdBPK_030070.1.1	glycerol-3-phosphate acyltransferase, putative	yes	Protein coding
Ld1S.030870.1	LdBPK_030060.1.1	hypothetical protein, conserved	yes	Protein coding
Ld1S.030880.1	LdBPK_030050.1.1	Met-10+ like-protein, putative	yes	Protein coding
Ld1S.030890.1	LdBPK_030010.1.1	hypothetical protein	yes	Protein coding
Ld1S.030900.1	LdBPK_030040.1.1	2-aminoethylphosphonate:pyruvateaminotransferas e-like protein	yes	Protein coding
Ld1S.030910.1	LdBPK_030030.1.1	D-3-phosphoglycerate dehydrogenase-like protein		Protein coding
Ld1S.030920.1	LdBPK_030020.1.1	hypothetical protein, conserved	yes	Protein coding
Ld1S.040010.1	LdBPK_041250.1.1	actin	yes	Protein coding
Ld1S.040020.1	LdBPK_041240.1.1	hypothetical protein, conserved	yes	Protein coding
Ld1S.040030.1	LdBPK_041230.1.1	casein kinase I, putative	yes	Protein coding
Ld1S.040040.1	NA	Ld1S_lncRNA23	yes	lncRNA
Ld1S.040050.1	LdBPK_041210.1.1	tRNA nucleotidyltransferase, putative	yes	Protein coding
Ld1S.040060.1	LdBPK_041200.1.1	hypothetical protein, conserved	yes	Protein coding
Ld1S.040070.1	LdBPK_041190.1.1	Double RNA binding domain protein 3		Protein coding
Ld1S.040080.1	NA	Ld1S_lncRNA24	yes	lncRNA
Ld1S.040090.1	LdBPK_041170.1.1	fructose-1,6-bisphosphatase, cytosolic, putative	yes	Protein coding
Ld1S.040100.1	LdBPK_041160.1.1	hypothetical protein, conserved		Protein coding
Ld1S.040110.1	LdBPK_041150.1.1	hypothetical protein		Protein coding
Ld1S.040120.1	LdBPK_041140.1.1	cytochrome c oxidase assembly factor, putative	yes	Protein coding
Ld1S.040130.1	LdBPK_041130.1.1	hypothetical protein, conserved	yes	Protein coding
Ld1S.040140.1	LdBPK_041100.1.1	hypothetical protein, conserved		Protein coding
Ld1S.040150.1	LdBPK_041080.1.1	Transcriptional repressor TCF25, putative	yes	Protein coding
Ld1S.040160.1	LdBPK_041120.1.1	proton motive ATPase, putative		Protein coding
Ld1S.040170.1	LdBPK_041070.1.1	hypothetical protein, conserved		Protein coding
Ld1S.040180.1	LdBPK_041060.1.1	hypothetical protein	yes	Protein coding
Ld1S.040190.1	LdBPK_041050.1.1	acyltransferase-like protein, copy 2	yes	Protein coding
Ld1S.040200.1	LdBPK_041040.1.1	acyltransferase-like protein, copy 1	yes	Protein coding
Ld1S.040210.1	LdBPK_041030.1.1	COPI associated protein, putative		Protein coding
Ld1S.040220.1	LdBPK_041020.1.1	Domain of unknown function (DUF947), putative	yes	Protein coding
Ld1S.040230.1	LdBPK_041010.1.1	chloride channel protein, putative	yes	Protein coding
Ld1S.040240.1	LdBPK_041000.1.1	hypothetical protein, conserved	yes	Protein coding
Ld1S.040250.1	LdBPK_040990.1.1	hypothetical protein, conserved	yes	Protein coding
Ld1S.040260.1	LdBPK_040980.1.1	hypothetical protein		Protein coding
Ld1S.040270.1	LdBPK_040970.1.1	hypothetical protein, conserved	yes	Protein coding
Ld1S.040280.1	LdBPK_040960.1.1	adenylate kinase, putative		Protein coding
Ld1S.040290.1	LdBPK_040950.1.1	60S ribosomal protein L10, putative, (fragment)	yes	Protein coding
Ld1S.040300.1	LdBPK_040940.1.1	chaperone protein DnaJ, putative	yes	Protein coding
Ld1S.040310.1	LdBPK_040930.1.1	hypothetical protein, conserved	yes	Protein coding
Ld1S.040320.1	LdBPK_040920.1.1	hypothetical protein	yes	Protein coding
Ld1S.040330.1	LdBPK_040910.1.1	hypothetical protein, conserved	yes	Protein coding
Ld1S.040340.1	LdBPK_040900.1.1	hypothetical protein		Protein coding
Ld1S.040350.1	LdBPK_040880.1.1	hypothetical protein	yes	Protein coding
Ld1S.040360.1	LdBPK_040870.1.1	hypothetical protein		Protein coding
Ld1S.040370.1	NA	Ld1S_lncRNA25	yes	lncRNA
Ld1S.040380.1	LdBPK_040850.1.1	rhomboid-like protein		Protein coding
Ld1S.040390.1	LdBPK_040840.1.1	tyrosine phospatase-like protein	yes	Protein coding
Ld1S.040400.1	LdBPK_040820.1.1	Peptide deformylase 2, putative	yes	Protein coding
Ld1S.040410.1	LdBPK_040810.1.1	Pescadillo N-terminus/BRCA1 C Terminus (BRCT) domain containing protein, putative	yes	Protein coding
Ld1S.040420.1	LdBPK_040790.1.1	hypothetical protein, conserved	yes	Protein coding
Ld1S.040430.1	LdBPK_040800.1.1	hypothetical protein, conserved	yes	Protein coding
Ld1S.040440.1	LdBPK_040780.1.1	heat shock protein, putative	yes	Protein coding
Ld1S.040450.1	LdBPK_040760.1.1	nascent polypeptide associated complex subunit- like protein, copy 2 (fragment)		Protein coding
Ld1S.040460.1	LdBPK_040950.1.1	60S ribosomal protein L10, putative, (fragment)		Protein coding
Ld1S.040470.1	LdBPK_040760.1.1	nascent polypeptide associated complex subunit- like protein, copy 2 (fragment)	yes	Protein coding
Ld1S.040480.1	LdBPK_040710.1.1	Tir chaperone protein (CesT) family/PDZ domain containing protein, putative		Protein coding
Ld1S.040490.1	LdBPK_040740.1.1	hypothetical protein, conserved (fragment)	yes	Protein coding
Ld1S.040500.1	LdBPK_040730.1.1	Protein of unknown function (DUF974), putative		Protein coding
Ld1S.040510.1	LdBPK_040720.1.1	hypothetical protein		Protein coding
Ld1S.040520.1	LdBPK_040700.1.1	hypothetical protein, conserved	yes	Protein coding
Ld1S.040530.1	LdBPK_040690.1.1	axonemal dynein light chain, putative	yes	Protein coding
Ld1S.040540.1	LdBPK_040680.1.1	ubiquitin-conjugating enzyme E2, putative	yes	Protein coding
Ld1S.040550.1	LdBPK_040670.1.1	hypothetical protein, conserved (fragment)		Protein coding
Ld1S.040560.1	NA	Ld1S_lncRNA26	yes	lncRNA
Ld1S.040570.1	LdBPK_040650.1.1	serine-threonine protein kinase-like protein		Protein coding
Ld1S.040580.1	NA	Ld1S_lncRNA27	yes	lncRNA
Ld1S.040590.1	LdBPK_040630.1.1	hypothetical protein, conserved	yes	Protein coding
Ld1S.040600.1	LdBPK_040620.1.1	hypothetical protein	yes	Protein coding
Ld1S.040610.1	LdBPK_040610.1.1	hypothetical protein	yes	Protein coding
Ld1S.040620.1	LdBPK_040600.1.1	hypothetical protein, conserved	yes	Protein coding
Ld1S.040630.1	LdBPK_040590.1.1	hypothetical protein	yes	Protein coding
Ld1S.040640.1	LdBPK_040580.1.1	hypothetical protein		Protein coding
Ld1S.040650.1	LdBPK_040570.1.1	spermidine synthase, putative	yes	Protein coding
Ld1S.040660.1	LdBPK_040560.1.1	DENN (AEX-3) domain containing protein, putative	yes	Protein coding
Ld1S.040670.1	LdBPK_040550.1.1	tyrosine phosphatase, putative	yes	Protein coding
Ld1S.040680.1	NA	Ld1S_lncRNA28	yes	lncRNA
Ld1S.040690.1	LdBPK_040540.1.1	TPR repeat/Tetratricopeptide repeat, putative	yes	Protein coding
Ld1S.040700.1	LdBPK_040530.1.1	Zinc finger, C3HC4 type (RING finger), putative	yes	Protein coding
Ld1S.040710.1	NA	Ld1S_lncRNA29	yes	lncRNA
Ld1S.040720.1	LdBPK_040510.1.1	huntingtin interacting protein (HIP), putative		Protein coding
Ld1S.040730.1	LdBPK_040480.1.1	hypothetical protein, conserved		Protein coding
Ld1S.040740.1	LdBPK_040500.1.1	hypothetical protein	yes	Protein coding
Ld1S.040750.1	LdBPK_040490.1.1	Nucleotidyltransferase domain containing protein, putative	yes	Protein coding
Ld1S.040760.1	LdBPK_040470.1.1	ADP-ribosylation factor, putative	yes	Protein coding
Ld1S.040770.1	LdBPK_220004.1.1	60S ribosomal protein L11 (L5, L16)	yes	Protein coding
Ld1S.040780.1	NA	Ld1S_lncRNA30	yes	lncRNA
Ld1S.040790.1	LdBPK_040440.1.1	adenylosuccinate lyase, putative		Protein coding
Ld1S.040800.1	NA	Ld1S_lncRNA31	yes	lncRNA
Ld1S.040810.1	LdBPK_040430.1.1	calpain-like cysteine peptidase, putative		Protein coding
Ld1S.040820.1	LdBPK_040420.1.1	serine/threonine protein kinase-like protein		Protein coding
Ld1S.040830.1	LdBPK_040410.1.1	hypothetical protein, conserved	yes	Protein coding
Ld1S.040840.1	LdBPK_040380.1.1	anaphase promoting complex, subunit 10-like protein	yes	Protein coding
Ld1S.040850.1	LdBPK_040400.1.1	Tetratricopeptide repeat, putative	yes	Protein coding
Ld1S.040860.1	LdBPK_040390.1.1	hypothetical protein, conserved		Protein coding
Ld1S.040870.1	NA	Ld1S_lncRNA32	yes	lncRNA
Ld1S.040880.1	NA	Ld1S_lncRNA33	yes	lncRNA
Ld1S.040890.1	NA	Ld1S_lncRNA34	yes	lncRNA
Ld1S.040900.1	LdBPK_040370.1.1	hypothetical protein	yes	Protein coding
Ld1S.040910.1	LdBPK_040360.1.1	phytanoyl-CoA dioxygenase (PhyH), putative	yes	Protein coding
Ld1S.040920.1	LdBPK_040340.1.1	hypothetical protein, conserved		Protein coding
Ld1S.040930.1	LdBPK_040330.1.1	ADP-ribosylation factor, putative		Protein coding
Ld1S.040940.1	LdBPK_040320.1.1	mitochondrial exoribonuclease DSS-1, putative		Protein coding
Ld1S.040950.1	LdBPK_040310.1.1	beta-fructofuranosidase, putative (fragment)	yes	Protein coding
Ld1S.040960.1	LdBPK_040290.1.1	hypothetical protein, conserved		Protein coding
Ld1S.040970.1	LdBPK_040280.1.1	Alcohol dehydrogenase GroES-like domain containing protein, putative	yes	Protein coding
Ld1S.040980.1	LdBPK_040270.1.1	adenosine monophosphate deaminase, putative	yes	Protein coding
Ld1S.040990.1	LdBPK_040260.1.1	Mitochondrial 39-S ribosomal protein L47 (MRP-L47), putative	yes	Protein coding
Ld1S.041000.1	LdBPK_040250.1.1	hypothetical protein, conserved	yes	Protein coding
Ld1S.041010.1	LdBPK_040240.1.1	RNA pseudouridylate synthase-like protein	yes	Protein coding
Ld1S.041020.1	LdBPK_040230.1.1	GRAM domain containing protein, putative	yes	Protein coding
Ld1S.041030.1	LdBPK_040220.1.1	hypothetical protein, conserved	yes	Protein coding
Ld1S.041040.1	LdBPK_040210.1.1	hypothetical protein	yes	Protein coding
Ld1S.041050.1	LdBPK_040200.1.1	surface antigen-like protein		Protein coding
Ld1S.041060.1	LdBPK_040190.1.1	surface antigen-like protein		Protein coding
Ld1S.041070.1	LdBPK_040180.1.1	surface antigen-like protein (fragment)		Protein coding
Ld1S.041080.1	NA	Ld1S_lncRNA35	yes	lncRNA
Ld1S.041090.1	NA	Ld1S_lncRNA36	yes	lncRNA
Ld1S.041100.1	LdBPK_040160.1.1	hypothetical protein, conserved in leishmania	yes	Protein coding
Ld1S.041110.1	LdBPK_040160.1.1	hypothetical protein, conserved in leishmania	yes	Protein coding
Ld1S.041120.1	LdBPK_040160.1.1	hypothetical protein, conserved in leishmania	yes	Protein coding
Ld1S.041130.1	LdBPK_040160.1.1	hypothetical protein, conserved in leishmania	yes	Protein coding
Ld1S.041140.1	LdBPK_040150.1.1	hypothetical protein, conserved	yes	Protein coding
Ld1S.041150.1	LdBPK_040140.1.1	hypothetical protein, conserved		Protein coding
Ld1S.041160.1	LdBPK_040130.1.1	exosome complex exonuclease RRP40, putative	yes	Protein coding
Ld1S.041170.1	LdBPK_040120.1.1	hypothetical protein, conserved	yes	Protein coding
Ld1S.041180.1	LdBPK_040110.1.1	hypothetical protein, conserved	yes	Protein coding
Ld1S.041190.1	LdBPK_040100.1.1	hypothetical protein, conserved	yes	Protein coding
Ld1S.041200.1	LdBPK_040090.1.1	hypothetical protein, conserved		Protein coding
Ld1S.041210.1	LdBPK_040070.1.1	DNA topoisomerase type IB small subunit		Protein coding
Ld1S.041220.1	LdBPK_040060.1.1	hypothetical protein, conserved	yes	Protein coding
Ld1S.041230.1	LdBPK_040050.1.1	hypothetical protein, conserved		Protein coding
Ld1S.041240.1	LdBPK_040040.1.1	hypothetical protein		Protein coding
Ld1S.041250.1	LdBPK_040030.1.1	cAMP-specific phosphodiesterase, putative	yes	Protein coding
Ld1S.041260.1	LdBPK_101450.1.1	pteridine transporter, putative (fragment)		Protein coding
Ld1S.041270.1	LdBPK_040010.1.1	calcium-translocating P-type ATPase	yes	Protein coding
Ld1S.050010.1	NA	Ld1S_lncRNA37	yes	lncRNA
Ld1S.050020.1	LdBPK_051210.1.1	surface antigen-like protein		Protein coding
Ld1S.050030.1	LdBPK_051170.1.1	hypothetical protein, conserved		Protein coding
Ld1S.050040.1	LdBPK_051200.1.1	protein phosphatase type 1 regulator-like protein		Protein coding
Ld1S.050050.1	LdBPK_051190.1.1	prefoldin subunit, putative	yes	Protein coding
Ld1S.050060.1	LdBPK_051180.1.1	hypothetical protein, conserved	yes	Protein coding
Ld1S.050070.1	LdBPK_051150.1.1	hypothetical protein, unknown function		Protein coding
Ld1S.050080.1	LdBPK_051140.1.1	V-type proton ATPase subunit D, putative	yes	Protein coding
Ld1S.050090.1	LdBPK_051130.1.1	hypothetical protein, conserved		Protein coding
Ld1S.050100.1	LdBPK_051120.1.1	hypothetical protein, unknown function		Protein coding
Ld1S.050110.1	NA	Ld1S_lncRNA38	yes	lncRNA
Ld1S.050120.1	LdBPK_051110.1.1	hypothetical protein, conserved	yes	Protein coding
Ld1S.050130.1	LdBPK_051100.1.1	methyltransferase domain containing protein, putative		Protein coding
Ld1S.050140.1	LdBPK_051090.1.1	double-strand-break repair protein rad21 homolog, putative	yes	Protein coding
Ld1S.050150.1	NA	Ld1S_lncRNA39	yes	lncRNA
Ld1S.050160.1	LdBPK_051080.1.1	Phosphatidylinositol 4-phosphate 5-kinase, putative	yes	Protein coding
Ld1S.050170.1	LdBPK_051070.1.1	Legume-like lectin family, putative	yes	Protein coding
Ld1S.050180.1	LdBPK_051060.1.1	ATPase, putative	yes	Protein coding
Ld1S.050190.1	LdBPK_051050.1.1	hypothetical protein, unknown function	yes	Protein coding
Ld1S.050200.1	LdBPK_051010.1.1	methyltransferase-like protein	yes	Protein coding
Ld1S.050210.1	LdBPK_051040.1.1	stomatin-like protein		Protein coding
Ld1S.050220.1	LdBPK_051030.1.1	hypothetical protein, conserved	yes	Protein coding
Ld1S.050230.1	LdBPK_051020.1.1	hypothetical protein, conserved	yes	Protein coding
Ld1S.050240.1	LdBPK_051000.1.1	hypothetical protein, conserved		Protein coding
Ld1S.050250.1	LdBPK_050990.1.1	hypothetical protein, conserved		Protein coding
Ld1S.050260.1	LdBPK_050980.1.1	NADH-ubiquinone oxidoreductase, mitochondrial, putative	yes	Protein coding
Ld1S.050270.1	NA	Ld1S_lncRNA40	yes	lncRNA
Ld1S.050280.1	LdBPK_050970.1.1	3-mercaptopyruvate sulfurtransferase		Protein coding
Ld1S.050290.1	NA	Ld1S_lncRNA41	yes	lncRNA
Ld1S.050300.1	LdBPK_050960.1.1	dipeptidyl-peptidase III, putative	yes	Protein coding
Ld1S.050310.1	LdBPK_050950.1.1	glutaminyl cyclase, putative	yes	Protein coding
Ld1S.050320.1	NA	Ld1S_lncRNA42	yes	lncRNA
Ld1S.050330.1	LdBPK_050940.1.1	hypothetical protein, conserved		Protein coding
Ld1S.050340.1	LdBPK_050930.1.1	ubiquitin-conjugating enzyme E2, putative	yes	Protein coding
Ld1S.050350.1	LdBPK_050920.1.1	paraflagellar rod protein, putative	yes	Protein coding
Ld1S.050360.1	LdBPK_050890.1.1	CPSF A subunit region, putative	yes	Protein coding
Ld1S.050370.1	LdBPK_050910.1.1	hypothetical protein, conserved	yes	Protein coding
Ld1S.050380.1	LdBPK_050900.1.1	surface antigen-like protein	yes	Protein coding
Ld1S.050390.1	LdBPK_050880.1.1	hypothetical protein, conserved	yes	Protein coding
Ld1S.050400.1	LdBPK_050870.1.1	hypothetical protein, conserved		Protein coding
Ld1S.050410.1	LdBPK_050860.1.1	hypothetical protein, conserved		Protein coding
Ld1S.050420.1	LdBPK_050850.1.1	zinc-finger of a C2HC-type, putative		Protein coding
Ld1S.050430.1	LdBPK_050840.1.1	hypothetical protein, unknown function	yes	Protein coding
Ld1S.050440.1	LdBPK_050830.1.1	methylthioadenosine phosphorylase, putative	yes	Protein coding
Ld1S.050450.1	LdBPK_050820.1.1	hypothetical protein, conserved		Protein coding
Ld1S.050460.1	LdBPK_050810.1.1	Got1/Sft2-like family, putative	yes	Protein coding
Ld1S.050470.1	LdBPK_050800.1.1	MYND zinc finger (ZnF) domain-like protein		Protein coding
Ld1S.050480.1	LdBPK_050790.1.1	Mitochondrial glycoprotein, putative		Protein coding
Ld1S.050490.1	LdBPK_050780.1.1	hypothetical protein, conserved	yes	Protein coding
Ld1S.050500.1	LdBPK_050770.1.1	hypothetical protein, unknown function	yes	Protein coding
Ld1S.050510.1	LdBPK_050760.1.1	kinesin-like protein	yes	Protein coding
Ld1S.050520.1	LdBPK_050750.1.1	Flavodoxin/Radical SAM superfamily/Wyosine base formation, putative		Protein coding
Ld1S.050530.1	LdBPK_050740.1.1	Vta1 like, putative	yes	Protein coding
Ld1S.050540.1	LdBPK_050730.1.1	hypothetical protein, conserved		Protein coding
Ld1S.050550.1	LdBPK_050720.1.1	phophatase-like protein	yes	Protein coding
Ld1S.050560.1	LdBPK_050710.1.1	CYC2-like cyclin, putative	yes	Protein coding
Ld1S.050570.1	LdBPK_050700.1.1	hypothetical protein, conserved		Protein coding
Ld1S.050580.1	NA	Ld1S_lncRNA43	yes	lncRNA
Ld1S.050590.1	LdBPK_050670.1.1	hypothetical protein, conserved		Protein coding
Ld1S.050600.1	LdBPK_050690.1.1	hypothetical protein, conserved		Protein coding
Ld1S.050610.1	LdBPK_050660.1.1	nitroreductase-like protein	yes	Protein coding
Ld1S.050620.1	LdBPK_050650.1.1	hypothetical protein, conserved	yes	Protein coding
Ld1S.050630.1	LdBPK_050640.1.1	Ankyrin repeats (many copies)/Ankyrin repeats (3 copies), putative		Protein coding
Ld1S.050640.1	LdBPK_050630.1.1	kinesin, putative	yes	Protein coding
Ld1S.050650.1	LdBPK_050620.1.1	hypothetical protein, conserved	yes	Protein coding
Ld1S.050660.1	LdBPK_050610.1.1	Surp module, putative	yes	Protein coding
Ld1S.050670.1	LdBPK_050600.1.1	COG4 transport protein, putative	yes	Protein coding
Ld1S.050680.1	LdBPK_050590.1.1	ATP-dependent RNA helicase, putative	yes	Protein coding
Ld1S.050690.1	LdBPK_050580.1.1	hypothetical protein, conserved	yes	Protein coding
Ld1S.050700.1	LdBPK_050570.1.1	hypothetical protein, conserved	yes	Protein coding
Ld1S.050710.1	LdBPK_050560.1.1	hypothetical protein, conserved	yes	Protein coding
Ld1S.050720.1	LdBPK_050550.1.1	protein kinase, putative	yes	Protein coding
Ld1S.050730.1	LdBPK_050540.1.1	u6 snrna-associated sm-like protein lsm3	yes	Protein coding
Ld1S.050740.1	LdBPK_050530.1.1	kinetoplast-associated protein-like protein	yes	Protein coding
Ld1S.050750.1	LdBPK_050510.1.1	ATP synthase F1, alpha subunit, putative		Protein coding
Ld1S.050760.1	LdBPK_050510.1.1	ATP synthase F1, alpha subunit, putative	yes	Protein coding
Ld1S.050770.1	LdBPK_050480.1.1	monocarboxylate transporter-like protein		Protein coding
Ld1S.050780.1	LdBPK_050510.1.1	ATP synthase F1, alpha subunit, putative	yes	Protein coding
Ld1S.050790.1	LdBPK_050490.1.1	hypothetical protein, conserved	yes	Protein coding
Ld1S.050800.1	LdBPK_050470.1.1	hypothetical protein, unknown function	yes	Protein coding
Ld1S.050810.1	LdBPK_050460.1.1	GTPase, putative		Protein coding
Ld1S.050820.1	LdBPK_050410.1.1	TPR repeat, putative		Protein coding
Ld1S.050830.1	LdBPK_050400.1.1	structural maintenance of chromosome (SMC), putative		Protein coding
Ld1S.050840.1	LdBPK_050450.1.1	hypothetical protein, conserved	yes	Protein coding
Ld1S.050850.1	LdBPK_050440.1.1	hypothetical protein, conserved	yes	Protein coding
Ld1S.050860.1	LdBPK_050430.1.1	hypothetical protein, conserved	yes	Protein coding
Ld1S.050870.1	LdBPK_050390.1.1	protein kinase, putative		Protein coding
Ld1S.050880.1	LdBPK_050380.1.1	microtubule-associated protein, putative (fragment)		Protein coding
Ld1S.050890.1	LdBPK_050370.1.1	hypothetical protein, conserved	yes	Protein coding
Ld1S.050900.1	LdBPK_050360.1.1	ATP-dependent RNA helicase, putative	yes	Protein coding
Ld1S.050910.1	LdBPK_050350.1.1	trypanothione reductase	yes	Protein coding
Ld1S.050920.1	LdBPK_050340.1.1	hypothetical protein, conserved		Protein coding
Ld1S.050930.1	LdBPK_050330.1.1	DNA replication licensing factor, putative	yes	Protein coding
Ld1S.050940.1	LdBPK_050310.1.1	hypothetical protein, conserved	yes	Protein coding
Ld1S.050950.1	LdBPK_050300.1.1	phosphate carrier protein, mitochondrial precursor-like protein		Protein coding
Ld1S.050960.1	LdBPK_050290.1.1	ARP2/3 complex 16kDa subunit, putative	yes	Protein coding
Ld1S.050970.1	LdBPK_050280.1.1	protein tyrosine phosphatase, putative	yes	Protein coding
Ld1S.050980.1	NA	Ld1S_lncRNA44	yes	lncRNA
Ld1S.050990.1	LdBPK_050240.1.1	viscerotropic leishmaniasis antigen, putative	yes	Protein coding
Ld1S.051000.1	LdBPK_050230.1.1	hydrogenase, putative	yes	Protein coding
Ld1S.051010.1	LdBPK_050190.1.1	Fip1 motif/Zinc finger C-x8-C-x5-C-x3-H type (and similar), putative	yes	Protein coding
Ld1S.051020.1	LdBPK_050220.1.1	dual specificity phosphatase-like protein		Protein coding
Ld1S.051030.1	LdBPK_050210.1.1	hypothetical protein, conserved	yes	Protein coding
Ld1S.051040.1	LdBPK_050170.1.1	basal body component, putative		Protein coding
Ld1S.051050.1	LdBPK_050160.1.1	hypothetical protein, unknown function	yes	Protein coding
Ld1S.051060.1	LdBPK_050150.1.1	hypothetical protein, conserved	yes	Protein coding
Ld1S.051070.1	LdBPK_050140.1.1	nucleolar RNA helicase II, putative	yes	Protein coding
Ld1S.051080.1	LdBPK_050130.1.1	protein kinase, putative		Protein coding
Ld1S.051090.1	LdBPK_050120.1.1	hypothetical protein, conserved	yes	Protein coding
Ld1S.051100.1	LdBPK_050110.1.1	hypothetical protein, conserved		Protein coding
Ld1S.051110.1	LdBPK_050100.1.1	phosphoprotein phosphatase, putative	yes	Protein coding
Ld1S.051120.1	LdBPK_050090.1.1	Nudix hydrolase 2, putative	yes	Protein coding
Ld1S.051130.1	LdBPK_050080.1.1	Rrp15p, putative	yes	Protein coding
Ld1S.051140.1	NA	Ld1S_lncRNA45	yes	lncRNA
Ld1S.051150.1	LdBPK_050050.1.1	hypothetical protein, conserved	yes	Protein coding
Ld1S.051160.1	LdBPK_050040.1.1	paraflagellar rod component par4, putative	yes	Protein coding
Ld1S.051170.1	LdBPK_050030.1.1	ras-like small GTPases, putative	yes	Protein coding
Ld1S.051180.1	NA	Ld1S_lncRNA46	yes	lncRNA
Ld1S.051190.1	LdBPK_050020.1.1	hypothetical protein, conserved		Protein coding
Ld1S.051200.1	LdBPK_050010.1.1	hypothetical protein, conserved	yes	Protein coding
Ld1S.060010.1	LdBPK_061360.1.1	CLN3 protein, putative		Protein coding
Ld1S.060020.1	NA	Ld1S_lncRNA47	yes	lncRNA
Ld1S.060030.1	NA	Ld1S_lncRNA48	yes	lncRNA
Ld1S.060040.1	LdBPK_061340.1.1	protoporphyrinogen oxidase-like protein	yes	Protein coding
Ld1S.060050.1	LdBPK_061330.1.1	coproporphyrinogen III oxidase	yes	Protein coding
Ld1S.060060.1	LdBPK_061320.1.1	pteridine transporter, putative	yes	Protein coding
Ld1S.060070.1	NA	Ld1S_lncRNA49	yes	lncRNA
Ld1S.060080.1	LdBPK_061310.1.1	hypothetical protein, conserved	yes	Protein coding
Ld1S.060090.1	LdBPK_061300.1.1	Transcription factor e(y)2, putative		Protein coding
Ld1S.060100.1	LdBPK_061290.1.1	FAD binding domain containing protein, putative		Protein coding
Ld1S.060110.1	LdBPK_061270.1.1	hypothetical protein, unknown function		Protein coding
Ld1S.060120.1	LdBPK_061260.1.1	hypothetical protein, unknown function	yes	Protein coding
Ld1S.060130.1	LdBPK_061250.1.1	hypothetical protein, unknown function	yes	Protein coding
Ld1S.060140.1	NA	Ld1S_lncRNA50	yes	lncRNA
Ld1S.060150.1	LdBPK_061240.1.1	thioredoxin, putative		Protein coding
Ld1S.060160.1	LdBPK_061220.1.1	protein kinase, putative	yes	Protein coding
Ld1S.060170.1	LdBPK_061210.1.1	mRNA transport regulator MTR2, putative		Protein coding
Ld1S.060180.1	LdBPK_061200.1.1	hypothetical protein, conserved		Protein coding
Ld1S.060190.1	LdBPK_061190.1.1	Domain of unknown function (DUF4379), putative	yes	Protein coding
Ld1S.060200.1	LdBPK_061180.1.1	hypothetical protein, conserved	yes	Protein coding
Ld1S.060210.1	LdBPK_061170.1.1	hypothetical protein, conserved	yes	Protein coding
Ld1S.060220.1	LdBPK_061160.1.1	hypothetical protein, conserved		Protein coding
Ld1S.060230.1	LdBPK_061150.1.1	hypothetical protein, conserved		Protein coding
Ld1S.060240.1	LdBPK_061140.1.1	peripherally associated ATOM36		Protein coding
Ld1S.060250.1	LdBPK_061130.1.1	hypothetical protein, conserved	yes	Protein coding
Ld1S.060260.1	LdBPK_061120.1.1	Staphylococcal nuclease homologue, putative	yes	Protein coding
Ld1S.060270.1	LdBPK_061110.1.1	deoxyribose-phosphate aldolase, putative	yes	Protein coding
Ld1S.060280.1	LdBPK_061100.1.1	2OG-Fe(II) oxygenase superfamily, putative	yes	Protein coding
Ld1S.060290.1	NA	Ld1S_lncRNA51	yes	lncRNA
Ld1S.060300.1	LdBPK_061090.1.1	protein disulfide isomerase	yes	Protein coding
Ld1S.060310.1	LdBPK_061080.1.1	hypothetical protein, conserved	yes	Protein coding
Ld1S.060320.1	LdBPK_061070.1.1	kinesin, putative	yes	Protein coding
Ld1S.060330.1	LdBPK_061060.1.1	G-patch domain containing protein, putative	yes	Protein coding
Ld1S.060340.1	LdBPK_061040.1.1	SET domain containing protein, putative	yes	Protein coding
Ld1S.060350.1	LdBPK_061050.1.1	hypothetical protein, conserved	yes	Protein coding
Ld1S.060360.1	LdBPK_061030.1.1	hypothetical protein, unknown function	yes	Protein coding
Ld1S.060370.1	LdBPK_061020.1.1	hypothetical protein, conserved	yes	Protein coding
Ld1S.060380.1	LdBPK_061000.1.1	Domain of unknown function (DUF3883), putative		Protein coding
Ld1S.060390.1	LdBPK_060990.1.1	cell cycle associated protein MOB1, putative	yes	Protein coding
Ld1S.060400.1	LdBPK_060980.1.1	glucosamine-fructose-6-phosphate aminotransferase, putative		Protein coding
Ld1S.060410.1	LdBPK_060970.1.1	hypothetical protein, conserved	yes	Protein coding
Ld1S.060420.1	LdBPK_060960.1.1	2,4-dienoyl-coa reductase-like protein		Protein coding
Ld1S.060430.1	LdBPK_060950.1.1	hypothetical protein, conserved	yes	Protein coding
Ld1S.060440.1	LdBPK_060940.1.1	peptidyl-tRNA hydrolase, putative		Protein coding
Ld1S.060450.1	LdBPK_060930.1.1	protein phosphatase 2C, putative	yes	Protein coding
Ld1S.060460.1	LdBPK_060920.1.1	hypothetical protein, conserved	yes	Protein coding
Ld1S.060470.1	LdBPK_060910.1.1	acyl-coenzyme a dehydrogenase, putative		Protein coding
Ld1S.060480.1	LdBPK_060900.1.1	protein arginine n-methyltransferase 7	yes	Protein coding
Ld1S.060490.1	LdBPK_060890.1.1	dihydrofolate reductase-thymidylate synthase	yes	Protein coding
Ld1S.060500.1	LdBPK_060880.1.1	hypothetical protein, conserved	yes	Protein coding
Ld1S.060510.1	LdBPK_060870.1.1	hypothetical protein, conserved		Protein coding
Ld1S.060520.1	LdBPK_060860.1.1	lipin, putative		Protein coding
Ld1S.060530.1	NA	Ld1S_lncRNA52	yes	lncRNA
Ld1S.060540.1	LdBPK_060850.1.1	Qb-SNARE protein, putative	yes	Protein coding
Ld1S.060550.1	LdBPK_060840.1.1	hypothetical protein, unknown function	yes	Protein coding
Ld1S.060560.1	LdBPK_060830.1.1	hypothetical protein, conserved	yes	Protein coding
Ld1S.060570.1	LdBPK_060820.1.1	hypothetical protein, unknown function	yes	Protein coding
Ld1S.060580.1	LdBPK_060810.1.1	hypothetical protein, unknown function		Protein coding
Ld1S.060590.1	LdBPK_060790.1.1	hypothetical protein, conserved		Protein coding
Ld1S.060600.1	LdBPK_060800.1.1	Double RNA binding domain protein 12		Protein coding
Ld1S.060610.1	LdBPK_060780.1.1	Haemolysin-III related, putative		Protein coding
Ld1S.060620.1	LdBPK_060770.1.1	hypothetical protein, conserved	yes	Protein coding
Ld1S.060630.1	LdBPK_060760.1.1	threonine ammonia-lyase	yes	Protein coding
Ld1S.060640.1	LdBPK_060730.1.1	C2 domain/Ankyrin repeats (3 copies), putative	yes	Protein coding
Ld1S.060650.1	LdBPK_060750.1.1	YEATS family, putative	yes	Protein coding
Ld1S.060660.1	NA	Ld1S_lncRNA53	yes	lncRNA
Ld1S.060670.1	LdBPK_060740.1.1	hypothetical protein, unknown function	yes	Protein coding
Ld1S.060680.1	LdBPK_060710.1.1	hypothetical protein, conserved	yes	Protein coding
Ld1S.060690.1	LdBPK_060720.1.1	hypothetical protein, conserved	yes	Protein coding
Ld1S.060700.1	LdBPK_060700.1.1	hypothetical protein, conserved	yes	Protein coding
Ld1S.060710.1	LdBPK_060690.1.1	hypothetical protein, conserved		Protein coding
Ld1S.060720.1	LdBPK_060660.1.1	protein kinase, putative		Protein coding
Ld1S.060730.1	LdBPK_060670.1.1	lanosterol synthase, putative		Protein coding
Ld1S.060740.1	LdBPK_060650.1.1	hypothetical protein, unknown function		Protein coding
Ld1S.060750.1	LdBPK_060640.1.1	Putative Phosphatase/Protein of unknown function DUF89, putative	yes	Protein coding
Ld1S.060760.1	LdBPK_060620.1.1	hypothetical protein, conserved		Protein coding
Ld1S.060770.1	LdBPK_060570.1.1	hypothetical protein, conserved	yes	Protein coding
Ld1S.060780.1	LdBPK_060610.1.1	hypothetical protein, conserved	yes	Protein coding
Ld1S.060790.1	LdBPK_060590.1.1	60S ribosomal protein L23a, putative		Protein coding
Ld1S.060800.1	LdBPK_060590.1.1	60S ribosomal protein L23a, putative		Protein coding
Ld1S.060810.1	LdBPK_060580.1.1	deoxyuridine triphosphatase, putative		Protein coding
Ld1S.060820.1	NA	Ld1S_lncRNA54	yes	lncRNA
Ld1S.060830.1	LdBPK_060550.1.1	hypothetical protein, conserved	yes	Protein coding
Ld1S.060840.1	LdBPK_060540.1.1	hypothetical protein, conserved		Protein coding
Ld1S.060850.1	LdBPK_060520.1.1	SpoU rRNA Methylase family, putative	yes	Protein coding
Ld1S.060860.1	LdBPK_060510.1.1	hypothetical protein, conserved	yes	Protein coding
Ld1S.060870.1	LdBPK_060500.1.1	hypothetical protein, conserved	yes	Protein coding
Ld1S.060880.1	LdBPK_060490.1.1	condensin complex subunit 2, putative		Protein coding
Ld1S.060890.1	LdBPK_060480.1.1	ATP-NAD kinase-like protein		Protein coding
Ld1S.060900.1	LdBPK_060450.1.1	hypothetical protein, conserved	yes	Protein coding
Ld1S.060910.1	LdBPK_060460.1.1	hypothetical protein, conserved	yes	Protein coding
Ld1S.060920.1	LdBPK_060440.1.1	hypothetical protein, conserved	yes	Protein coding
Ld1S.060930.1	LdBPK_060410.1.1	60S ribosomal protein L19, putative	yes	Protein coding
Ld1S.060940.1	LdBPK_060420.1.1	hypothetical protein, conserved		Protein coding
Ld1S.060950.1	LdBPK_060410.1.1	60S ribosomal protein L19, putative		Protein coding
Ld1S.060960.1	NA	Ld1S_lncRNA55	yes	lncRNA
Ld1S.060970.1	LdBPK_060390.1.1	hypothetical protein, conserved	yes	Protein coding
Ld1S.060980.1	LdBPK_060380.1.1	Present in the outer mitochondrial membrane proteome 35		Protein coding
Ld1S.060990.1	LdBPK_060370.1.1	glutamine synthetase, putative		Protein coding
Ld1S.061000.1	LdBPK_060360.1.1	hypothetical protein, conserved		Protein coding
Ld1S.061010.1	LdBPK_060350.1.1	NAD(P)-dependent steroid dehydrogenase protein, putative	yes	Protein coding
Ld1S.061020.1	LdBPK_060340.1.1	oligopeptidase B-like protein	yes	Protein coding
Ld1S.061030.1	LdBPK_060330.1.1	hypothetical protein, conserved		Protein coding
Ld1S.061040.1	LdBPK_060310.1.1	folate/biopterin transporter, putative		Protein coding
Ld1S.061050.1	LdBPK_060300.1.1	MYND finger domain-like protein		Protein coding
Ld1S.061060.1	LdBPK_060290.1.1	ribonuclease H1, putative		Protein coding
Ld1S.061070.1	LdBPK_060280.1.1	hypothetical protein, conserved	yes	Protein coding
Ld1S.061080.1	LdBPK_060270.1.1	hypothetical protein, conserved	yes	Protein coding
Ld1S.061090.1	LdBPK_060260.1.1	5'-3' exoribonuclease A, putative	yes	Protein coding
Ld1S.061100.1	LdBPK_060250.1.1	hypothetical protein, conserved		Protein coding
Ld1S.061110.1	LdBPK_060240.1.1	Present in the outer mitochondrial membrane proteome 34	yes	Protein coding
Ld1S.061120.1	LdBPK_060230.1.1	hypothetical protein, conserved	yes	Protein coding
Ld1S.061130.1	LdBPK_060220.1.1	hypothetical protein, conserved		Protein coding
Ld1S.061140.1	LdBPK_060210.1.1	FHA domain containing protein, putative	yes	Protein coding
Ld1S.061150.1	NA	Ld1S_lncRNA56	yes	lncRNA
Ld1S.061160.1	NA	Ld1S_lncRNA57	yes	lncRNA
Ld1S.061170.1	LdBPK_060200.1.1	hypothetical protein, conserved		Protein coding
Ld1S.061180.1	LdBPK_060190.1.1	hypothetical protein, conserved	yes	Protein coding
Ld1S.061190.1	LdBPK_060180.1.1	kinesin-like protein	yes	Protein coding
Ld1S.061200.1	LdBPK_060170.1.1	Trm112p-like protein, putative	yes	Protein coding
Ld1S.061210.1	LdBPK_060160.1.1	HD domain containing protein, putative	yes	Protein coding
Ld1S.061220.1	LdBPK_060150.1.1	hypothetical protein, conserved		Protein coding
Ld1S.061230.1	LdBPK_060140.1.1	proteasome beta 6 subunit, putative	yes	Protein coding
Ld1S.061240.1	LdBPK_060100.1.1	ATP-binding cassette protein subfamily G, member 3, putative		Protein coding
Ld1S.061250.1	LdBPK_060130.1.1	hypothetical protein, conserved	yes	Protein coding
Ld1S.061260.1	LdBPK_060120.1.1	cyclophilin	yes	Protein coding
Ld1S.061270.1	LdBPK_060110.1.1	hypothetical protein, conserved	yes	Protein coding
Ld1S.061280.1	LdBPK_060100.1.1	ATP-binding cassette protein subfamily G, member 3, putative	yes	Protein coding
Ld1S.061290.1	LdBPK_060100.1.1	ATP-binding cassette protein subfamily G, member 3, putative	yes	Protein coding
Ld1S.061300.1	LdBPK_060100.1.1	ATP-binding cassette protein subfamily G, member 3, putative		Protein coding
Ld1S.061310.1	NA	Ld1S_lncRNA58	yes	lncRNA
Ld1S.061320.1	LdBPK_060060.1.1	hypothetical protein, conserved	yes	Protein coding
Ld1S.061330.1	LdBPK_060050.1.1	hypothetical protein, conserved		Protein coding
Ld1S.061340.1	NA	Ld1S_lncRNA59	yes	lncRNA
Ld1S.061350.1	LdBPK_060040.1.1	39S mitochondrial ribosomal protein L46, putative	yes	Protein coding
Ld1S.061360.1	LdBPK_060030.1.1	WD domain, G-beta repeat, putative	yes	Protein coding
Ld1S.061370.1	LdBPK_060020.1.1	hypothetical protein, conserved		Protein coding
Ld1S.061380.1	LdBPK_210020.1.1	histone H4		Protein coding
Ld1S.070010.1	NA	Ld1S_lncRNA60	yes	lncRNA
Ld1S.070020.1	LdBPK_071340.1.1	amino acid transporter 19, putative	yes	Protein coding
Ld1S.070030.1	LdBPK_071330.1.1	N-terminal region of Chorein, a TM vesicle-mediated sorter, putative	yes	Protein coding
Ld1S.070040.1	NA	Ld1S_lncRNA61	yes	lncRNA
Ld1S.070050.1	LdBPK_071320.1.1	peptide methionine sulfoxide reductase-like	yes	Protein coding
Ld1S.070060.1	LdBPK_071310.1.1	hypothetical protein, conserved	yes	Protein coding
Ld1S.070070.1	NA	Ld1S_lncRNA62	yes	lncRNA
Ld1S.070080.1	LdBPK_071300.1.1	proteasome regulatory non-ATP-ase subunit, putative	yes	Protein coding
Ld1S.070090.1	LdBPK_071290.1.1	hypothetical protein, conserved		Protein coding
Ld1S.070100.1	LdBPK_240640.1.1	ATPase subunit 9, putative	yes	Protein coding
Ld1S.070110.1	NA	Ld1S_lncRNA63	yes	lncRNA
Ld1S.070120.1	LdBPK_071270.1.1	hypothetical protein, conserved	yes	Protein coding
Ld1S.070130.1	LdBPK_071260.1.1	fatty acid desaturase, putative	yes	Protein coding
Ld1S.070140.1	LdBPK_071250.1.1	hypothetical protein, conserved	yes	Protein coding
Ld1S.070150.1	LdBPK_071240.1.1	RNA-editing complex protein, putative		Protein coding
Ld1S.070160.1	LdBPK_071230.1.1	lipoate-protein ligase-like	yes	Protein coding
Ld1S.070170.1	LdBPK_071220.1.1	Dpy-30 motif containing protein, putative	yes	Protein coding
Ld1S.070180.1	LdBPK_071210.1.1	cation-transporting ATPase, putative	yes	Protein coding
Ld1S.070190.1	LdBPK_071200.1.1	hypothetical protein, conserved		Protein coding
Ld1S.070200.1	LdBPK_071190.1.1	hypothetical protein, conserved	yes	Protein coding
Ld1S.070210.1	LdBPK_071180.1.1	peptidyl-prolyl cis-trans isomerase/rotamase, putative		Protein coding
Ld1S.070220.1	LdBPK_071150.1.1	RNA binding protein-like protein		Protein coding
Ld1S.070230.1	LdBPK_071170.1.1	PIF1 helicase-like protein, putative		Protein coding
Ld1S.070240.1	NA	Ld1S_lncRNA64	yes	lncRNA
Ld1S.070250.1	NA	Ld1S_lncRNA65	yes	lncRNA
Ld1S.070260.1	NA	Ld1S_lncRNA66	yes	lncRNA
Ld1S.070270.1	NA	Ld1S_lncRNA67	yes	lncRNA
Ld1S.070280.1	LdBPK_071100.1.1	hypothetical protein, conserved		Protein coding
Ld1S.070290.1	LdBPK_071090.1.1	Domain of unknown function (DUF3437), putative	yes	Protein coding
Ld1S.070300.1	LdBPK_071080.1.1	hypothetical protein, conserved		Protein coding
Ld1S.070310.1	LdBPK_071070.1.1	Protein of unknown function (DUF3608), putative		Protein coding
Ld1S.070320.1	LdBPK_071030.1.1	serine/threonine kinase, putative		Protein coding
Ld1S.070330.1	NA	Ld1S_lncRNA68	yes	lncRNA
Ld1S.070340.1	NA	Ld1S_lncRNA69	yes	lncRNA
Ld1S.070350.1	LdBPK_071020.1.1	splicing factor ptsr1-like protein	yes	Protein coding
Ld1S.070360.1	NA	Ld1S_lncRNA70	yes	lncRNA
Ld1S.070370.1	LdBPK_071000.1.1	ubiquitin-conjugating enzyme E2, putative		Protein coding
Ld1S.070380.1	NA	Ld1S_lncRNA71	yes	lncRNA
Ld1S.070390.1	LdBPK_070990.1.1	hypothetical protein, conserved (fragment)		Protein coding
Ld1S.070400.1	NA	Ld1S_lncRNA72	yes	lncRNA
Ld1S.070410.1	NA	Ld1S_lncRNA73	yes	lncRNA
Ld1S.070420.1	LdBPK_070950.1.1	hypothetical protein, unknown function (fragment)		Protein coding
Ld1S.070430.1	NA	Ld1S_lncRNA74	yes	lncRNA
Ld1S.070440.1	LdBPK_070900.1.1	hypothetical protein, conserved		Protein coding
Ld1S.070450.1	LdBPK_070930.1.1	phosphoacetylglucosamine mutase-like protein	yes	Protein coding
Ld1S.070460.1	LdBPK_070920.1.1	hypothetical protein, conserved	yes	Protein coding
Ld1S.070470.1	LdBPK_070910.1.1	flavoprotein subunit-like protein	yes	Protein coding
Ld1S.070480.1	LdBPK_070890.1.1	hypothetical protein, conserved	yes	Protein coding
Ld1S.070490.1	LdBPK_070880.1.1	DNAJ-domain transmembrane-like protein	yes	Protein coding
Ld1S.070500.1	LdBPK_070870.1.1	6-phosphofructo-2-kinase-like protein	yes	Protein coding
Ld1S.070510.1	LdBPK_070860.1.1	hypothetical protein, conserved	yes	Protein coding
Ld1S.070520.1	LdBPK_070840.1.1	protein phosphatase inhibitor, putative		Protein coding
Ld1S.070530.1	LdBPK_070830.1.1	hypothetical protein, conserved	yes	Protein coding
Ld1S.070540.1	LdBPK_070820.1.1	malonyl-coa decarboxylase-like protein	yes	Protein coding
Ld1S.070550.1	LdBPK_070810.1.1	hypothetical protein, conserved	yes	Protein coding
Ld1S.070560.1	LdBPK_070800.1.1	hypothetical protein	yes	Protein coding
Ld1S.070570.1	LdBPK_070790.1.1	centrin, putative	yes	Protein coding
Ld1S.070580.1	LdBPK_070770.1.1	protein kinase, putative		Protein coding
Ld1S.070590.1	LdBPK_361310.1.1	40S ribosomal protein S9, putative		Protein coding
Ld1S.070600.1	LdBPK_070750.1.1	Qa-SNARE protein, putative	yes	Protein coding
Ld1S.070610.1	LdBPK_070700.1.1	vacuolar-type Ca2+-ATPase, putative (fragment)		Protein coding
Ld1S.070620.1	LdBPK_070740.1.1	hypothetical protein, conserved		Protein coding
Ld1S.070630.1	NA	Ld1S_lncRNA75	yes	lncRNA
Ld1S.070640.1	LdBPK_070710.1.1	eukaryotic translation initiation factor 3 subunit h	yes	Protein coding
Ld1S.070650.1	LdBPK_070720.1.1	vacuolar-type Ca2+-ATPase, putative (fragment)	yes	Protein coding
Ld1S.070660.1	LdBPK_070690.1.1	hypothetical protein, conserved		Protein coding
Ld1S.070670.1	LdBPK_070670.1.1	hypothetical protein, conserved	yes	Protein coding
Ld1S.070680.1	LdBPK_070660.1.1	electron transfer flavoprotein-ubiquinone oxidoreductase, putative	yes	Protein coding
Ld1S.070690.1	LdBPK_070640.1.1	Sel1 repeat, putative	yes	Protein coding
Ld1S.070700.1	LdBPK_070630.1.1	Molybdopterin guanine dinucleotide synthesis protein B, putative	yes	Protein coding
Ld1S.070710.1	NA	Ld1S_lncRNA76	yes	lncRNA
Ld1S.070720.1	LdBPK_070590.1.1	hypothetical protein, conserved	yes	Protein coding
Ld1S.070730.1	LdBPK_070620.1.1	Nucleolar protein 54, putative	yes	Protein coding
Ld1S.070740.1	LdBPK_070610.1.1	ras-related protein rab-14, putative	yes	Protein coding
Ld1S.070750.1	LdBPK_070600.1.1	cysteine peptidase B (CPB)		Protein coding
Ld1S.070760.1	LdBPK_070580.1.1	adp/ATP carrier-like protein	yes	Protein coding
Ld1S.070770.1	LdBPK_070570.1.1	QA-SNARE protein putative		Protein coding
Ld1S.070780.1	LdBPK_070550.1.1	60S ribosomal protein L7a, putative	yes	Protein coding
Ld1S.070790.1	LdBPK_070550.1.1	60S ribosomal protein L7a, putative	yes	Protein coding
Ld1S.070800.1	LdBPK_070540.1.1	hypothetical protein, conserved	yes	Protein coding
Ld1S.070810.1	LdBPK_070530.1.1	Dynein heavy chain, N-terminal region 2, putative	yes	Protein coding
Ld1S.070820.1	LdBPK_070520.1.1	hypothetical protein, conserved	yes	Protein coding
Ld1S.070830.1	LdBPK_070140.1.1	pre-rrna-processing protein tsr1 homolog		Protein coding
Ld1S.070840.1	LdBPK_070150.1.1	acyl-CoA dehydrogenase, mitochondrial precursor, putative		Protein coding
Ld1S.070850.1	LdBPK_070160.1.1	hypothetical protein, conserved		Protein coding
Ld1S.070860.1	LdBPK_070170.1.1	maoc family dehydratase-like protein	yes	Protein coding
Ld1S.070870.1	LdBPK_070180.1.1	maoc family dehydratase-like protein		Protein coding
Ld1S.070880.1	LdBPK_070190.1.1	hypothetical protein, conserved	yes	Protein coding
Ld1S.070890.1	NA	Ld1S_lncRNA77	yes	lncRNA
Ld1S.070900.1	LdBPK_070200.1.1	hypothetical protein, conserved	yes	Protein coding
Ld1S.070910.1	LdBPK_070070.1.1	EamA-like transporter family, putative		Protein coding
Ld1S.070920.1	LdBPK_070080.1.1	hypothetical protein, conserved	yes	Protein coding
Ld1S.070930.1	LdBPK_070090.1.1	RAVE protein 1 C terminal, putative	yes	Protein coding
Ld1S.070940.1	LdBPK_070100.1.1	Zinc finger, C3HC4 type (RING finger), putative		Protein coding
Ld1S.070950.1	NA	Ld1S_lncRNA78	yes	lncRNA
Ld1S.070960.1	LdBPK_070120.1.1	hypothetical protein, conserved		Protein coding
Ld1S.070970.1	LdBPK_070500.1.1	NUDIX family hydrolase, putative		Protein coding
Ld1S.070980.1	LdBPK_070490.1.1	Protein of unknown function (DUF3735)/Abscisic acid G-protein coupled receptor, putative	yes	Protein coding
Ld1S.070990.1	LdBPK_070480.1.1	hypothetical protein, conserved	yes	Protein coding
Ld1S.071000.1	LdBPK_070470.1.1	paraflagellar rod protein, putative	yes	Protein coding
Ld1S.071010.1	LdBPK_070460.1.1	hypothetical protein, conserved		Protein coding
Ld1S.071020.1	LdBPK_070450.1.1	Uncharacterised protein family (UPF0172), putative	yes	Protein coding
Ld1S.071030.1	LdBPK_070430.1.1	acetylornithine deacetylase-like protein	yes	Protein coding
Ld1S.071040.1	LdBPK_070420.1.1	homoserine dehydrogenase-like protein		Protein coding
Ld1S.071050.1	LdBPK_070410.1.1	protein kinase, putative	yes	Protein coding
Ld1S.071060.1	LdBPK_070400.1.1	hypothetical protein, conserved	yes	Protein coding
Ld1S.071070.1	LdBPK_070390.1.1	Cytokine-induced anti-apoptosis inhibitor 1, Fe-S biogenesis, putative		Protein coding
Ld1S.071080.1	LdBPK_070380.1.1	hypothetical protein, conserved	yes	Protein coding
Ld1S.071090.1	LdBPK_070370.1.1	hypothetical protein, conserved		Protein coding
Ld1S.071100.1	LdBPK_070360.1.1	phosphatidylglycerolphosphate synthase, mitochondrial, putative	yes	Protein coding
Ld1S.071110.1	LdBPK_070350.1.1	protein phosphatase 2A, regulatory subunit B, putative	yes	Protein coding
Ld1S.071120.1	NA	Ld1S_lncRNA79	yes	lncRNA
Ld1S.071130.1	LdBPK_070330.1.1	protein kinase, putative	yes	Protein coding
Ld1S.071140.1	LdBPK_070320.1.1	protein kinase, putative	yes	Protein coding
Ld1S.071150.1	LdBPK_070310.1.1	Eukaryotic membrane protein family, putative	yes	Protein coding
Ld1S.071160.1	LdBPK_070300.1.1	hypothetical protein, conserved	yes	Protein coding
Ld1S.071170.1	LdBPK_070280.1.1	tRNA-methyl transferase, putative		Protein coding
Ld1S.071180.1	LdBPK_070270.1.1	Sec7 domain containing protein, putative	yes	Protein coding
Ld1S.071190.1	LdBPK_070260.1.1	hypothetical protein, conserved	yes	Protein coding
Ld1S.071200.1	LdBPK_070250.1.1	pitrilysin-like metalloprotease	yes	Protein coding
Ld1S.071210.1	NA	Ld1S_lncRNA80	yes	lncRNA
Ld1S.071220.1	LdBPK_070240.1.1	cobalamin-dependent methionine synthase, putative	yes	Protein coding
Ld1S.071230.1	LdBPK_070230.1.1	Golgi/lysosome glycoprotein 1, putative	yes	Protein coding
Ld1S.071240.1	LdBPK_070220.1.1	hypothetical protein, conserved	yes	Protein coding
Ld1S.071250.1	LdBPK_070210.1.1	cytochrome c1, heme protein, mitochondrial, putative	yes	Protein coding
Ld1S.071260.1	LdBPK_070060.1.1	alpha-adaptin-like protein	yes	Protein coding
Ld1S.071270.1	LdBPK_070050.1.1	hypothetical protein, conserved	yes	Protein coding
Ld1S.071280.1	LdBPK_070040.1.1	hypothetical protein, conserved	yes	Protein coding
Ld1S.071290.1	LdBPK_070030.1.1	histone-lysine N-methyltransferase, putative	yes	Protein coding
Ld1S.071300.1	LdBPK_070020.1.1	Isy1-like splicing family, putative	yes	Protein coding
Ld1S.071310.1	NA	Ld1S_lncRNA81	yes	lncRNA
Ld1S.071320.1	LdBPK_070010.1.1	Ubiquitin-like modifier-activating enzyme ATG7, putative	yes	Protein coding
Ld1S.080010.1	NA	Ld1S_lncRNA82	yes	lncRNA
Ld1S.080020.1	LdBPK_080720.1.1	amastin-like protein		Protein coding
Ld1S.080030.1	NA	Ld1S_lncRNA83	yes	lncRNA
Ld1S.080040.1	NA	Ld1S_lncRNA84	yes	lncRNA
Ld1S.080050.1	NA	Ld1S_lncRNA85	yes	lncRNA
Ld1S.080060.1	NA	Ld1S_lncRNA86	yes	lncRNA
Ld1S.080070.1	NA	Ld1S_lncRNA87	yes	lncRNA
Ld1S.080080.1	LdBPK_081130.1.1	Zinc finger, C3HC4 type (RING finger), putative	yes	Protein coding
Ld1S.080090.1	LdBPK_081160.1.1	hypothetical protein, conserved	yes	Protein coding
Ld1S.080100.1	LdBPK_081190.1.1	hypothetical protein, conserved		Protein coding
Ld1S.080110.1	LdBPK_081191.1.1	hypothetical protein, unknown function		Protein coding
Ld1S.080120.1	LdBPK_081220.1.1	amidinotransferase, putative	yes	Protein coding
Ld1S.080130.1	LdBPK_081250.1.1	protein kinase, putative		Protein coding
Ld1S.080140.1	NA	Ld1S_lncRNA88	yes	lncRNA
Ld1S.080150.1	LdBPK_212240.1.1	beta tubulin (fragment)		Protein coding
Ld1S.080160.1	LdBPK_081250.1.1	protein kinase, putative		Protein coding
Ld1S.080170.1	LdBPK_081220.1.1	amidinotransferase, putative	yes	Protein coding
Ld1S.080180.1	LdBPK_081191.1.1	hypothetical protein, unknown function		Protein coding
Ld1S.080190.1	LdBPK_081190.1.1	hypothetical protein, conserved		Protein coding
Ld1S.080200.1	LdBPK_081160.1.1	hypothetical protein, conserved	yes	Protein coding
Ld1S.080210.1	LdBPK_081090.1.1	hypothetical protein, conserved	yes	Protein coding
Ld1S.080220.1	LdBPK_081130.1.1	Zinc finger, C3HC4 type (RING finger), putative	yes	Protein coding
Ld1S.080230.1	LdBPK_081120.1.1	hypothetical protein, conserved	yes	Protein coding
Ld1S.080240.1	NA	Ld1S_lncRNA89	yes	lncRNA
Ld1S.080250.1	LdBPK_081110.1.1	MIX protein	yes	Protein coding
Ld1S.080260.1	LdBPK_081100.1.1	intraflagellar transport protein 122B, putative	yes	Protein coding
Ld1S.080270.1	LdBPK_081080.1.1	MRB1 complex subunit MRB3010		Protein coding
Ld1S.080280.1	LdBPK_081070.1.1	Thiopurine S-methyltransferase (TPMT), putative	yes	Protein coding
Ld1S.080290.1	LdBPK_081060.1.1	Exocyst complex component Sec3, putative		Protein coding
Ld1S.080300.1	LdBPK_081040.1.1	phosphoribosylpyrophosphate synthetase	yes	Protein coding
Ld1S.080310.1	LdBPK_081030.1.1	Repeat of unknown function (DUF1126), putative	yes	Protein coding
Ld1S.080320.1	LdBPK_081020.1.1	stress-induced protein sti1	yes	Protein coding
Ld1S.080330.1	LdBPK_081010.1.1	hypothetical protein, conserved	yes	Protein coding
Ld1S.080340.1	LdBPK_081001.1.1	Ring finger domain containing protein, putative		Protein coding
Ld1S.080350.1	NA	Ld1S_lncRNA90	yes	lncRNA
Ld1S.080360.1	LdBPK_081000.1.1	histone deacetylase, putative	yes	Protein coding
Ld1S.080370.1	LdBPK_080960.1.1	cathepsin L-like protease (fragment)	yes	Protein coding
Ld1S.080380.1	LdBPK_080960.1.1	cathepsin L-like protease (fragment)		Protein coding
Ld1S.080390.1	LdBPK_080910.1.1	Protein of unknown function (DUF2453), putative	yes	Protein coding
Ld1S.080400.1	LdBPK_080900.1.1	Dpy-30 motif containing protein, putative	yes	Protein coding
Ld1S.080410.1	LdBPK_080960.1.1	cathepsin L-like protease (fragment)		Protein coding
Ld1S.080420.1	NA	Ld1S_lncRNA91	yes	lncRNA
Ld1S.080430.1	LdBPK_080930.1.1	DnaJ domain containing protein, putative	yes	Protein coding
Ld1S.080440.1	LdBPK_080920.1.1	hypothetical protein, unknown function		Protein coding
Ld1S.080450.1	LdBPK_080890.1.1	hypothetical protein, conserved	yes	Protein coding
Ld1S.080460.1	LdBPK_080880.1.1	hypothetical protein, conserved	yes	Protein coding
Ld1S.080470.1	LdBPK_080840.1.1	mitochondrial DNA polymerase beta-PAK, putative		Protein coding
Ld1S.080480.1	LdBPK_080870.1.1	protein kinase, putative	yes	Protein coding
Ld1S.080490.1	LdBPK_080860.1.1	hypothetical protein, conserved		Protein coding
Ld1S.080500.1	LdBPK_080850.1.1	Beta-lactamase superfamily domain containing protein, putative	yes	Protein coding
Ld1S.080510.1	LdBPK_080830.1.1	mitochondrial DNA polymerase beta		Protein coding
Ld1S.080520.1	LdBPK_080820.1.1	SET domain containing protein, putative	yes	Protein coding
Ld1S.080530.1	LdBPK_080810.1.1	hypothetical protein, unknown function	yes	Protein coding
Ld1S.080540.1	LdBPK_080800.1.1	hypothetical protein, unknown function	yes	Protein coding
Ld1S.080550.1	NA	Ld1S_lncRNA92	yes	lncRNA
Ld1S.080560.1	NA	Ld1S_lncRNA93	yes	lncRNA
Ld1S.080570.1	LdBPK_080760.1.1	amastin-like protein (fragment)	yes	Protein coding
Ld1S.080580.1	NA	Ld1S_lncRNA94	yes	lncRNA
Ld1S.080590.1	NA	Ld1S_lncRNA95	yes	lncRNA
Ld1S.080600.1	LdBPK_080760.1.1	amastin-like protein (fragment)	yes	Protein coding
Ld1S.080610.1	NA	Ld1S_lncRNA96	yes	lncRNA
Ld1S.080620.1	NA	Ld1S_lncRNA97	yes	lncRNA
Ld1S.080630.1	NA	Ld1S_lncRNA98	yes	lncRNA
Ld1S.080640.1	NA	Ld1S_lncRNA99	yes	lncRNA
Ld1S.080650.1	NA	Ld1S_lncRNA100	yes	lncRNA
Ld1S.080660.1	LdBPK_080750.1.1	tuzin, putative (fragment)	yes	Protein coding
Ld1S.080670.1	LdBPK_080740.1.1	tuzin, putative	yes	Protein coding
Ld1S.080680.1	LdBPK_080730.1.1	tuzin, putative	yes	Protein coding
Ld1S.080690.1	NA	Ld1S_lncRNA101	yes	lncRNA
Ld1S.080700.1	LdBPK_080710.1.1	amastin-like protein		Protein coding
Ld1S.080710.1	NA	Ld1S_lncRNA102	yes	lncRNA
Ld1S.080720.1	NA	Ld1S_lncRNA103	yes	lncRNA
Ld1S.080730.1	LdBPK_080710.1.1	amastin-like protein		Protein coding
Ld1S.080740.1	NA	Ld1S_lncRNA104	yes	lncRNA
Ld1S.080750.1	NA	Ld1S_lncRNA105	yes	lncRNA
Ld1S.080760.1	LdBPK_080720.1.1	amastin-like protein		Protein coding
Ld1S.080770.1	NA	Ld1S_lncRNA106	yes	lncRNA
Ld1S.080780.1	LdBPK_080720.1.1	amastin-like protein		Protein coding
Ld1S.080790.1	NA	Ld1S_lncRNA107	yes	lncRNA
Ld1S.080800.1	LdBPK_080670.1.1	protein kinase, putative	yes	Protein coding
Ld1S.080810.1	LdBPK_080660.1.1	DnaJ domain containing protein, putative		Protein coding
Ld1S.080820.1	NA	Ld1S_lncRNA108	yes	lncRNA
Ld1S.080830.1	LdBPK_080650.1.1	Amastin surface glycoprotein, putative		Protein coding
Ld1S.080840.1	LdBPK_080640.1.1	hypothetical protein, unknown function	yes	Protein coding
Ld1S.080850.1	LdBPK_080630.1.1	hypothetical protein, conserved		Protein coding
Ld1S.080860.1	LdBPK_080620.1.1	hypothetical protein, unknown function		Protein coding
Ld1S.080870.1	LdBPK_080610.1.1	hypothetical protein, unknown function		Protein coding
Ld1S.080880.1	LdBPK_080600.1.1	hypothetical protein, unknown function		Protein coding
Ld1S.080890.1	LdBPK_080590.1.1	hypothetical protein, conserved	yes	Protein coding
Ld1S.080900.1	LdBPK_080580.1.1	hypothetical protein, conserved		Protein coding
Ld1S.080910.1	LdBPK_080570.1.1	translation initiation factor-like protein	yes	Protein coding
Ld1S.080920.1	LdBPK_080560.1.1	cyclopropane-fatty-acyl-phospholipid syntahse	yes	Protein coding
Ld1S.080930.1	LdBPK_080550.1.1	hypothetical protein, conserved	yes	Protein coding
Ld1S.080940.1	LdBPK_080540.1.1	protein kinase , putative	yes	Protein coding
Ld1S.080950.1	LdBPK_080530.1.1	hypothetical protein, conserved	yes	Protein coding
Ld1S.080960.1	LdBPK_080520.1.1	ribose-phosphate pyrophosphokinase, putative	yes	Protein coding
Ld1S.080970.1	LdBPK_080510.1.1	hypothetical protein, unknown function	yes	Protein coding
Ld1S.080980.1	LdBPK_080500.1.1	hypothetical protein, conserved		Protein coding
Ld1S.080990.1	LdBPK_080480.1.1	small ubiquitin protein, putative	yes	Protein coding
Ld1S.081000.1	LdBPK_080470.1.1	hypothetical protein, unknown function		Protein coding
Ld1S.081010.1	LdBPK_080460.1.1	signal peptidase type I, putative		Protein coding
Ld1S.081020.1	LdBPK_080450.1.1	hypothetical protein, conserved	yes	Protein coding
Ld1S.081030.1	LdBPK_080440.1.1	hypothetical protein, conserved	yes	Protein coding
Ld1S.081040.1	LdBPK_080430.1.1	hypothetical protein, conserved		Protein coding
Ld1S.081050.1	LdBPK_080420.1.1	WD domain, G-beta repeat, putative	yes	Protein coding
Ld1S.081060.1	LdBPK_080410.1.1	hypothetical protein, conserved	yes	Protein coding
Ld1S.081070.1	LdBPK_080400.1.1	hypothetical protein, conserved	yes	Protein coding
Ld1S.081080.1	LdBPK_080390.1.1	hypothetical protein, conserved	yes	Protein coding
Ld1S.081090.1	LdBPK_080380.1.1	hypothetical protein, conserved	yes	Protein coding
Ld1S.081100.1	LdBPK_080370.1.1	hypothetical protein, conserved	yes	Protein coding
Ld1S.081110.1	LdBPK_080360.1.1	hypothetical protein, conserved		Protein coding
Ld1S.081120.1	LdBPK_080350.1.1	hypothetical protein, conserved		Protein coding
Ld1S.081130.1	LdBPK_080330.1.1	mitochondrial associated ribonuclease, putative		Protein coding
Ld1S.081140.1	LdBPK_080320.1.1	Isochorismatase family, putative		Protein coding
Ld1S.081150.1	LdBPK_080310.1.1	Isochorismatase family, putative		Protein coding
Ld1S.081160.1	LdBPK_080300.1.1	iron superoxide dismutase A, mitochondrial		Protein coding
Ld1S.081170.1	LdBPK_080290.1.1	ribosomal protein L2, putative	yes	Protein coding
Ld1S.081180.1	LdBPK_080280.1.1	hypothetical protein		Protein coding
Ld1S.081190.1	NA	Ld1S_lncRNA109	yes	lncRNA
Ld1S.081200.1	LdBPK_080250.1.1	hypothetical protein, conserved	yes	Protein coding
Ld1S.081210.1	LdBPK_080240.1.1	ABC1 family, putative		Protein coding
Ld1S.081220.1	LdBPK_080230.1.1	ubiquitin-activating enzyme-like protein	yes	Protein coding
Ld1S.081230.1	LdBPK_080220.1.1	hypothetical protein, unknown function	yes	Protein coding
Ld1S.081240.1	LdBPK_080210.1.1	Inositol phosphosphingolipids phospholipase C		Protein coding
Ld1S.081250.1	LdBPK_080200.1.1	hypothetical protein, unknown function		Protein coding
Ld1S.081260.1	LdBPK_080190.1.1	Bacterial transferase hexapeptide (six repeats), putative	yes	Protein coding
Ld1S.081270.1	LdBPK_080180.1.1	hypothetical protein, unknown function		Protein coding
Ld1S.081280.1	LdBPK_080170.1.1	hypothetical protein, conserved		Protein coding
Ld1S.081290.1	LdBPK_080160.1.1	GPI-GlcNAc transferase complex, PIG-H component, putative	yes	Protein coding
Ld1S.081300.1	LdBPK_080150.1.1	DNA repair protein, putative	yes	Protein coding
Ld1S.081310.1	LdBPK_080080.1.1	ATP-dependent DEAD/H RNA helicase, putative	yes	Protein coding
Ld1S.081320.1	LdBPK_080140.1.1	hypothetical protein, conserved	yes	Protein coding
Ld1S.081330.1	LdBPK_080130.1.1	hypothetical protein, conserved		Protein coding
Ld1S.081340.1	LdBPK_080110.1.1	hypothetical protein, unknown function	yes	Protein coding
Ld1S.081350.1	LdBPK_080090.1.1	adaptor complex protein (AP) 3 delta subunit 1, putative	yes	Protein coding
Ld1S.081360.1	LdBPK_080070.1.1	Putative zinc finger motif, C2HC5-type/ASCH domain containing protein, putative	yes	Protein coding
Ld1S.081370.1	LdBPK_080060.1.1	phosphoglycerate mutase protein, putative	yes	Protein coding
Ld1S.081380.1	NA	Ld1S_lncRNA110	yes	lncRNA
Ld1S.081390.1	NA	Ld1S_lncRNA111	yes	lncRNA
Ld1S.081400.1	LdBPK_080040.1.1	hypothetical protein, conserved	yes	Protein coding
Ld1S.081410.1	LdBPK_080030.1.1	vesicle-associated membrane protein, putative	yes	Protein coding
Ld1S.081420.1	LdBPK_080020.1.1	hypothetical protein, conserved	yes	Protein coding
Ld1S.081430.1	LdBPK_080010.1.1	adaptor complex protein (AP) 3 delta subunit 1, putative	yes	Protein coding
Ld1S.090010.1	LdBPK_091640.1.1	hypothetical protein, conserved	yes	Protein coding
Ld1S.090020.1	LdBPK_091630.1.1	hypothetical protein, conserved	yes	Protein coding
Ld1S.090030.1	LdBPK_091620.1.1	Radial spoke protein 11		Protein coding
Ld1S.090040.1	LdBPK_091610.1.1	hypothetical protein, conserved	yes	Protein coding
Ld1S.090050.1	LdBPK_091600.1.1	hypothetical protein, conserved	yes	Protein coding
Ld1S.090060.1	LdBPK_091590.1.1	hypothetical protein, conserved		Protein coding
Ld1S.090070.1	LdBPK_091580.1.1	cytochrome b5-like protein	yes	Protein coding
Ld1S.090080.1	LdBPK_091570.1.1	cytochrome b5-like, putative	yes	Protein coding
Ld1S.090090.1	LdBPK_091560.1.1	J-binding protein	yes	Protein coding
Ld1S.090100.1	LdBPK_091550.1.1	hypothetical protein, conserved	yes	Protein coding
Ld1S.090110.1	LdBPK_091540.1.1	hypothetical protein, conserved	yes	Protein coding
Ld1S.090120.1	LdBPK_091530.1.1	hypothetical protein, conserved	yes	Protein coding
Ld1S.090130.1	LdBPK_091520.1.1	DnaJ domain containing protein, putative	yes	Protein coding
Ld1S.090140.1	NA	Ld1S_lncRNA112	yes	lncRNA
Ld1S.090150.1	LdBPK_091500.1.1	ubiquinone biosynthesis protein-like protein, putative	yes	Protein coding
Ld1S.090160.1	LdBPK_091490.1.1	hypothetical protein, conserved		Protein coding
Ld1S.090170.1	LdBPK_091480.1.1	SET domain containing protein, putative		Protein coding
Ld1S.090180.1	LdBPK_091470.1.1	hypothetical protein, unknown function		Protein coding
Ld1S.090190.1	LdBPK_091460.1.1	hypothetical protein, conserved	yes	Protein coding
Ld1S.090200.1	LdBPK_091450.1.1	hypothetical protein, conserved		Protein coding
Ld1S.090210.1	LdBPK_091440.1.1	hypothetical protein, conserved	yes	Protein coding
Ld1S.090220.1	NA	Ld1S_lncRNA113	yes	lncRNA
Ld1S.090230.1	LdBPK_091420.1.1	hypothetical protein, conserved	yes	Protein coding
Ld1S.090240.1	LdBPK_190040.1.1	histone H2B		Protein coding
Ld1S.090250.1	LdBPK_091400.1.1	hypothetical protein, conserved	yes	Protein coding
Ld1S.090260.1	LdBPK_091390.1.1	paraflagellar rod component, putative	yes	Protein coding
Ld1S.090270.1	LdBPK_091371.1.1	hypothetical protein	yes	Protein coding
Ld1S.090280.1	LdBPK_091370.1.1	PPPDE putative peptidase domain containing protein, putative	yes	Protein coding
Ld1S.090290.1	LdBPK_091360.1.1	PPPDE putative peptidase domain containing protein, putative	yes	Protein coding
Ld1S.090300.1	LdBPK_091350.1.1	hypothetical protein, conserved		Protein coding
Ld1S.090310.1	LdBPK_091340.1.1	hypothetical protein, conserved	yes	Protein coding
Ld1S.090320.1	LdBPK_091330.1.1	mitochondrial carrier protein, putative		Protein coding
Ld1S.090330.1	LdBPK_091320.1.1	Bromodomain, putative		Protein coding
Ld1S.090340.1	LdBPK_091310.1.1	hypothetical protein, conserved	yes	Protein coding
Ld1S.090350.1	LdBPK_091300.1.1	ATP-dependent helicase, putative (fragment)	yes	Protein coding
Ld1S.090360.1	LdBPK_091290.1.1	hypothetical protein, conserved		Protein coding
Ld1S.090370.1	LdBPK_091280.1.1	AAA family ATPase, putative	yes	Protein coding
Ld1S.090380.1	LdBPK_091270.1.1	Zinc finger, C3HC4 type (RING finger), putative	yes	Protein coding
Ld1S.090390.1	LdBPK_091260.1.1	hypothetical protein, conserved	yes	Protein coding
Ld1S.090400.1	LdBPK_091250.1.1	hypothetical protein, conserved	yes	Protein coding
Ld1S.090410.1	LdBPK_091240.1.1	hypothetical protein, conserved	yes	Protein coding
Ld1S.090420.1	LdBPK_091230.1.1	hypothetical protein, conserved	yes	Protein coding
Ld1S.090430.1	LdBPK_091220.1.1	hypothetical protein, conserved		Protein coding
Ld1S.090440.1	LdBPK_091210.1.1	hypothetical protein, conserved	yes	Protein coding
Ld1S.090450.1	LdBPK_091200.1.1	hypothetical protein, conserved	yes	Protein coding
Ld1S.090460.1	LdBPK_091190.1.1	mitochondrial import inner membrane translocase subunit TIM17, putative		Protein coding
Ld1S.090470.1	LdBPK_091180.1.1	mitochondrial RNA binding protein 2	yes	Protein coding
Ld1S.090480.1	LdBPK_091170.1.1	hypothetical protein, conserved	yes	Protein coding
Ld1S.090490.1	LdBPK_091160.1.1	hypothetical protein, conserved		Protein coding
Ld1S.090500.1	NA	Ld1S_lncRNA114	yes	lncRNA
Ld1S.090510.1	LdBPK_091130.1.1	eukaryotic translation initiation factor 2 subunit, putative (fragment)	yes	Protein coding
Ld1S.090520.1	LdBPK_091120.1.1	DNA-directed RNA polymerase III subunit, putative	yes	Protein coding
Ld1S.090530.1	LdBPK_091110.1.1	MSP (Major sperm protein) domain containing protein, putative	yes	Protein coding
Ld1S.090540.1	LdBPK_091100.1.1	phospholipid:diacylglycerol acyltransferase, putative		Protein coding
Ld1S.090550.1	NA	Ld1S_lncRNA115	yes	lncRNA
Ld1S.090560.1	LdBPK_091080.1.1	LEM3 (ligand-effect modulator 3) family / CDC50 family, putative		Protein coding
Ld1S.090570.1	NA	Ld1S_lncRNA116	yes	lncRNA
Ld1S.090580.1	NA	Ld1S_lncRNA117	yes	lncRNA
Ld1S.090590.1	LdBPK_091070.1.1	Present in the outer mitochondrial membrane proteome 10		Protein coding
Ld1S.090600.1	NA	Ld1S_lncRNA118	yes	lncRNA
Ld1S.090610.1	LdBPK_091060.1.1	PUB domain containing protein, putative		Protein coding
Ld1S.090620.1	LdBPK_091050.1.1	N-terminal region of Chorein, a TM vesicle-mediated sorter, putative	yes	Protein coding
Ld1S.090630.1	LdBPK_091040.1.1	hypothetical protein, conserved		Protein coding
Ld1S.090640.1	LdBPK_091030.1.1	elongation factor-1 gamma	yes	Protein coding
Ld1S.090650.1	LdBPK_091030.1.1	elongation factor-1 gamma	yes	Protein coding
Ld1S.090660.1	LdBPK_091010.1.1	hypothetical protein, conserved	yes	Protein coding
Ld1S.090670.1	LdBPK_091000.1.1	O-phosphoseryl-tRNA(Sec) selenium transferase, putative	yes	Protein coding
Ld1S.090680.1	LdBPK_090990.1.1	hypothetical protein, conserved	yes	Protein coding
Ld1S.090690.1	LdBPK_090970.1.1	calmodulin, putative		Protein coding
Ld1S.090700.1	LdBPK_090970.1.1	calmodulin, putative		Protein coding
Ld1S.090710.1	LdBPK_090970.1.1	calmodulin, putative		Protein coding
Ld1S.090720.1	LdBPK_090960.1.1	ef-hand protein 5, putative		Protein coding
Ld1S.090730.1	LdBPK_311930.1.1	ubiquitin-fusion protein		Protein coding
Ld1S.090740.1	LdBPK_090940.1.1	phospholipid transporting ATPase-like protein, putative	yes	Protein coding
Ld1S.090750.1	LdBPK_090930.1.1	histone h1-like protein	yes	Protein coding
Ld1S.090760.1	LdBPK_090920.1.1	hypothetical protein, conserved		Protein coding
Ld1S.090770.1	LdBPK_090910.1.1	hypothetical protein, conserved		Protein coding
Ld1S.090780.1	LdBPK_090900.1.1	ras family protein-like protein	yes	Protein coding
Ld1S.090790.1	LdBPK_090890.1.1	Uncharacterised protein family (UPF0160), putative	yes	Protein coding
Ld1S.090800.1	LdBPK_090880.1.1	DEAD/DEAH box helicase-like protein		Protein coding
Ld1S.090810.1	LdBPK_090870.1.1	hypothetical protein, conserved	yes	Protein coding
Ld1S.090820.1	LdBPK_090860.1.1	prefoldin subunit, putative		Protein coding
Ld1S.090830.1	LdBPK_090850.1.1	kinetoplast-associated protein-like protein		Protein coding
Ld1S.090840.1	LdBPK_090830.1.1	Domain of unknown function (DUF4464), putative	yes	Protein coding
Ld1S.090850.1	LdBPK_090810.1.1	hypothetical protein, conserved		Protein coding
Ld1S.090860.1	LdBPK_090790.1.1	ubiquitin ligase, putative		Protein coding
Ld1S.090870.1	LdBPK_090800.1.1	acyl-CoA binding protein, putative	yes	Protein coding
Ld1S.090880.1	LdBPK_090780.1.1	hypothetical protein, conserved		Protein coding
Ld1S.090890.1	LdBPK_090770.1.1	cleavage and polyadenylation specificity factor 30 kDa subunit, putative		Protein coding
Ld1S.090900.1	LdBPK_090760.1.1	hypothetical protein, conserved		Protein coding
Ld1S.090910.1	LdBPK_090750.1.1	hypothetical protein, conserved	yes	Protein coding
Ld1S.090920.1	LdBPK_090730.1.1	hypothetical protein, conserved		Protein coding
Ld1S.090930.1	LdBPK_090720.1.1	prefoldin subunit 2, putative		Protein coding
Ld1S.090940.1	LdBPK_090710.1.1	Methyltransferase TYW3, putative	yes	Protein coding
Ld1S.090950.1	LdBPK_090700.1.1	Zeta toxin, putative	yes	Protein coding
Ld1S.090960.1	LdBPK_090690.1.1	hypothetical protein, conserved	yes	Protein coding
Ld1S.090970.1	LdBPK_090680.1.1	PH domain containing protein, putative		Protein coding
Ld1S.090980.1	LdBPK_090670.1.1	hypothetical protein, conserved	yes	Protein coding
Ld1S.090990.1	LdBPK_090660.1.1	Glucosidase II beta subunit-like, putative	yes	Protein coding
Ld1S.091000.1	LdBPK_090650.1.1	cyclin 1	yes	Protein coding
Ld1S.091010.1	LdBPK_090640.1.1	ATP-dependent DNA helicase, putative	yes	Protein coding
Ld1S.091020.1	LdBPK_090630.1.1	surface antigen-like protein		Protein coding
Ld1S.091030.1	LdBPK_090620.1.1	hypothetical protein, conserved		Protein coding
Ld1S.091040.1	LdBPK_090610.1.1	Histidine phosphatase superfamily (branch 1), putative		Protein coding
Ld1S.091050.1	LdBPK_090600.1.1	Dual specificity phosphatase, catalytic domain containing protein, putative	yes	Protein coding
Ld1S.091060.1	LdBPK_090590.1.1	hypothetical protein, unknown function	yes	Protein coding
Ld1S.091070.1	LdBPK_090580.1.1	leucine-rich repeat protein, putative		Protein coding
Ld1S.091080.1	LdBPK_090570.1.1	Flagellum attachment zone protein 3		Protein coding
Ld1S.091090.1	LdBPK_090500.1.1	hypothetical protein, conserved	yes	Protein coding
Ld1S.091100.1	LdBPK_090501.1.1	hypothetical protein, conserved	yes	Protein coding
Ld1S.091110.1	LdBPK_090560.1.1	hypothetical protein, conserved	yes	Protein coding
Ld1S.091120.1	LdBPK_090550.1.1	hypothetical protein, conserved		Protein coding
Ld1S.091130.1	LdBPK_090530.1.1	hypothetical protein, conserved	yes	Protein coding
Ld1S.091140.1	LdBPK_090520.1.1	serine/threonine protein phosphatase, putative	yes	Protein coding
Ld1S.091150.1	LdBPK_090490.1.1	Bardet-Biedl syndrome 8 protein	yes	Protein coding
Ld1S.091160.1	LdBPK_090480.1.1	Zinc finger, C3HC4 type (RING finger), putative	yes	Protein coding
Ld1S.091170.1	LdBPK_090455.1.1	kinetoplastid kinetochore protein 10, putative (fragment)		Protein coding
Ld1S.091180.1	LdBPK_090470.1.1	tyrosine phosphatase, putative		Protein coding
Ld1S.091190.1	NA	Ld1S_lncRNA119	yes	lncRNA
Ld1S.091200.1	NA	Ld1S_lncRNA120	yes	lncRNA
Ld1S.091210.1	LdBPK_090440.1.1	hypothetical protein, conserved	yes	Protein coding
Ld1S.091220.1	LdBPK_090370.1.1	hypothetical protein, conserved		Protein coding
Ld1S.091230.1	LdBPK_090360.1.1	hypothetical protein, conserved	yes	Protein coding
Ld1S.091240.1	NA	Ld1S_lncRNA121	yes	lncRNA
Ld1S.091250.1	LdBPK_090340.1.1	Ankyrin repeats (3 copies), putative		Protein coding
Ld1S.091260.1	LdBPK_090330.1.1	DNA photolyase, putative	yes	Protein coding
Ld1S.091270.1	LdBPK_090320.1.1	Ring finger domain containing protein, putative	yes	Protein coding
Ld1S.091280.1	LdBPK_090310.1.1	hypothetical protein, conserved	yes	Protein coding
Ld1S.091290.1	LdBPK_090300.1.1	hypothetical protein, conserved	yes	Protein coding
Ld1S.091300.1	LdBPK_090280.1.1	hypothetical protein, conserved	yes	Protein coding
Ld1S.091310.1	LdBPK_090250.1.1	kinesin, putative	yes	Protein coding
Ld1S.091320.1	LdBPK_090270.1.1	cdc2-related kinase 12		Protein coding
Ld1S.091330.1	LdBPK_090260.1.1	hypothetical protein, conserved	yes	Protein coding
Ld1S.091340.1	NA	Ld1S_lncRNA122	yes	lncRNA
Ld1S.091350.1	LdBPK_090240.1.1	hypothetical protein, conserved	yes	Protein coding
Ld1S.091360.1	LdBPK_090420.1.1	integral membrane transport protein, putative		Protein coding
Ld1S.091370.1	LdBPK_090410.1.1	G10 protein, putative	yes	Protein coding
Ld1S.091380.1	LdBPK_090400.1.1	DNA replication licensing factor MCM4	yes	Protein coding
Ld1S.091390.1	LdBPK_090390.1.1	cysteine peptidase, Clan CA, family C19, putative	yes	Protein coding
Ld1S.091400.1	LdBPK_090380.1.1	ATP-dependent protease ATPase subunit HslU2		Protein coding
Ld1S.091410.1	LdBPK_090430.1.1	hypothetical protein, conserved		Protein coding
Ld1S.091420.1	LdBPK_090220.1.1	NRDE protein, putative		Protein coding
Ld1S.091430.1	LdBPK_090210.1.1	hypothetical protein, conserved	yes	Protein coding
Ld1S.091440.1	LdBPK_090190.1.1	microtubule associated protein-like protein (fragment)		Protein coding
Ld1S.091450.1	NA	Ld1S_lncRNA123	yes	lncRNA
Ld1S.091460.1	LdBPK_090190.1.1	microtubule associated protein-like protein (fragment)	yes	Protein coding
Ld1S.091470.1	LdBPK_090190.1.1	microtubule associated protein-like protein (fragment)		Protein coding
Ld1S.091480.1	LdBPK_090160.1.1	FHA domain/Ring finger domain containing protein, putative	yes	Protein coding
Ld1S.091490.1	LdBPK_090150.1.1	kinesin, putative	yes	Protein coding
Ld1S.091500.1	LdBPK_090140.1.1	hypothetical protein, conserved	yes	Protein coding
Ld1S.091510.1	LdBPK_090130.1.1	hypothetical protein, conserved	yes	Protein coding
Ld1S.091520.1	LdBPK_090120.1.1	flagellar pocket cytoskeletal protein bilbo1		Protein coding
Ld1S.091530.1	LdBPK_090110.1.1	RNA-binding protein 5-like protein		Protein coding
Ld1S.091540.1	NA	Ld1S_lncRNA124	yes	lncRNA
Ld1S.091550.1	LdBPK_090100.1.1	RNA-binding protein 5-like protein	yes	Protein coding
Ld1S.091560.1	LdBPK_090090.1.1	RNA helicase, putative	yes	Protein coding
Ld1S.091570.1	LdBPK_090080.1.1	RNA-binding protein 5, putative		Protein coding
Ld1S.091580.1	LdBPK_090070.1.1	endonuclease III, putative	yes	Protein coding
Ld1S.091590.1	LdBPK_090060.1.1	N-acetyl-D-glucosaminylphosphatidylinositol de-N-acetylase		Protein coding
Ld1S.091600.1	LdBPK_090050.1.1	Peroxisomal biogenesis factor 11 (PEX11), putative	yes	Protein coding
Ld1S.091610.1	LdBPK_090040.1.1	hypothetical protein, conserved		Protein coding
Ld1S.091620.1	NA	Ld1S_lncRNA125	yes	lncRNA
Ld1S.091630.1	LdBPK_090030.1.1	hypothetical protein, conserved	yes	Protein coding
Ld1S.091640.1	LdBPK_090020.1.1	hypothetical protein, conserved	yes	Protein coding
Ld1S.091650.1	LdBPK_090010.1.1	hypothetical protein, conserved	yes	Protein coding
Ld1S.100010.1	LdBPK_101460.1.1	fatty acid desaturase, putative	yes	Protein coding
Ld1S.100020.1	LdBPK_101450.1.1	pteridine transporter, putative (fragment)		Protein coding
Ld1S.100030.1	LdBPK_101440.1.1	phosphate-Repressible Phosphate Permease-like protein	yes	Protein coding
Ld1S.100040.1	LdBPK_101430.1.1	Protein of unknown function (DUF1861), putative		Protein coding
Ld1S.100050.1	LdBPK_101420.1.1	Protein of unknown function (DUF1861), putative	yes	Protein coding
Ld1S.100060.1	LdBPK_101410.1.1	Protein of unknown function (DUF1861), putative	yes	Protein coding
Ld1S.100070.1	LdBPK_101400.1.1	Protein of unknown function (DUF1861), putative	yes	Protein coding
Ld1S.100080.1	NA	Ld1S_lncRNA126	yes	lncRNA
Ld1S.100090.1	LdBPK_101390.1.1	Protein of unknown function (DUF1861), putative	yes	Protein coding
Ld1S.100100.1	LdBPK_101380.1.1	Protein of unknown function (DUF1861), putative		Protein coding
Ld1S.100110.1	NA	Ld1S_lncRNA127	yes	lncRNA
Ld1S.100120.1	LdBPK_101370.1.1	Protein of unknown function (DUF1861), putative	yes	Protein coding
Ld1S.100130.1	LdBPK_101350.1.1	kinetoplastid kinetochore protein 20	yes	Protein coding
Ld1S.100140.1	NA	Ld1S_lncRNA128	yes	lncRNA
Ld1S.100150.1	NA	Ld1S_lncRNA129	yes	lncRNA
Ld1S.100160.1	NA	Ld1S_lncRNA130	yes	lncRNA
Ld1S.100170.1	NA	Ld1S_lncRNA131	yes	lncRNA
Ld1S.100180.1	NA	Ld1S_lncRNA132	yes	lncRNA
Ld1S.100190.1	LdBPK_101330.1.1	Spinocerebellar ataxia type 10 protein domain containing protein, putative	yes	Protein coding
Ld1S.100200.1	LdBPK_101310.1.1	hypothetical protein, conserved		Protein coding
Ld1S.100210.1	LdBPK_101300.1.1	hypothetical protein, conserved	yes	Protein coding
Ld1S.100220.1	LdBPK_101290.1.1	hypothetical protein, conserved	yes	Protein coding
Ld1S.100230.1	LdBPK_101280.1.1	flagellar protofilament ribbon protein-like protein		Protein coding
Ld1S.100240.1	LdBPK_101270.1.1	hypothetical protein, conserved	yes	Protein coding
Ld1S.100250.1	LdBPK_101260.1.1	small GTP-binding protein Rab7, putative		Protein coding
Ld1S.100260.1	LdBPK_101250.1.1	Ras-related protein RabX1, putative		Protein coding
Ld1S.100270.1	LdBPK_101240.1.1	Tumour suppressor, Mitostatin, putative	yes	Protein coding
Ld1S.100280.1	LdBPK_101230.1.1	Zinc finger, C3HC4 type (RING finger), putative		Protein coding
Ld1S.100290.1	LdBPK_101220.1.1	hypothetical protein, conserved		Protein coding
Ld1S.100300.1	LdBPK_101210.1.1	hypothetical protein, conserved		Protein coding
Ld1S.100310.1	LdBPK_101200.1.1	PAB1-binding protein , putative	yes	Protein coding
Ld1S.100320.1	LdBPK_101190.1.1	hypothetical protein, conserved	yes	Protein coding
Ld1S.100330.1	LdBPK_101180.1.1	hypothetical protein, conserved		Protein coding
Ld1S.100340.1	NA	Ld1S_lncRNA133	yes	lncRNA
Ld1S.100350.1	LdBPK_101150.1.1	hypothetical protein, unknown function	yes	Protein coding
Ld1S.100360.1	LdBPK_101160.1.1	Eukaryotic translation initiation factor 4 gamma 5		Protein coding
Ld1S.100370.1	LdBPK_101140.1.1	hypothetical protein, conserved		Protein coding
Ld1S.100380.1	LdBPK_101130.1.1	DnaJ domain containing protein, putative	yes	Protein coding
Ld1S.100390.1	LdBPK_101110.1.1	RNA-binding protein-like protein	yes	Protein coding
Ld1S.100400.1	LdBPK_101120.1.1	Domain of Unknown Function (DUF1042), putative	yes	Protein coding
Ld1S.100410.1	LdBPK_101100.1.1	carrier protein, putative	yes	Protein coding
Ld1S.100420.1	LdBPK_101080.1.1	ARP2/3 complex subunit, putative		Protein coding
Ld1S.100430.1	LdBPK_160610.1.1	histone H3, putative (fragment)		Protein coding
Ld1S.100440.1	LdBPK_101060.1.1	hypothetical protein, unknown function		Protein coding
Ld1S.100450.1	LdBPK_101070.1.1	histone H3		Protein coding
Ld1S.100460.1	LdBPK_101040.1.1	hypothetical protein, conserved	yes	Protein coding
Ld1S.100470.1	LdBPK_101030.1.1	translation initiation factor eif-2b beta subunit, putative		Protein coding
Ld1S.100480.1	LdBPK_101020.1.1	Archaic translocase of outer membrane 12 kDa subunit, putative	yes	Protein coding
Ld1S.100490.1	LdBPK_101010.1.1	hypothetical protein, conserved		Protein coding
Ld1S.100500.1	LdBPK_100990.1.1	hypothetical protein, conserved		Protein coding
Ld1S.100510.1	LdBPK_100980.1.1	hypothetical protein, conserved		Protein coding
Ld1S.100520.1	LdBPK_100960.1.1	small GTP-binding protein Rab11, putative		Protein coding
Ld1S.100530.1	LdBPK_100950.1.1	hypothetical protein, conserved (fragment)	yes	Protein coding
Ld1S.100540.1	LdBPK_100940.1.1	FKBP-type peptidyl-prolyl cis-trans isomerase, putative		Protein coding
Ld1S.100550.1	LdBPK_100930.1.1	hypothetical protein, conserved	yes	Protein coding
Ld1S.100560.1	LdBPK_100910.1.1	Ribosome biogenesis protein Nop16, putative		Protein coding
Ld1S.100570.1	LdBPK_101070.1.1	histone H3		Protein coding
Ld1S.100580.1	LdBPK_100880.1.1	serine/threonine-protein kinase, putative	yes	Protein coding
Ld1S.100590.1	LdBPK_100900.1.1	nuclear transport factor 2, putative		Protein coding
Ld1S.100600.1	LdBPK_100890.1.1	hypothetical protein, conserved	yes	Protein coding
Ld1S.100610.1	LdBPK_100870.1.1	hypothetical protein, conserved	yes	Protein coding
Ld1S.100620.1	LdBPK_100860.1.1	hypothetical protein, conserved		Protein coding
Ld1S.100630.1	LdBPK_100850.1.1	hypothetical protein, conserved	yes	Protein coding
Ld1S.100640.1	LdBPK_100840.1.1	hypothetical protein, conserved	yes	Protein coding
Ld1S.100650.1	LdBPK_100830.1.1	WD domain, G-beta repeat, putative	yes	Protein coding
Ld1S.100660.1	LdBPK_100820.1.1	hypothetical protein, unknown function		Protein coding
Ld1S.100670.1	LdBPK_100810.1.1	hypothetical protein, conserved	yes	Protein coding
Ld1S.100680.1	LdBPK_100800.1.1	hypothetical protein, conserved	yes	Protein coding
Ld1S.100690.1	LdBPK_100790.1.1	hypothetical protein, conserved	yes	Protein coding
Ld1S.100700.1	LdBPK_100780.1.1	deaminase, putative		Protein coding
Ld1S.100710.1	NA	Ld1S_lncRNA134	yes	lncRNA
Ld1S.100720.1	LdBPK_100760.1.1	amino acid permease 24	yes	Protein coding
Ld1S.100730.1	LdBPK_100760.1.1	amino acid permease 24		Protein coding
Ld1S.100740.1	LdBPK_100760.1.1	amino acid permease 24	yes	Protein coding
Ld1S.100750.1	LdBPK_100750.1.1	RNA recognition motif. (a.k.a. RRM, RBD, or RNP domain), putative	yes	Protein coding
Ld1S.100760.1	LdBPK_100740.1.1	hypothetical protein, conserved	yes	Protein coding
Ld1S.100770.1	LdBPK_100730.1.1	hypothetical protein, unknown function		Protein coding
Ld1S.100780.1	NA	Ld1S_lncRNA135	yes	lncRNA
Ld1S.100790.1	LdBPK_100710.1.1	hypothetical protein, unknown function		Protein coding
Ld1S.100800.1	LdBPK_100720.1.1	hypothetical protein, conserved	yes	Protein coding
Ld1S.100810.1	LdBPK_100700.1.1	hypothetical protein, unknown function		Protein coding
Ld1S.100820.1	LdBPK_100690.1.1	hypothetical protein, conserved	yes	Protein coding
Ld1S.100830.1	LdBPK_100680.1.1	Flagellum adhesion protein 1	yes	Protein coding
Ld1S.100840.1	LdBPK_100670.1.1	FLA1-binding protein		Protein coding
Ld1S.100850.1	LdBPK_100660.1.1	endonuclease G, putative	yes	Protein coding
Ld1S.100860.1	LdBPK_100630.1.1	chromatin assembly factor 1 subunit A, putative		Protein coding
Ld1S.100870.1	LdBPK_100650.1.1	ABC1 family, putative	yes	Protein coding
Ld1S.100880.1	LdBPK_100640.1.1	hypothetical protein, conserved	yes	Protein coding
Ld1S.100890.1	LdBPK_100620.1.1	zinc-binding dehydrogenase-like protein	yes	Protein coding
Ld1S.100900.1	LdBPK_100610.1.1	zinc binding dehydrogenase-like protein	yes	Protein coding
Ld1S.100910.1	LdBPK_100600.1.1	hypothetical protein, conserved	yes	Protein coding
Ld1S.100920.1	LdBPK_100590.1.1	hypothetical protein, unknown function	yes	Protein coding
Ld1S.100930.1	LdBPK_100580.1.1	hypothetical protein, conserved	yes	Protein coding
Ld1S.100940.1	NA	Ld1S_lncRNA136	yes	lncRNA
Ld1S.100950.1	LdBPK_100570.1.1	hypothetical protein, conserved	yes	Protein coding
Ld1S.100960.1	LdBPK_100560.1.1	glycerol-3-phosphate dehydrogenase [NAD+], glycosomal		Protein coding
Ld1S.100970.1	NA	Ld1S_lncRNA137	yes	lncRNA
Ld1S.100980.1	NA	Ld1S_lncRNA138	yes	lncRNA
Ld1S.100990.1	LdBPK_100540.1.1	mitogen-activated protein kinase 3, putative		Protein coding
Ld1S.101000.1	NA	Ld1S_lncRNA139	yes	lncRNA
Ld1S.101010.1	LdBPK_100510.1.1	GP63, leishmanolysin (fragment)	yes	Protein coding
Ld1S.101020.1	NA	Ld1S_lncRNA140	yes	lncRNA
Ld1S.101030.1	LdBPK_100510.1.1	GP63, leishmanolysin (fragment)	yes	Protein coding
Ld1S.101040.1	NA	Ld1S_lncRNA141	yes	lncRNA
Ld1S.101050.1	NA	Ld1S_lncRNA142	yes	lncRNA
Ld1S.101060.1	LdBPK_100510.1.1	GP63, leishmanolysin (fragment)		Protein coding
Ld1S.101070.1	NA	Ld1S_lncRNA143	yes	lncRNA
Ld1S.101080.1	LdBPK_100510.1.1	GP63, leishmanolysin (fragment)	yes	Protein coding
Ld1S.101090.1	NA	Ld1S_lncRNA144	yes	lncRNA
Ld1S.101100.1	LdBPK_100480.1.1	4F5 protein family/Zinc-binding, putative		Protein coding
Ld1S.101110.1	LdBPK_100460.1.1	Zinc finger, C3HC4 type (RING finger), putative		Protein coding
Ld1S.101120.1	LdBPK_100430.1.1	dihydroxyacetone kinase 1-like protein		Protein coding
Ld1S.101130.1	LdBPK_100450.1.1	Zinc finger, C3HC4 type (RING finger), putative		Protein coding
Ld1S.101140.1	LdBPK_100440.1.1	hypothetical protein		Protein coding
Ld1S.101150.1	LdBPK_100420.1.1	folate/biopterin transporter, putative	yes	Protein coding
Ld1S.101160.1	LdBPK_100390.1.1	folate/biopterin transporter, putative (fragment)	yes	Protein coding
Ld1S.101170.1	LdBPK_100390.1.1	folate/biopterin transporter, putative (fragment)		Protein coding
Ld1S.101180.1	LdBPK_100380.1.1	folate/biopterin transporter, putative (fragment)	yes	Protein coding
Ld1S.101190.1	LdBPK_100370.1.1	folate/biopterin transporter, putative	yes	Protein coding
Ld1S.101200.1	LdBPK_100360.1.1	folate/biopterin transporter, putative		Protein coding
Ld1S.101210.1	LdBPK_100350.1.1	hypothetical protein, conserved	yes	Protein coding
Ld1S.101220.1	NA	Ld1S_lncRNA145	yes	lncRNA
Ld1S.101230.1	NA	Ld1S_lncRNA146	yes	lncRNA
Ld1S.101240.1	LdBPK_100330.1.1	protein transport protein SEC23, putative		Protein coding
Ld1S.101250.1	LdBPK_100300.1.1	hypothetical protein, conserved	yes	Protein coding
Ld1S.101260.1	LdBPK_100320.1.1	kinetoplastid kinetochore protein 4, putative	yes	Protein coding
Ld1S.101270.1	LdBPK_100310.1.1	isocitrate dehydrogenase [NADP], mitochondrial precursor, putative	yes	Protein coding
Ld1S.101280.1	LdBPK_100290.1.1	exonuclease, putative		Protein coding
Ld1S.101290.1	LdBPK_100270.1.1	pterin 4 alpha carbinolamine dehydratase, putative	yes	Protein coding
Ld1S.101300.1	LdBPK_100260.1.1	hypothetical protein, conserved	yes	Protein coding
Ld1S.101310.1	LdBPK_100250.1.1	Amastin surface glycoprotein, putative	yes	Protein coding
Ld1S.101320.1	LdBPK_100240.1.1	Amastin surface glycoprotein, putative	yes	Protein coding
Ld1S.101330.1	LdBPK_100230.1.1	hypothetical protein, unknown function	yes	Protein coding
Ld1S.101340.1	LdBPK_100220.1.1	hypothetical protein, unknown function	yes	Protein coding
Ld1S.101350.1	LdBPK_100210.1.1	nucleolar protein 56, putative	yes	Protein coding
Ld1S.101360.1	LdBPK_100180.1.1	hypothetical protein, unknown function	yes	Protein coding
Ld1S.101370.1	LdBPK_100200.1.1	Mitogen-activated protein kinase 10, putative		Protein coding
Ld1S.101380.1	LdBPK_100160.1.1	leucine-rich repeat protein, putative		Protein coding
Ld1S.101390.1	LdBPK_100150.1.1	nucleoside phosphatase, putative		Protein coding
Ld1S.101400.1	NA	Ld1S_lncRNA147	yes	lncRNA
Ld1S.101410.1	LdBPK_100140.1.1	hypothetical protein, conserved		Protein coding
Ld1S.101420.1	LdBPK_100130.1.1	conserved protein, unknown function		Protein coding
Ld1S.101430.1	NA	Ld1S_lncRNA148	yes	lncRNA
Ld1S.101440.1	LdBPK_100120.1.1	DEAD/DEAH box helicase, putative		Protein coding
Ld1S.101450.1	LdBPK_100110.1.1	hypothetical protein, conserved	yes	Protein coding
Ld1S.101460.1	LdBPK_100100.1.1	PSP1 C-terminal conserved region, putative		Protein coding
Ld1S.101470.1	LdBPK_100090.1.1	hypothetical protein, conserved	yes	Protein coding
Ld1S.101480.1	LdBPK_100080.1.1	SRP40, C-terminal domain containing protein, putative	yes	Protein coding
Ld1S.101490.1	LdBPK_100070.1.1	dehydrogenase-like protein	yes	Protein coding
Ld1S.101500.1	NA	Ld1S_lncRNA149	yes	lncRNA
Ld1S.101510.1	LdBPK_100060.1.1	hypothetical protein, unknown function	yes	Protein coding
Ld1S.101520.1	LdBPK_342240.1.1	ribosomal protein l35a, putative		Protein coding
Ld1S.101530.1	LdBPK_100040.1.1	thymidylate kinase-like protein	yes	Protein coding
Ld1S.101540.1	LdBPK_100030.1.1	Dos2-interacting transcription regulator of RNA-Pol-II, putative	yes	Protein coding
Ld1S.101550.1	LdBPK_100020.1.1	Gryzun, putative trafficking through Golgi, putative	yes	Protein coding
Ld1S.101560.1	NA	Ld1S_lncRNA150	yes	lncRNA
Ld1S.101570.1	LdBPK_101440.1.1	phosphate-Repressible Phosphate Permease-like protein	yes	Protein coding
Ld1S.101580.1	LdBPK_101450.1.1	pteridine transporter, putative (fragment)		Protein coding
Ld1S.101590.1	LdBPK_101460.1.1	fatty acid desaturase, putative	yes	Protein coding
Ld1S.110010.1	LdBPK_111220.1.1	ABC transporter-like protein (fragment)	yes	Protein coding
Ld1S.110020.1	LdBPK_111220.1.1	ABC transporter-like protein (fragment)	yes	Protein coding
Ld1S.110030.1	NA	Ld1S_lncRNA151	yes	lncRNA
Ld1S.110040.1	NA	Ld1S_lncRNA152	yes	lncRNA
Ld1S.110050.1	LdBPK_111210.1.1	ATP-binding cassette protein subfamily A, member 2, putative		Protein coding
Ld1S.110060.1	LdBPK_111370.1.1	Variant SH3 domain containing protein, putative	yes	Protein coding
Ld1S.110070.1	NA	Ld1S_lncRNA153	yes	lncRNA
Ld1S.110080.1	LdBPK_111360.1.1	tRNA pseudouridine synthase D (TruD), putative	yes	Protein coding
Ld1S.110090.1	NA	Ld1S_lncRNA154	yes	lncRNA
Ld1S.110100.1	LdBPK_111350.1.1	ribosomal protein L4/L1 family, putative	yes	Protein coding
Ld1S.110110.1	LdBPK_111340.1.1	hypothetical protein, conserved	yes	Protein coding
Ld1S.110120.1	LdBPK_111340.1.1	hypothetical protein, conserved	yes	Protein coding
Ld1S.110130.1	LdBPK_111320.1.1	Flagellar-associated PapD-like, putative	yes	Protein coding
Ld1S.110140.1	LdBPK_111310.1.1	hypothetical protein, conserved	yes	Protein coding
Ld1S.110150.1	LdBPK_111300.1.1	hypothetical protein, conserved	yes	Protein coding
Ld1S.110160.1	LdBPK_111290.1.1	hypothetical protein, conserved	yes	Protein coding
Ld1S.110170.1	LdBPK_111280.1.1	ATP-binding cassette protein subfamily A, member 6, putative	yes	Protein coding
Ld1S.110180.1	LdBPK_111270.1.1	tatD related deoxyribonuclease, putative	yes	Protein coding
Ld1S.110190.1	NA	Ld1S_lncRNA155	yes	lncRNA
Ld1S.110200.1	LdBPK_111260.1.1	ATP-binding cassette protein subfamily A, member 5, putative		Protein coding
Ld1S.110210.1	LdBPK_111210.1.1	ATP-binding cassette protein subfamily A, member 2, putative		Protein coding
Ld1S.110220.1	LdBPK_111220.1.1	ABC transporter-like protein (fragment)	yes	Protein coding
Ld1S.110230.1	LdBPK_111220.1.1	ABC transporter-like protein (fragment)	yes	Protein coding
Ld1S.110240.1	LdBPK_111210.1.1	ATP-binding cassette protein subfamily A, member 2, putative		Protein coding
Ld1S.110250.1	LdBPK_111200.1.1	SKP1-like protein		Protein coding
Ld1S.110260.1	LdBPK_111190.1.1	Organic solute transporter Ostalpha, putative	yes	Protein coding
Ld1S.110270.1	LdBPK_111180.1.1	40S ribosomal protein S15A, putative		Protein coding
Ld1S.110280.1	NA	Ld1S_lncRNA156	yes	lncRNA
Ld1S.110290.1	LdBPK_111170.1.1	60Kd inner membrane protein, putative	yes	Protein coding
Ld1S.110300.1	LdBPK_111160.1.1	eukaryotic release factor 3, putative		Protein coding
Ld1S.110310.1	LdBPK_111140.1.1	protein transport protein SEC31, putative	yes	Protein coding
Ld1S.110320.1	LdBPK_111130.1.1	60S ribosomal protein L28, putative (fragment)		Protein coding
Ld1S.110330.1	LdBPK_111120.1.1	hypothetical protein, conserved	yes	Protein coding
Ld1S.110340.1	LdBPK_111130.1.1	60S ribosomal protein L28, putative (fragment)		Protein coding
Ld1S.110350.1	LdBPK_111100.1.1	Lanosterol 14-alpha demethylase		Protein coding
Ld1S.110360.1	LdBPK_111090.1.1	zinc finger domain protein, putative	yes	Protein coding
Ld1S.110370.1	LdBPK_111080.1.1	zinc finger domain protein, putative	yes	Protein coding
Ld1S.110380.1	NA	Ld1S_lncRNA157	yes	lncRNA
Ld1S.110390.1	NA	Ld1S_lncRNA158	yes	lncRNA
Ld1S.110400.1	LdBPK_111050.1.1	protein transport protein SEC61 subunit alpha, putative		Protein coding
Ld1S.110410.1	LdBPK_111030.1.1	hypothetical protein, conserved		Protein coding
Ld1S.110420.1	LdBPK_111010.1.1	inositol-1,4,5-trisphosphate (IP3) 5- phosphatase, putative	yes	Protein coding
Ld1S.110430.1	LdBPK_111000.1.1	pyruvate phosphate dikinase, putative		Protein coding
Ld1S.110440.1	LdBPK_110990.1.1	adaptin-related protein-like protein	yes	Protein coding
Ld1S.110450.1	LdBPK_110980.1.1	HIT zinc finger, putative	yes	Protein coding
Ld1S.110460.1	LdBPK_110970.1.1	40S ribosomal protein S5 (fragment)	yes	Protein coding
Ld1S.110470.1	LdBPK_110950.1.1	hypothetical protein, conserved	yes	Protein coding
Ld1S.110480.1	LdBPK_110920.1.1	Short C-terminal domain/PUB domain containing protein, putative		Protein coding
Ld1S.110490.1	LdBPK_110940.1.1	hypothetical protein, unknown function	yes	Protein coding
Ld1S.110500.1	LdBPK_110930.1.1	hypothetical protein, conserved	yes	Protein coding
Ld1S.110510.1	LdBPK_110900.1.1	60S ribosomal protein L24, putative	yes	Protein coding
Ld1S.110520.1	LdBPK_110890.1.1	hypothetical protein, conserved	yes	Protein coding
Ld1S.110530.1	NA	Ld1S_lncRNA159	yes	lncRNA
Ld1S.110540.1	LdBPK_200700.1.1	kinesin heavy chain, putative	yes	Protein coding
Ld1S.110550.1	LdBPK_110860.1.1	hypothetical protein, conserved	yes	Protein coding
Ld1S.110560.1	NA	Ld1S_lncRNA160	yes	lncRNA
Ld1S.110570.1	NA	Ld1S_lncRNA161	yes	lncRNA
Ld1S.110580.1	LdBPK_110850.1.1	Alpha/beta hydrolase family, putative	yes	Protein coding
Ld1S.110590.1	LdBPK_110840.1.1	Alpha/beta hydrolase family, putative	yes	Protein coding
Ld1S.110600.1	LdBPK_110830.1.1	hypothetical protein, conserved	yes	Protein coding
Ld1S.110610.1	LdBPK_110810.1.1	hypothetical protein, conserved		Protein coding
Ld1S.110620.1	LdBPK_110800.1.1	hypothetical protein, conserved	yes	Protein coding
Ld1S.110630.1	LdBPK_110790.1.1	hypothetical protein, conserved	yes	Protein coding
Ld1S.110640.1	LdBPK_110770.1.1	40S ribosomal protein S21, putative (fragment)		Protein coding
Ld1S.110650.1	LdBPK_110770.1.1	40S ribosomal protein S21, putative (fragment)	yes	Protein coding
Ld1S.110660.1	LdBPK_110760.1.1	hypothetical protein, conserved	yes	Protein coding
Ld1S.110670.1	LdBPK_110750.1.1	hypothetical protein, conserved		Protein coding
Ld1S.110680.1	LdBPK_110740.1.1	hypothetical protein, conserved	yes	Protein coding
Ld1S.110690.1	LdBPK_110730.1.1	PUF nine target 1	yes	Protein coding
Ld1S.110700.1	LdBPK_110720.1.1	hypothetical protein, conserved	yes	Protein coding
Ld1S.110710.1	LdBPK_110710.1.1	anion-transporting ATPase-like protein	yes	Protein coding
Ld1S.110720.1	LdBPK_110700.1.1	Ankyrin repeats (3 copies)/Ankyrin repeats (many copies), putative	yes	Protein coding
Ld1S.110730.1	LdBPK_110690.1.1	major facilitator superfamily, putative	yes	Protein coding
Ld1S.110740.1	LdBPK_110690.1.1	major facilitator superfamily, putative		Protein coding
Ld1S.110750.1	LdBPK_110670.1.1	Protein Associated with Differentiation, putative	yes	Protein coding
Ld1S.110760.1	LdBPK_110660.1.1	Protein Associated with Differentiation, putative		Protein coding
Ld1S.110770.1	LdBPK_110630.1.1	metallo-peptidase, Clan MF, Family M17 (fragment)		Protein coding
Ld1S.110780.1	NA	Ld1S_lncRNA162	yes	lncRNA
Ld1S.110790.1	LdBPK_110650.1.1	hypothetical protein, unknown function	yes	Protein coding
Ld1S.110800.1	NA	Ld1S_lncRNA163	yes	lncRNA
Ld1S.110810.1	LdBPK_110640.1.1	metallo-peptidase, Clan MF, Family M17 (fragment)		Protein coding
Ld1S.110820.1	LdBPK_110620.1.1	conserved protein, unknown function		Protein coding
Ld1S.110830.1	NA	Ld1S_lncRNA164	yes	lncRNA
Ld1S.110840.1	LdBPK_110610.1.1	Nucleolar protein 47, putative	yes	Protein coding
Ld1S.110850.1	LdBPK_110600.1.1	3-methylcrotonoyl-CoA carboxylase beta subunit, putative	yes	Protein coding
Ld1S.110860.1	LdBPK_110490.1.1	cytochrome b5, putative	yes	Protein coding
Ld1S.110870.1	NA	Ld1S_lncRNA165	yes	lncRNA
Ld1S.110880.1	LdBPK_110510.1.1	transcription modulator/accessory protein, putative		Protein coding
Ld1S.110890.1	LdBPK_110520.1.1	nucleobase transporter		Protein coding
Ld1S.110900.1	LdBPK_110530.1.1	Protein of unknown function (DUF563), putative	yes	Protein coding
Ld1S.110910.1	LdBPK_110540.1.1	hypothetical protein, conserved	yes	Protein coding
Ld1S.110920.1	LdBPK_110550.1.1	amino acid permease/transporter, putative	yes	Protein coding
Ld1S.110930.1	LdBPK_110560.1.1	protein kinase, putative	yes	Protein coding
Ld1S.110940.1	NA	Ld1S_lncRNA166	yes	lncRNA
Ld1S.110950.1	LdBPK_110570.1.1	hypothetical protein, conserved	yes	Protein coding
Ld1S.110960.1	LdBPK_110580.1.1	tetratricopeptide repeat (TPR) protein	yes	Protein coding
Ld1S.110970.1	LdBPK_110480.1.1	hypothetical protein		Protein coding
Ld1S.110980.1	LdBPK_110590.1.1	mRNA cap guanine-N7 methyltransferase, putative	yes	Protein coding
Ld1S.110990.1	LdBPK_110470.1.1	pumilio-repeat, RNA-binding protein, putative	yes	Protein coding
Ld1S.111000.1	LdBPK_110460.1.1	hypothetical protein, unknown function		Protein coding
Ld1S.111010.1	LdBPK_110430.1.1	hypothetical protein, conserved	yes	Protein coding
Ld1S.111020.1	LdBPK_110450.1.1	DNA ligase, putative	yes	Protein coding
Ld1S.111030.1	LdBPK_110440.1.1	hypothetical protein, conserved	yes	Protein coding
Ld1S.111040.1	LdBPK_110400.1.1	tubulin-tyrsoine ligase-like protein	yes	Protein coding
Ld1S.111050.1	LdBPK_110420.1.1	regulator of chromatin condensation, putative	yes	Protein coding
Ld1S.111060.1	LdBPK_110410.1.1	Nucleolar protein 89, putative	yes	Protein coding
Ld1S.111070.1	LdBPK_110390.1.1	hypothetical protein, conserved	yes	Protein coding
Ld1S.111080.1	LdBPK_110380.1.1	Domain of unknown function(DUF2779), putative	yes	Protein coding
Ld1S.111090.1	LdBPK_110370.1.1	hypothetical protein, conserved		Protein coding
Ld1S.111100.1	LdBPK_110350.1.1	14-3-3 protein 2, putative	yes	Protein coding
Ld1S.111110.1	LdBPK_110340.1.1	hypothetical protein, unknown function		Protein coding
Ld1S.111120.1	NA	Ld1S_lncRNA167	yes	lncRNA
Ld1S.111130.1	LdBPK_110320.1.1	PIF1 helicase-like protein, putative	yes	Protein coding
Ld1S.111140.1	LdBPK_110310.1.1	hypothetical protein, conserved		Protein coding
Ld1S.111150.1	LdBPK_110300.1.1	Sec20, putative	yes	Protein coding
Ld1S.111160.1	LdBPK_110290.1.1	hypothetical protein, unknown function	yes	Protein coding
Ld1S.111170.1	LdBPK_110270.1.1	NADH-cytochrome b5 reductase-like protein		Protein coding
Ld1S.111180.1	LdBPK_110260.1.1	hypothetical protein, conserved	yes	Protein coding
Ld1S.111190.1	LdBPK_110250.1.1	serine/threonine protein kinase, putative	yes	Protein coding
Ld1S.111200.1	LdBPK_110240.1.1	proteasome alpha 7 subunit, putative	yes	Protein coding
Ld1S.111210.1	LdBPK_110230.1.1	Rad51, putative		Protein coding
Ld1S.111220.1	LdBPK_110210.1.1	acidocalcisomal pyrophosphatase		Protein coding
Ld1S.111230.1	LdBPK_110200.1.1	hypothetical protein, conserved		Protein coding
Ld1S.111240.1	LdBPK_110190.1.1	DEAD-boc ATP-dependent (RNA) helicase, putative	yes	Protein coding
Ld1S.111250.1	LdBPK_110180.1.1	hypothetical protein, conserved	yes	Protein coding
Ld1S.111260.1	LdBPK_110170.1.1	myotubularin-associated protein, putative	yes	Protein coding
Ld1S.111270.1	LdBPK_110160.1.1	hypothetical protein, conserved	yes	Protein coding
Ld1S.111280.1	LdBPK_110140.1.1	hypothetical protein, conserved		Protein coding
Ld1S.111290.1	LdBPK_110130.1.1	NGG1 interacting factor 3-like protein		Protein coding
Ld1S.111300.1	LdBPK_110110.1.1	cdc2-related kinase 8, putative	yes	Protein coding
Ld1S.111310.1	LdBPK_110100.1.1	seryl-tRNA synthetase	yes	Protein coding
Ld1S.111320.1	LdBPK_110090.1.1	MORN repeat, putative	yes	Protein coding
Ld1S.111330.1	LdBPK_110080.1.1	hypothetical protein, conserved	yes	Protein coding
Ld1S.111340.1	LdBPK_110070.1.1	GRIP domain containing protein, putative	yes	Protein coding
Ld1S.111350.1	LdBPK_110060.1.1	protein kinase, putative	yes	Protein coding
Ld1S.111360.1	LdBPK_110040.1.1	ATP-binding cassette protein subfamily H, member 1, putative		Protein coding
Ld1S.111370.1	LdBPK_110030.1.1	Bacterial transferase hexapeptide (six repeats), putative	yes	Protein coding
Ld1S.111380.1	LdBPK_110020.1.1	Endoplasmic Reticulum-Golgi Intermediate Compartment (ERGIC)/Endoplasmic reticulum vesicle transporter, putative	yes	Protein coding
Ld1S.111390.1	LdBPK_110010.1.1	hypothetical protein, conserved		Protein coding
Ld1S.120010.1	NA	Ld1S_lncRNA168	yes	lncRNA
Ld1S.120020.1	LdBPK_120010.1.1	translation initiation factor EIF-2b alpha subunit, putative		Protein coding
Ld1S.120030.1	LdBPK_120020.1.1	PITH domain-containing protein	yes	Protein coding
Ld1S.120040.1	LdBPK_120030.1.1	proteasome beta-1 subunit, putative		Protein coding
Ld1S.120050.1	LdBPK_120040.1.1	Mitochondrial SSU ribosomal protein 29, putative	yes	Protein coding
Ld1S.120060.1	LdBPK_120041.1.1	hypothetical protein, conserved	yes	Protein coding
Ld1S.120070.1	LdBPK_120050.1.1	kinetoplastid-specific phospho-protein phosphatase	yes	Protein coding
Ld1S.120080.1	LdBPK_120060.1.1	hypothetical protein, conserved	yes	Protein coding
Ld1S.120090.1	LdBPK_120070.1.1	hypothetical protein, unknown function		Protein coding
Ld1S.120100.1	LdBPK_120075.1.1	hypothetical protein, conserved		Protein coding
Ld1S.120110.1	LdBPK_120080.1.1	kinetoplastid kinetochore protein 6, putative	yes	Protein coding
Ld1S.120120.1	LdBPK_120090.1.1	hypothetical protein, conserved	yes	Protein coding
Ld1S.120130.1	LdBPK_120100.1.1	ornithine decarboxylase, putative		Protein coding
Ld1S.120140.1	LdBPK_120120.1.1	hypothetical protein, conserved	yes	Protein coding
Ld1S.120150.1	NA	Ld1S_lncRNA169	yes	lncRNA
Ld1S.120160.1	LdBPK_120130.1.1	Cell division protein kinase, putative		Protein coding
Ld1S.120170.1	NA	Ld1S_lncRNA170	yes	lncRNA
Ld1S.120180.1	LdBPK_120150.1.1	hypothetical protein, unknown function		Protein coding
Ld1S.120190.1	LdBPK_120145.1.1	dolichyl-P-Man:GDP-Man5GlcNAc2-PP-dolichyl alpha-1,2-mannosyltransferase, putative	yes	Protein coding
Ld1S.120200.1	LdBPK_120155.1.1	hypothetical protein, conserved		Protein coding
Ld1S.120210.1	LdBPK_120160.1.1	hypothetical protein, conserved	yes	Protein coding
Ld1S.120220.1	LdBPK_120170.1.1	ubiquitin hydrolase, putative	yes	Protein coding
Ld1S.120230.1	LdBPK_120180.1.1	hypothetical protein, unknown function	yes	Protein coding
Ld1S.120240.1	LdBPK_120190.1.1	proteasome regulatory ATPase subunittcc1l8.3, putative		Protein coding
Ld1S.120250.1	LdBPK_120200.1.1	glyoxalase II, putative	yes	Protein coding
Ld1S.120260.1	NA	Ld1S_lncRNA171	yes	lncRNA
Ld1S.120270.1	LdBPK_120220.1.1	hypothetical protein, unknown function	yes	Protein coding
Ld1S.120280.1	LdBPK_120255.1.1	cysteinyl-tRNA synthetase, putative	yes	Protein coding
Ld1S.120290.1	NA	Ld1S_lncRNA172	yes	lncRNA
Ld1S.120300.1	LdBPK_120260.1.1	Helicase associated domain (HA2), putative		Protein coding
Ld1S.120310.1	LdBPK_120270.1.1	hypothetical protein, conserved	yes	Protein coding
Ld1S.120320.1	NA	Ld1S_lncRNA173	yes	lncRNA
Ld1S.120330.1	LdBPK_120105.1.1	ornithine decarboxylase		Protein coding
Ld1S.120340.1	LdBPK_120240.1.1	hypothetical protein, unknown function	yes	Protein coding
Ld1S.120350.1	LdBPK_120250.1.1	hypothetical protein, conserved	yes	Protein coding
Ld1S.120360.1	LdBPK_120265.1.1	hypothetical protein, conserved	yes	Protein coding
Ld1S.120370.1	LdBPK_120275.1.1	Myotubularin-related protein, putative	yes	Protein coding
Ld1S.120380.1	LdBPK_120290.1.1	hypothetical protein, unknown function		Protein coding
Ld1S.120390.1	LdBPK_120300.1.1	CCR4-NOT transcription complex subunit 2, putative	yes	Protein coding
Ld1S.120400.1	LdBPK_120310.1.1	Glutathione S-transferase, N-terminal domain containing protein, putative	yes	Protein coding
Ld1S.120410.1	LdBPK_120320.1.1	hypothetical protein, conserved		Protein coding
Ld1S.120420.1	LdBPK_120330.1.1	pumillio protein 4, putative	yes	Protein coding
Ld1S.120430.1	LdBPK_120340.1.1	hypothetical protein, conserved	yes	Protein coding
Ld1S.120440.1	LdBPK_120350.1.1	3'-nucleotidase/nuclease, putative		Protein coding
Ld1S.120450.1	LdBPK_120360.1.1	hypothetical protein	yes	Protein coding
Ld1S.120460.1	LdBPK_120370.1.1	Eukaryotic protein of unknown function (DUF866), putative	yes	Protein coding
Ld1S.120470.1	NA	Ld1S_lncRNA174	yes	lncRNA
Ld1S.120480.1	LdBPK_120390.1.1	hypothetical protein, conserved	yes	Protein coding
Ld1S.120490.1	LdBPK_120400.1.1	hypothetical protein, conserved	yes	Protein coding
Ld1S.120500.1	NA	Ld1S_lncRNA175	yes	lncRNA
Ld1S.120510.1	NA	Ld1S_lncRNA176	yes	lncRNA
Ld1S.120520.1	LdBPK_120410.1.1	hypothetical protein, unknown function		Protein coding
Ld1S.120530.1	NA	Ld1S_lncRNA177	yes	lncRNA
Ld1S.120540.1	LdBPK_120430.1.1	hypothetical protein, unknown function		Protein coding
Ld1S.120550.1	NA	Ld1S_lncRNA178	yes	lncRNA
Ld1S.120560.1	LdBPK_120460.1.1	hypothetical protein, unknown function		Protein coding
Ld1S.120570.1	NA	Ld1S_lncRNA179	yes	lncRNA
Ld1S.120580.1	LdBPK_120470.1.1	WW domain containing protein, putative	yes	Protein coding
Ld1S.120590.1	NA	Ld1S_lncRNA180	yes	lncRNA
Ld1S.120600.1	NA	Ld1S_lncRNA181	yes	lncRNA
Ld1S.120610.1	NA	Ld1S_lncRNA182	yes	lncRNA
Ld1S.120620.1	LdBPK_120480.1.1	vacuolar ATP synthase subunit, putative	yes	Protein coding
Ld1S.120630.1	LdBPK_120490.1.1	glucose-6-phosphate isomerase	yes	Protein coding
Ld1S.120640.1	LdBPK_120500.1.1	Present in the outer mitochondrial membrane proteome 18	yes	Protein coding
Ld1S.120650.1	LdBPK_120520.1.1	hypothetical protein, conserved		Protein coding
Ld1S.120660.1	NA	Ld1S_lncRNA183	yes	lncRNA
Ld1S.120670.1	NA	Ld1S_lncRNA184	yes	lncRNA
Ld1S.120680.1	LdBPK_120540.1.1	Fusaric acid resistance protein-like, putative	yes	Protein coding
Ld1S.120690.1	LdBPK_120550.1.1	hypothetical protein, conserved	yes	Protein coding
Ld1S.120700.1	LdBPK_120560.1.1	TPR repeat, putative	yes	Protein coding
Ld1S.120710.1	LdBPK_120570.1.1	hypothetical protein, conserved		Protein coding
Ld1S.120720.1	LdBPK_120580.1.1	alanine aminotransferase, putative	yes	Protein coding
Ld1S.120730.1	LdBPK_120590.1.1	hypothetical protein, conserved		Protein coding
Ld1S.120740.1	LdBPK_120610.1.1	ser/thr protein phosphatase, putative		Protein coding
Ld1S.120750.1	LdBPK_120620.1.1	cytochrome oxidase subunit IV, putative	yes	Protein coding
Ld1S.120760.1	LdBPK_120630.1.1	Bardet-Biedl syndrome 5 protein		Protein coding
Ld1S.120770.1	LdBPK_120640.1.1	hypothetical protein, conserved	yes	Protein coding
Ld1S.120780.1	LdBPK_120650.1.1	hypothetical protein, conserved	yes	Protein coding
Ld1S.120790.1	LdBPK_120660.1.1	Protein of unknown function (DUF962), putative		Protein coding
Ld1S.120800.1	LdBPK_120661.1.1	hypothetical protein, conserved		Protein coding
Ld1S.120810.1	NA	Ld1S_lncRNA185	yes	lncRNA
Ld1S.120820.1	LdBPK_120661.1.1	hypothetical protein, conserved		Protein coding
Ld1S.120830.1	LdBPK_120667.1.1	hypothetical protein (fragment)	yes	Protein coding
Ld1S.120840.1	NA	Ld1S_lncRNA186	yes	lncRNA
Ld1S.120850.1	NA	Ld1S_lncRNA187	yes	lncRNA
Ld1S.120860.1	LdBPK_120661.1.1	hypothetical protein, conserved		Protein coding
Ld1S.120870.1	NA	Ld1S_lncRNA188	yes	lncRNA
Ld1S.120880.1	LdBPK_120661.1.1	hypothetical protein, conserved		Protein coding
Ld1S.120890.1	LdBPK_120667.1.1	hypothetical protein (fragment)		Protein coding
Ld1S.120900.1	LdBPK_120661.1.1	hypothetical protein, conserved		Protein coding
Ld1S.120910.1	NA	Ld1S_lncRNA189	yes	lncRNA
Ld1S.120920.1	LdBPK_120661.1.1	hypothetical protein, conserved		Protein coding
Ld1S.120930.1	NA	Ld1S_lncRNA190	yes	lncRNA
Ld1S.120940.1	NA	Ld1S_lncRNA191	yes	lncRNA
Ld1S.120950.1	LdBPK_120661.1.1	hypothetical protein, conserved		Protein coding
Ld1S.120960.1	NA	Ld1S_lncRNA192	yes	lncRNA
Ld1S.120970.1	LdBPK_120667.1.1	hypothetical protein (fragment)		Protein coding
Ld1S.120980.1	LdBPK_120661.1.1	hypothetical protein, conserved		Protein coding
Ld1S.120990.1	LdBPK_120661.1.1	hypothetical protein, conserved	yes	Protein coding
Ld1S.121000.1	NA	Ld1S_lncRNA193	yes	lncRNA
Ld1S.121010.1	NA	Ld1S_lncRNA194	yes	lncRNA
Ld1S.121020.1	LdBPK_120661.1.1	hypothetical protein, conserved		Protein coding
Ld1S.121030.1	LdBPK_120661.1.1	hypothetical protein, conserved		Protein coding
Ld1S.121040.1	NA	Ld1S_lncRNA195	yes	lncRNA
Ld1S.121050.1	NA	Ld1S_lncRNA196	yes	lncRNA
Ld1S.121060.1	NA	Ld1S_lncRNA197	yes	lncRNA
Ld1S.121070.1	LdBPK_120700.1.1	hypothetical protein, conserved		Protein coding
Ld1S.121080.1	LdBPK_120720.1.1	Flagellum attachment zone protein 2	yes	Protein coding
Ld1S.121090.1	LdBPK_120770.1.1	Putative integral membrane protein conserved region (DUF2404), putative	yes	Protein coding
Ld1S.121100.1	LdBPK_120780.1.1	hypothetical protein, conserved		Protein coding
Ld1S.121110.1	LdBPK_120790.1.1	ABC transporter, putative	yes	Protein coding
Ld1S.121120.1	LdBPK_120730.1.1	Activating nitroreductase NTR2	yes	Protein coding
Ld1S.121130.1	LdBPK_120740.1.1	n-ethylmaleimide reductase-like protein		Protein coding
Ld1S.121140.1	LdBPK_120750.1.1	hypothetical protein, unknown function	yes	Protein coding
Ld1S.121150.1	LdBPK_120760.1.1	Putative integral membrane protein conserved region (DUF2404), putative	yes	Protein coding
Ld1S.121160.1	LdBPK_120800.1.1	hypothetical protein, unknown function		Protein coding
Ld1S.121170.1	LdBPK_120070r.1.1	hypothetical protein, conserved	yes	Protein coding
Ld1S.121180.1	LdBPK_120060r.1.1	WD repeat and HMG-box DNA-binding protein, putative	yes	Protein coding
Ld1S.121190.1	NA	Ld1S_lncRNA198	yes	lncRNA
Ld1S.121200.1	LdBPK_120810.1.1	SNARE associated Golgi protein, putative	yes	Protein coding
Ld1S.121210.1	LdBPK_120820.1.1	hypothetical protein, unknown function	yes	Protein coding
Ld1S.121220.1	LdBPK_120830.1.1	puromycin-sensitive aminopeptidase-like protein	yes	Protein coding
Ld1S.121230.1	LdBPK_120840.1.1	hypothetical protein, conserved	yes	Protein coding
Ld1S.121240.1	LdBPK_120850.1.1	arginine N-methyltransferase-like protein		Protein coding
Ld1S.121250.1	LdBPK_120860.1.1	hypothetical protein, unknown function		Protein coding
Ld1S.121260.1	LdBPK_120880.1.1	SET domain containing protein, putative	yes	Protein coding
Ld1S.121270.1	LdBPK_120890.1.1	hypothetical protein, conserved	yes	Protein coding
Ld1S.121280.1	LdBPK_120900.1.1	FAM91 N-terminus/FAM91 C-terminus, putative	yes	Protein coding
Ld1S.121290.1	LdBPK_120910.1.1	Vacuolar sorting protein 39 domain 1/Vacuolar sorting protein 39 domain 2, putative	yes	Protein coding
Ld1S.121300.1	LdBPK_120920.1.1	Alpha/beta hydrolase domain-containing protein		Protein coding
Ld1S.121310.1	NA	Ld1S_lncRNA199	yes	lncRNA
Ld1S.121320.1	LdBPK_120930.1.1	hypothetical protein, conserved	yes	Protein coding
Ld1S.130010.1	LdBPK_130010.1.1	hypothetical protein, conserved		Protein coding
Ld1S.130020.1	LdBPK_130020.1.1	cis-prenyltransferase-like protein	yes	Protein coding
Ld1S.130030.1	LdBPK_130030.1.1	hypothetical protein, conserved	yes	Protein coding
Ld1S.130040.1	LdBPK_130040.1.1	hypothetical protein, conserved	yes	Protein coding
Ld1S.130050.1	LdBPK_130060.1.1	hypothetical protein, conserved	yes	Protein coding
Ld1S.130060.1	NA	Ld1S_lncRNA200	yes	lncRNA
Ld1S.130070.1	LdBPK_130080.1.1	mitochondrial DNA polymerase I protein B, putative	yes	Protein coding
Ld1S.130080.1	LdBPK_130100.1.1	hypothetical protein, unknown function		Protein coding
Ld1S.130090.1	LdBPK_130090.1.1	metallo-peptidase, Clan MA(E) Family M32	yes	Protein coding
Ld1S.130100.1	LdBPK_130110.1.1	SURF1 family, putative	yes	Protein coding
Ld1S.130110.1	LdBPK_130120.1.1	hypothetical protein, conserved		Protein coding
Ld1S.130120.1	NA	Ld1S_lncRNA201	yes	lncRNA
Ld1S.130130.1	LdBPK_130130.1.1	Kinesin-13 2, putative		Protein coding
Ld1S.130140.1	LdBPK_130140.1.1	hypothetical protein, conserved	yes	Protein coding
Ld1S.130150.1	LdBPK_130150.1.1	hypothetical protein, conserved	yes	Protein coding
Ld1S.130160.1	LdBPK_130160.1.1	protein kinase A regulatory subunit		Protein coding
Ld1S.130170.1	LdBPK_130170.1.1	MOZ/SAS family acetyltransferase, putative		Protein coding
Ld1S.130180.1	LdBPK_130180.1.1	Tetratricopeptide repeat, putative		Protein coding
Ld1S.130190.1	LdBPK_130190.1.1	hypothetical protein, unknown function		Protein coding
Ld1S.130200.1	LdBPK_130210.1.1	Triglyceride lipase, putative	yes	Protein coding
Ld1S.130210.1	LdBPK_130200.1.1	Lipase (class 3), putative		Protein coding
Ld1S.130220.1	LdBPK_130220.1.1	ras-related protein RAB5B, putative	yes	Protein coding
Ld1S.130230.1	LdBPK_130230.1.1	zinc-RING finger domain containing protein, putative	yes	Protein coding
Ld1S.130240.1	LdBPK_130240.1.1	Domain of unknown function (DUF4200), putative		Protein coding
Ld1S.130250.1	NA	Ld1S_lncRNA202	yes	lncRNA
Ld1S.130260.1	LdBPK_130250.1.1	Nucleoporin NUP48		Protein coding
Ld1S.130270.1	LdBPK_130260.1.1	N-acetyltransferase subunit ARD1, putative	yes	Protein coding
Ld1S.130280.1	LdBPK_130340.1.1	hypothetical protein, conserved		Protein coding
Ld1S.130290.1	LdBPK_130330.1.1	alpha tubulin	yes	Protein coding
Ld1S.130300.1	LdBPK_130330.1.1	alpha tubulin	yes	Protein coding
Ld1S.130310.1	LdBPK_130330.1.1	alpha tubulin	yes	Protein coding
Ld1S.130320.1	LdBPK_130330.1.1	alpha tubulin	yes	Protein coding
Ld1S.130330.1	LdBPK_130330.1.1	alpha tubulin	yes	Protein coding
Ld1S.130340.1	LdBPK_130320.1.1	Sister chromatid cohesion C-terminus, putative	yes	Protein coding
Ld1S.130350.1	LdBPK_130310.1.1	hypothetical protein, conserved	yes	Protein coding
Ld1S.130360.1	LdBPK_130300.1.1	long-chain-fatty-acid-CoA ligase, putative	yes	Protein coding
Ld1S.130370.1	LdBPK_130290.1.1	Flagellar radial spoke protein 4/6	yes	Protein coding
Ld1S.130380.1	LdBPK_130280.1.1	mitogen-activated protein kinase kinase 2	yes	Protein coding
Ld1S.130390.1	NA	Ld1S_lncRNA203	yes	lncRNA
Ld1S.130400.1	LdBPK_130270.1.1	ALBA-domain protein 1		Protein coding
Ld1S.130410.1	LdBPK_130350.1.1	hypothetical protein, conserved	yes	Protein coding
Ld1S.130420.1	LdBPK_130360.1.1	hypothetical protein, conserved	yes	Protein coding
Ld1S.130430.1	LdBPK_130370.1.1	TATA element modulatory factor 1 TATA binding, putative	yes	Protein coding
Ld1S.130440.1	LdBPK_130390.1.1	ATP-dependent RNA helicase, putative		Protein coding
Ld1S.130450.1	LdBPK_130400.1.1	hypothetical protein, conserved		Protein coding
Ld1S.130460.1	LdBPK_130420.1.1	hypothetical protein, conserved		Protein coding
Ld1S.130470.1	LdBPK_130430.1.1	hypothetical protein, conserved	yes	Protein coding
Ld1S.130480.1	LdBPK_130440.1.1	Uncharacterized ACR, COG1678, putative	yes	Protein coding
Ld1S.130490.1	LdBPK_364730.1.1	60S ribosomal protein L18, putative		Protein coding
Ld1S.130500.1	LdBPK_130460.1.1	40S ribosomal protein S12, putative	yes	Protein coding
Ld1S.130510.1	LdBPK_130470.1.1	hypothetical protein, conserved	yes	Protein coding
Ld1S.130520.1	LdBPK_130490.1.1	Protein of unknown function, DUF607, putative		Protein coding
Ld1S.130530.1	LdBPK_130510.1.1	hypothetical protein, conserved		Protein coding
Ld1S.130540.1	LdBPK_130520.1.1	hypothetical protein, conserved	yes	Protein coding
Ld1S.130550.1	LdBPK_130530.1.1	hypothetical protein, conserved	yes	Protein coding
Ld1S.130560.1	LdBPK_130540.1.1	hypothetical protein, conserved	yes	Protein coding
Ld1S.130570.1	LdBPK_130550.1.1	hypothetical protein, conserved	yes	Protein coding
Ld1S.130580.1	LdBPK_130560.1.1	mannose-specific lectin, putative	yes	Protein coding
Ld1S.130590.1	LdBPK_130570.1.1	Metallopeptidase family M24, putative	yes	Protein coding
Ld1S.130600.1	LdBPK_130590.1.1	kinesin, putative		Protein coding
Ld1S.130610.1	LdBPK_130580.1.1	PSP1 C-terminal conserved region, putative		Protein coding
Ld1S.130620.1	LdBPK_130600.1.1	Putative GTPase activating protein for Arf, putative	yes	Protein coding
Ld1S.130630.1	LdBPK_130610.1.1	oxidoreductase-like protein	yes	Protein coding
Ld1S.130640.1	LdBPK_130620.1.1	ubiquitin-like protein	yes	Protein coding
Ld1S.130650.1	LdBPK_130630.1.1	Calcium-activated chloride channel, putative	yes	Protein coding
Ld1S.130660.1	LdBPK_130640.1.1	hypothetical protein, conserved		Protein coding
Ld1S.130670.1	LdBPK_130650.1.1	C2 domain containing protein, putative	yes	Protein coding
Ld1S.130680.1	LdBPK_130660.1.1	Dual specificity phosphatase, catalytic domain containing protein, putative	yes	Protein coding
Ld1S.130690.1	LdBPK_130670.1.1	protein kinase, putative		Protein coding
Ld1S.130700.1	LdBPK_130680.1.1	hypothetical protein, conserved		Protein coding
Ld1S.130710.1	LdBPK_130690.1.1	hypothetical protein, conserved	yes	Protein coding
Ld1S.130720.1	LdBPK_130700.1.1	hypothetical protein, conserved		Protein coding
Ld1S.130730.1	LdBPK_130740.1.1	hypothetical protein, conserved (fragment)		Protein coding
Ld1S.130740.1	LdBPK_130750.1.1	hypothetical protein, conserved	yes	Protein coding
Ld1S.130750.1	LdBPK_130710.1.1	Complex1_LYR-like, putative		Protein coding
Ld1S.130760.1	LdBPK_130720.1.1	hypothetical protein, conserved	yes	Protein coding
Ld1S.130770.1	LdBPK_130730.1.1	hypothetical protein, unknown function	yes	Protein coding
Ld1S.130780.1	LdBPK_130760.1.1	mitochondrial processing peptidase alpha subunit, putative		Protein coding
Ld1S.130790.1	LdBPK_130770.1.1	hypothetical protein, conserved		Protein coding
Ld1S.130800.1	LdBPK_130780.1.1	hypothetical protein, conserved	yes	Protein coding
Ld1S.130810.1	LdBPK_130790.1.1	hypothetical protein, conserved	yes	Protein coding
Ld1S.130820.1	LdBPK_130800.1.1	hypothetical protein, conserved	yes	Protein coding
Ld1S.130830.1	LdBPK_130810.1.1	hypothetical protein, conserved		Protein coding
Ld1S.130840.1	LdBPK_130820.1.1	glycosyltransferase family-like protein		Protein coding
Ld1S.130850.1	LdBPK_130830.1.1	N(2), N(2)-dimethylguanosine tRNA methyltransferase, putative		Protein coding
Ld1S.130860.1	LdBPK_130840.1.1	actin-like protein, putative	yes	Protein coding
Ld1S.130870.1	LdBPK_130850.1.1	katanin-like protein	yes	Protein coding
Ld1S.130880.1	LdBPK_130860.1.1	hypothetical protein, conserved	yes	Protein coding
Ld1S.130890.1	LdBPK_130880.1.1	hypothetical protein, conserved	yes	Protein coding
Ld1S.130900.1	LdBPK_130870.1.1	AMP deaminase, putative	yes	Protein coding
Ld1S.130910.1	LdBPK_130890.1.1	hypothetical protein, conserved	yes	Protein coding
Ld1S.130920.1	LdBPK_130900.1.1	hypothetical protein, conserved	yes	Protein coding
Ld1S.130930.1	LdBPK_130910.1.1	Cryptococcal mannosyltransferase 1, putative	yes	Protein coding
Ld1S.130940.1	LdBPK_130920.1.1	hypothetical protein, conserved	yes	Protein coding
Ld1S.130950.1	LdBPK_130940.1.1	subtilisin peptidase	yes	Protein coding
Ld1S.130960.1	LdBPK_130950.1.1	Dpy-30 motif containing protein, putative	yes	Protein coding
Ld1S.130970.1	LdBPK_130960.1.1	NADH-cytochrome b5 reductase, putative		Protein coding
Ld1S.130980.1	NA	Ld1S_lncRNA204	yes	lncRNA
Ld1S.130990.1	LdBPK_130970.1.1	hypothetical protein, unknown function	yes	Protein coding
Ld1S.131000.1	LdBPK_130990.1.1	proteasome regulatory ATPase subunit 2, putative	yes	Protein coding
Ld1S.131010.1	LdBPK_131000.1.1	leucyl-tRNA synthetase, putative	yes	Protein coding
Ld1S.131020.1	LdBPK_131010.1.1	hypothetical protein, conserved	yes	Protein coding
Ld1S.131030.1	LdBPK_131030.1.1	Uncharacterised ACR, YagE family COG1723, putative	yes	Protein coding
Ld1S.131040.1	LdBPK_131040.1.1	Alpha/beta hydrolase family, putative	yes	Protein coding
Ld1S.131050.1	LdBPK_131050.1.1	hypothetical protein, conserved	yes	Protein coding
Ld1S.131060.1	LdBPK_131060.1.1	calmodulin, putative		Protein coding
Ld1S.131070.1	LdBPK_131090.1.1	adenylosuccinate synthetase, putative		Protein coding
Ld1S.131080.1	NA	Ld1S_lncRNA205	yes	lncRNA
Ld1S.131090.1	LdBPK_131100.1.1	hypothetical protein, conserved	yes	Protein coding
Ld1S.131100.1	LdBPK_131140.1.1	Thiamin pyrophosphokinase, vitamin B1 binding domain containing protein, putative	yes	Protein coding
Ld1S.131110.1	LdBPK_131110.1.1	nucleobase transporter		Protein coding
Ld1S.131120.1	LdBPK_131120.1.1	40S ribosomal protein S4, putative		Protein coding
Ld1S.131130.1	LdBPK_131120.1.1	40S ribosomal protein S4, putative	yes	Protein coding
Ld1S.131140.1	LdBPK_131150.1.1	hypothetical protein, unknown function		Protein coding
Ld1S.131150.1	LdBPK_131170.1.1	DNA/RNA non-specific endonuclease-like protein		Protein coding
Ld1S.131160.1	LdBPK_131220.1.1	hypothetical protein, conserved	yes	Protein coding
Ld1S.131170.1	LdBPK_131180.1.1	XPA-interacting protein, putative		Protein coding
Ld1S.131180.1	LdBPK_131190.1.1	hypothetical protein, conserved		Protein coding
Ld1S.131190.1	LdBPK_131230.1.1	hypothetical protein, conserved	yes	Protein coding
Ld1S.131200.1	LdBPK_131240.1.1	hypothetical protein, conserved	yes	Protein coding
Ld1S.131210.1	LdBPK_131250.1.1	AAA domain/Dpy-30 motif containing protein, putative		Protein coding
Ld1S.131220.1	LdBPK_131260.1.1	hypothetical protein, conserved		Protein coding
Ld1S.131230.1	LdBPK_131280.1.1	endomembrane protein, putative	yes	Protein coding
Ld1S.131240.1	LdBPK_131290.1.1	Beta-lactamase superfamily domain containing protein, putative		Protein coding
Ld1S.131250.1	LdBPK_131300.1.1	hypothetical protein, conserved		Protein coding
Ld1S.131260.1	LdBPK_131310.1.1	hypothetical protein, unknown function		Protein coding
Ld1S.131270.1	NA	Ld1S_lncRNA206	yes	lncRNA
Ld1S.131280.1	LdBPK_131560.1.1	hypothetical protein, conserved	yes	Protein coding
Ld1S.131290.1	LdBPK_131470.1.1	Leucine Rich repeats (2 copies), putative		Protein coding
Ld1S.131300.1	LdBPK_131480.1.1	hypothetical protein, conserved	yes	Protein coding
Ld1S.131310.1	LdBPK_131490.1.1	EF hand-like protein	yes	Protein coding
Ld1S.131320.1	LdBPK_131500.1.1	programmed cell death 6 protein-like protein	yes	Protein coding
Ld1S.131330.1	LdBPK_131520.1.1	SPRY domain/HECT-domain (ubiquitin-transferase), putative		Protein coding
Ld1S.131340.1	LdBPK_131530.1.1	Ran-binding protein 1, putative	yes	Protein coding
Ld1S.131350.1	LdBPK_131540.1.1	hypothetical protein, conserved		Protein coding
Ld1S.131360.1	LdBPK_131550.1.1	PIN domain containing protein, putative	yes	Protein coding
Ld1S.131370.1	LdBPK_131570.1.1	phosphoprotein phosphatase, putative (fragment)	yes	Protein coding
Ld1S.131380.1	NA	Ld1S_lncRNA207	yes	lncRNA
Ld1S.131390.1	LdBPK_131580.1.1	ATPase family associated with various cellular activities (AAA), putative		Protein coding
Ld1S.131400.1	LdBPK_131590.1.1	Miltefosine transporter		Protein coding
Ld1S.131410.1	LdBPK_131600.1.1	hypothetical protein, unknown function	yes	Protein coding
Ld1S.131420.1	LdBPK_131570.1.1	phosphoprotein phosphatase, putative (fragment)	yes	Protein coding
Ld1S.131430.1	LdBPK_131610.1.1	hypothetical protein, conserved		Protein coding
Ld1S.131440.1	NA	Ld1S_lncRNA208	yes	lncRNA
Ld1S.131450.1	LdBPK_131320.1.1	ubiquitin-conjugating enzyme, putative		Protein coding
Ld1S.131460.1	LdBPK_131330.1.1	Spindle assembly abnormal 4	yes	Protein coding
Ld1S.131470.1	LdBPK_131340.1.1	hypothetical protein, conserved	yes	Protein coding
Ld1S.131480.1	LdBPK_131350.1.1	Kinesin-13 5, putative		Protein coding
Ld1S.131490.1	LdBPK_131360.1.1	squalene monooxygenase-like protein	yes	Protein coding
Ld1S.131500.1	LdBPK_131370.1.1	mitochondrial DNA polymerase I protein D, putative		Protein coding
Ld1S.131510.1	LdBPK_131390.1.1	dynein heavy chain, putative	yes	Protein coding
Ld1S.131520.1	LdBPK_131400.1.1	chaperonin TCP20, putative	yes	Protein coding
Ld1S.131530.1	LdBPK_131410.1.1	60S ribosomal protein L44, putative		Protein coding
Ld1S.131540.1	LdBPK_131420.1.1	pyrroline-5-carboxylate reductase	yes	Protein coding
Ld1S.131550.1	NA	Ld1S_lncRNA209	yes	lncRNA
Ld1S.131560.1	LdBPK_131430.1.1	Protein Associated with Differentiation, putative	yes	Protein coding
Ld1S.131570.1	LdBPK_131440.1.1	hypothetical protein, unknown function	yes	Protein coding
Ld1S.131580.1	NA	Ld1S_lncRNA210	yes	lncRNA
Ld1S.140010.1	NA	Ld1S_lncRNA211	yes	lncRNA
Ld1S.140020.1	LdBPK_141590.1.1	synaptojanin (N-terminal domain), putative	yes	Protein coding
Ld1S.140030.1	LdBPK_141580.1.1	glutathione-S-transferase/glutaredoxin,putative	yes	Protein coding
Ld1S.140040.1	LdBPK_141570.1.1	hypothetical protein, conserved	yes	Protein coding
Ld1S.140050.1	LdBPK_141560.1.1	Mitochondrial pyruvate carrier 2	yes	Protein coding
Ld1S.140060.1	LdBPK_141550.1.1	Vacuolar 14 Fab1-binding region/Vacuolar protein 14 C-terminal Fig4p binding, putative	yes	Protein coding
Ld1S.140070.1	LdBPK_141540.1.1	cytoskeleton associated protein, putative		Protein coding
Ld1S.140080.1	LdBPK_141530.1.1	hypothetical protein, conserved	yes	Protein coding
Ld1S.140090.1	LdBPK_141520.1.1	hypothetical protein, conserved	yes	Protein coding
Ld1S.140100.1	LdBPK_141510.1.1	protein kinase, putative	yes	Protein coding
Ld1S.140110.1	NA	Ld1S_lncRNA212	yes	lncRNA
Ld1S.140120.1	LdBPK_141500.1.1	phosphoglycan beta 1,3 galactosyltransferase, putative	yes	Protein coding
Ld1S.140130.1	LdBPK_141490.1.1	hypothetical protein, conserved		Protein coding
Ld1S.140140.1	LdBPK_141480.1.1	emp24/gp25L/p24 family/GOLD, putative	yes	Protein coding
Ld1S.140150.1	LdBPK_141470.1.1	hypothetical protein, unknown function	yes	Protein coding
Ld1S.140160.1	LdBPK_141460.1.1	tyrosyl-tRNA synthetase, putative	yes	Protein coding
Ld1S.140170.1	LdBPK_141450.1.1	myo-inositol-1-phosphate synthase	yes	Protein coding
Ld1S.140180.1	NA	Ld1S_lncRNA213	yes	lncRNA
Ld1S.140190.1	LdBPK_141430.1.1	hypothetical protein, conserved		Protein coding
Ld1S.140200.1	LdBPK_141420.1.1	delta-6 fatty acid desaturase, putative	yes	Protein coding
Ld1S.140210.1	LdBPK_141410.1.1	DnaJ domain containing protein, putative		Protein coding
Ld1S.140220.1	LdBPK_141390.1.1	hypothetical protein, conserved	yes	Protein coding
Ld1S.140230.1	LdBPK_141380.1.1	protein kinase, putative	yes	Protein coding
Ld1S.140240.1	LdBPK_141370.1.1	hypothetical protein, conserved		Protein coding
Ld1S.140250.1	LdBPK_141350.1.1	ubiquitin/ribosomal protein S27a, putative (fragment)		Protein coding
Ld1S.140260.1	LdBPK_141340.1.1	hypothetical protein, unknown function	yes	Protein coding
Ld1S.140270.1	LdBPK_141330.1.1	hypothetical protein, unknown function	yes	Protein coding
Ld1S.140280.1	LdBPK_141320.1.1	hypothetical protein, conserved	yes	Protein coding
Ld1S.140290.1	LdBPK_141310.1.1	hypothetical protein, unknown function		Protein coding
Ld1S.140300.1	LdBPK_141300.1.1	hypothetical protein, conserved	yes	Protein coding
Ld1S.140310.1	LdBPK_141290.1.1	NLI interacting factor-like phosphatase, putative	yes	Protein coding
Ld1S.140320.1	LdBPK_141280.1.1	phosphatidylserine synthase, putative	yes	Protein coding
Ld1S.140330.1	LdBPK_141270.1.1	Bifunctional NAD(P)H-hydrate repair enzyme		Protein coding
Ld1S.140340.1	LdBPK_141260.1.1	poly(A) polymerase, putative	yes	Protein coding
Ld1S.140350.1	LdBPK_141250.1.1	ras-like small GTPases, putative		Protein coding
Ld1S.140360.1	LdBPK_141240.1.1	enolase		Protein coding
Ld1S.140370.1	LdBPK_141230.1.1	hypothetical protein	yes	Protein coding
Ld1S.140380.1	LdBPK_141220.1.1	tub family protein-like protein		Protein coding
Ld1S.140390.1	LdBPK_141210.1.1	hypothetical protein, conserved		Protein coding
Ld1S.140400.1	LdBPK_141200.1.1	hypothetical protein, conserved	yes	Protein coding
Ld1S.140410.1	NA	Ld1S_lncRNA214	yes	lncRNA
Ld1S.140420.1	LdBPK_141170.1.1	hypothetical protein, unknown function		Protein coding
Ld1S.140430.1	NA	Ld1S_lncRNA215	yes	lncRNA
Ld1S.140440.1	LdBPK_141160.1.1	PQ loop repeat, putative	yes	Protein coding
Ld1S.140450.1	LdBPK_141130.1.1	dynein heavy chain, putative		Protein coding
Ld1S.140460.1	LdBPK_141140.1.1	protein kinase, putative		Protein coding
Ld1S.140470.1	LdBPK_141120.1.1	COQ9, putative	yes	Protein coding
Ld1S.140480.1	NA	Ld1S_lncRNA216	yes	lncRNA
Ld1S.140490.1	LdBPK_141110.1.1	hypothetical protein, conserved	yes	Protein coding
Ld1S.140500.1	LdBPK_141090.1.1	hypothetical protein, conserved		Protein coding
Ld1S.140510.1	LdBPK_141080.1.1	hypothetical protein, conserved		Protein coding
Ld1S.140520.1	LdBPK_141070.1.1	hypothetical protein, conserved		Protein coding
Ld1S.140530.1	LdBPK_141030.1.1	hypothetical protein, conserved	yes	Protein coding
Ld1S.140540.1	LdBPK_141050.1.1	ADP/ATP mitochondrial carrier-like protein	yes	Protein coding
Ld1S.140550.1	LdBPK_141040.1.1	sodium/hydrogen exchanger, putative		Protein coding
Ld1S.140560.1	LdBPK_141020.1.1	RNA editing 3' terminal uridylyl transferase 1	yes	Protein coding
Ld1S.140570.1	LdBPK_141010.1.1	Ribosomal protein L16p/L10e, putative	yes	Protein coding
Ld1S.140580.1	LdBPK_141010.1.1	Ribosomal protein L16p/L10e, putative	yes	Protein coding
Ld1S.140590.1	LdBPK_141000.1.1	hypothetical protein, conserved	yes	Protein coding
Ld1S.140600.1	LdBPK_140990.1.1	immunodominant antigen, putative	yes	Protein coding
Ld1S.140610.1	LdBPK_140970.1.1	glutathione synthetase, putative	yes	Protein coding
Ld1S.140620.1	NA	Ld1S_lncRNA217	yes	lncRNA
Ld1S.140630.1	LdBPK_140960.1.1	protein phosphatase 2C-like protein		Protein coding
Ld1S.140640.1	LdBPK_140940.1.1	hypothetical protein, conserved	yes	Protein coding
Ld1S.140650.1	NA	Ld1S_lncRNA218	yes	lncRNA
Ld1S.140660.1	NA	Ld1S_lncRNA219	yes	lncRNA
Ld1S.140670.1	LdBPK_140900.1.1	SNF2 family helicase-like protein, putative		Protein coding
Ld1S.140680.1	LdBPK_140890.1.1	protein kinase, putative	yes	Protein coding
Ld1S.140690.1	LdBPK_140910.1.1	calpain-like cysteine peptidase, putative		Protein coding
Ld1S.140700.1	LdBPK_140910.1.1	calpain-like cysteine peptidase, putative		Protein coding
Ld1S.140710.1	LdBPK_140880.1.1	Domain of unknown function (DUF4201), putative	yes	Protein coding
Ld1S.140720.1	LdBPK_140870.1.1	kinesin, putative		Protein coding
Ld1S.140730.1	LdBPK_140860.1.1	hypothetical protein, conserved	yes	Protein coding
Ld1S.140740.1	LdBPK_140840.1.1	ribosomal protein L21, putative		Protein coding
Ld1S.140750.1	LdBPK_140830.1.1	hypothetical protein, unknown function		Protein coding
Ld1S.140760.1	LdBPK_140820.1.1	guanine nucleotide-binding protein-like protein	yes	Protein coding
Ld1S.140770.1	LdBPK_140800.1.1	fatty acid elongase, putative		Protein coding
Ld1S.140780.1	LdBPK_140790.1.1	fatty acid elongase, putative		Protein coding
Ld1S.140790.1	LdBPK_140760.1.1	fatty acid elongase, putative	yes	Protein coding
Ld1S.140800.1	NA	Ld1S_lncRNA220	yes	lncRNA
Ld1S.140810.1	LdBPK_140750.1.1	fatty acid elongase, putative	yes	Protein coding
Ld1S.140820.1	LdBPK_140740.1.1	fatty acid elongase, putative		Protein coding
Ld1S.140830.1	NA	Ld1S_lncRNA221	yes	lncRNA
Ld1S.140840.1	LdBPK_140730.1.1	fatty acid elongase, putative (fragment)		Protein coding
Ld1S.140850.1	LdBPK_140730.1.1	fatty acid elongase, putative (fragment)		Protein coding
Ld1S.140860.1	LdBPK_140700.1.1	fatty acid elongase, putative	yes	Protein coding
Ld1S.140870.1	NA	Ld1S_lncRNA222	yes	lncRNA
Ld1S.140880.1	LdBPK_140680.1.1	fatty acid elongase, putative		Protein coding
Ld1S.140890.1	LdBPK_140670.1.1	fatty acid elongase, putative		Protein coding
Ld1S.140900.1	LdBPK_140660.1.1	fatty acid elongase, putative	yes	Protein coding
Ld1S.140910.1	LdBPK_140650.1.1	hypothetical protein, unknown function		Protein coding
Ld1S.140920.1	LdBPK_140640.1.1	LSD1 zinc finger, putative	yes	Protein coding
Ld1S.140930.1	LdBPK_140630.1.1	hypothetical protein, conserved		Protein coding
Ld1S.140940.1	LdBPK_140620.1.1	hypothetical protein, conserved		Protein coding
Ld1S.140950.1	LdBPK_140600.1.1	hypothetical protein, conserved	yes	Protein coding
Ld1S.140960.1	LdBPK_140590.1.1	hypothetical protein, conserved	yes	Protein coding
Ld1S.140970.1	LdBPK_140580.1.1	WD domain, G-beta repeat, putative	yes	Protein coding
Ld1S.140980.1	NA	Ld1S_lncRNA223	yes	lncRNA
Ld1S.140990.1	LdBPK_140570.1.1	hypothetical protein, unknown function		Protein coding
Ld1S.141000.1	LdBPK_140530.1.1	hypothetical protein, conserved		Protein coding
Ld1S.141010.1	LdBPK_140560.1.1	hypothetical protein, unknown function		Protein coding
Ld1S.141020.1	LdBPK_140550.1.1	ion transport protein-like protein		Protein coding
Ld1S.141030.1	LdBPK_140540.1.1	Ion channel, putative	yes	Protein coding
Ld1S.141040.1	LdBPK_140520.1.1	stearic acid desaturase, putative		Protein coding
Ld1S.141050.1	NA	Ld1S_lncRNA224	yes	lncRNA
Ld1S.141060.1	NA	Ld1S_lncRNA225	yes	lncRNA
Ld1S.141070.1	LdBPK_140510.1.1	hypothetical protein, unknown function		Protein coding
Ld1S.141080.1	LdBPK_140490.1.1	hypothetical protein, unknown function (fragment)	yes	Protein coding
Ld1S.141090.1	NA	Ld1S_lncRNA226	yes	lncRNA
Ld1S.141100.1	LdBPK_140490.1.1	hypothetical protein, unknown function (fragment)	yes	Protein coding
Ld1S.141110.1	LdBPK_140470.1.1	cystathionine beta-lyase-like protein		Protein coding
Ld1S.141120.1	LdBPK_140460.1.1	N-terminal conserved domain of Nudc./CS domain containing protein, putative	yes	Protein coding
Ld1S.141130.1	NA	Ld1S_lncRNA227	yes	lncRNA
Ld1S.141140.1	LdBPK_140450.1.1	pyridine nucleotide-disulphide oxidoreductase, putative	yes	Protein coding
Ld1S.141150.1	LdBPK_140440.1.1	mRNA capping enzyme, beta chain, putative		Protein coding
Ld1S.141160.1	LdBPK_140430.1.1	Iguana/Dzip1-like DAZ-interacting protein N-terminal, putative		Protein coding
Ld1S.141170.1	LdBPK_140400.1.1	hypothetical protein, conserved		Protein coding
Ld1S.141180.1	LdBPK_140400.1.1	hypothetical protein, conserved		Protein coding
Ld1S.141190.1	LdBPK_140410.1.1	hypothetical protein, conserved	yes	Protein coding
Ld1S.141200.1	LdBPK_140390.1.1	hypothetical protein, conserved		Protein coding
Ld1S.141210.1	NA	Ld1S_lncRNA228	yes	lncRNA
Ld1S.141220.1	LdBPK_140380.1.1	Plasma-membrane choline transporter, putative		Protein coding
Ld1S.141230.1	LdBPK_140370.1.1	hypothetical protein, conserved (fragment)	yes	Protein coding
Ld1S.141240.1	LdBPK_140360.1.1	hypothetical protein, conserved	yes	Protein coding
Ld1S.141250.1	LdBPK_140350.1.1	threonine synthase, putative	yes	Protein coding
Ld1S.141260.1	LdBPK_140340.1.1	inositol polyphosphate kinase-like protein, putative		Protein coding
Ld1S.141270.1	LdBPK_140330.1.1	transmembrane amino acid transporter protein, putative		Protein coding
Ld1S.141280.1	LdBPK_140320.1.1	Polyamine transporter 1, putative	yes	Protein coding
Ld1S.141290.1	LdBPK_140310.1.1	proteasome alpha 3 subunit, putative		Protein coding
Ld1S.141300.1	LdBPK_140300.1.1	hypothetical protein, conserved	yes	Protein coding
Ld1S.141310.1	LdBPK_140290.1.1	hypothetical protein, conserved	yes	Protein coding
Ld1S.141320.1	LdBPK_140280.1.1	Nucleus and spindle associated protein 3, putative	yes	Protein coding
Ld1S.141330.1	LdBPK_140270.1.1	hypothetical protein, conserved	yes	Protein coding
Ld1S.141340.1	LdBPK_140230.1.1	hypothetical protein, conserved		Protein coding
Ld1S.141350.1	LdBPK_140260.1.1	von Willebrand factor type A domain containing protein, putative	yes	Protein coding
Ld1S.141360.1	LdBPK_140250.1.1	hypothetical protein, conserved		Protein coding
Ld1S.141370.1	LdBPK_140240.1.1	HIT domain containing protein, putative	yes	Protein coding
Ld1S.141380.1	NA	Ld1S_lncRNA229	yes	lncRNA
Ld1S.141390.1	LdBPK_140220.1.1	PX domain containing protein, putative		Protein coding
Ld1S.141400.1	LdBPK_140210.1.1	Domain of unknown function (DUF4201), putative	yes	Protein coding
Ld1S.141410.1	NA	Ld1S_lncRNA230	yes	lncRNA
Ld1S.141420.1	LdBPK_140200.1.1	Bardet-Biedl syndrome 18 protein	yes	Protein coding
Ld1S.141430.1	LdBPK_140190.1.1	Thioredoxin-like, putative	yes	Protein coding
Ld1S.141440.1	LdBPK_140180.1.1	carboxypeptidase, putative	yes	Protein coding
Ld1S.141450.1	LdBPK_140170.1.1	hypothetical protein, conserved	yes	Protein coding
Ld1S.141460.1	LdBPK_140160.1.1	hypothetical protein, conserved		Protein coding
Ld1S.141470.1	LdBPK_140150.1.1	60S ribosomal protein, putative		Protein coding
Ld1S.141480.1	LdBPK_140140.1.1	histone acetyltransferase, putative	yes	Protein coding
Ld1S.141490.1	LdBPK_140130.1.1	nucleoside hydrolase-like protein	yes	Protein coding
Ld1S.141500.1	LdBPK_140120.1.1	hypothetical protein, conserved		Protein coding
Ld1S.141510.1	LdBPK_140110.1.1	DnaJ domain containing protein, putative		Protein coding
Ld1S.141520.1	LdBPK_140100.1.1	hypothetical protein, conserved	yes	Protein coding
Ld1S.141530.1	LdBPK_140090.1.1	hypothetical protein, conserved	yes	Protein coding
Ld1S.141540.1	LdBPK_140080.1.1	hypothetical protein, conserved	yes	Protein coding
Ld1S.141550.1	LdBPK_140070.1.1	DHHC palmitoyltransferase, putative	yes	Protein coding
Ld1S.141560.1	LdBPK_140060.1.1	hypothetical protein, conserved	yes	Protein coding
Ld1S.141570.1	LdBPK_140050.1.1	hypothetical protein, conserved		Protein coding
Ld1S.141580.1	LdBPK_140040.1.1	J Biosynthesis Protein 2		Protein coding
Ld1S.141590.1	LdBPK_140020.1.1	phosphatidylinositol 3-kinase 2, putative	yes	Protein coding
Ld1S.141600.1	LdBPK_140010.1.1	exosome complex exonuclease, putative	yes	Protein coding
Ld1S.150010.1	LdBPK_151650.1.1	hypothetical protein, conserved	yes	Protein coding
Ld1S.150020.1	NA	Ld1S_lncRNA231	yes	lncRNA
Ld1S.150030.1	LdBPK_151640.1.1	condensin subunit 1, putative	yes	Protein coding
Ld1S.150040.1	LdBPK_151630.1.1	protein kinase, putative	yes	Protein coding
Ld1S.150050.1	LdBPK_151620.1.1	hypothetical protein, conserved	yes	Protein coding
Ld1S.150060.1	LdBPK_151610.1.1	Radical SAM superfamily/Wyosine base formation, putative	yes	Protein coding
Ld1S.150070.1	LdBPK_151600.1.1	presenilin-like aspartic peptidase, putative	yes	Protein coding
Ld1S.150080.1	LdBPK_151580.1.1	hypothetical protein, conserved	yes	Protein coding
Ld1S.150090.1	LdBPK_151570.1.1	hypothetical protein, conserved		Protein coding
Ld1S.150100.1	LdBPK_151560.1.1	hypothetical protein, conserved	yes	Protein coding
Ld1S.150110.1	LdBPK_151540.1.1	cAMP specific phosphodiesterase, putative	yes	Protein coding
Ld1S.150120.1	LdBPK_151540.1.1	cAMP specific phosphodiesterase, putative		Protein coding
Ld1S.150130.1	LdBPK_151530.1.1	ribosomal protein S6, putative	yes	Protein coding
Ld1S.150140.1	LdBPK_151520.1.1	hypothetical protein, conserved	yes	Protein coding
Ld1S.150150.1	LdBPK_151510.1.1	phosphomevalonate kinase-like protein	yes	Protein coding
Ld1S.150160.1	LdBPK_151500.1.1	proliferative cell nuclear antigen (PCNA), putative		Protein coding
Ld1S.150170.1	LdBPK_151490.1.1	glutaminyl-tRNA synthetase, putative	yes	Protein coding
Ld1S.150180.1	LdBPK_151480.1.1	hypothetical protein, conserved		Protein coding
Ld1S.150190.1	LdBPK_151470.1.1	mismatch repair protein MSH3, putative		Protein coding
Ld1S.150200.1	LdBPK_151450.1.1	hypothetical protein, conserved	yes	Protein coding
Ld1S.150210.1	LdBPK_151440.1.1	TMEM164 family, putative	yes	Protein coding
Ld1S.150220.1	LdBPK_151430.1.1	nucleolar RNA binding protein, putative		Protein coding
Ld1S.150230.1	LdBPK_151420.1.1	Putative papain-like cysteine peptidase (DUF1796), putative		Protein coding
Ld1S.150240.1	LdBPK_151410.1.1	actin-related protein 3, putative arp3	yes	Protein coding
Ld1S.150250.1	LdBPK_151400.1.1	2OG-Fe(II) oxygenase superfamily, putative		Protein coding
Ld1S.150260.1	LdBPK_151390.1.1	hypothetical protein, conserved	yes	Protein coding
Ld1S.150270.1	LdBPK_151380.1.1	hypothetical protein, conserved	yes	Protein coding
Ld1S.150280.1	LdBPK_151370.1.1	hypothetical protein	yes	Protein coding
Ld1S.150290.1	LdBPK_151360.1.1	hypothetical protein, conserved		Protein coding
Ld1S.150300.1	LdBPK_151350.1.1	actin-like protein, putative		Protein coding
Ld1S.150310.1	LdBPK_151340.1.1	Eukaryotic translation initiation factor 4 gamma 2	yes	Protein coding
Ld1S.150320.1	LdBPK_151330.1.1	MGT1 magnesium transporter	yes	Protein coding
Ld1S.150330.1	LdBPK_151320.1.1	ubiquitin hydrolase, putative	yes	Protein coding
Ld1S.150340.1	LdBPK_151310.1.1	mitochondrial DNA topoisomerase II	yes	Protein coding
Ld1S.150350.1	LdBPK_151300b.1.1	hypothetical protein, conserved	yes	Protein coding
Ld1S.150360.1	LdBPK_151290.1.1	hypothetical protein, conserved	yes	Protein coding
Ld1S.150370.1	LdBPK_151280.1.1	SET domain containing protein, putative		Protein coding
Ld1S.150380.1	LdBPK_151270.1.1	E2-like ubiquitin-conjugation enzyme, putative		Protein coding
Ld1S.150390.1	LdBPK_151240.1.1	nucleoside transporter 1, putative (fragment)		Protein coding
Ld1S.150400.1	NA	Ld1S_lncRNA232	yes	lncRNA
Ld1S.150410.1	NA	Ld1S_lncRNA233	yes	lncRNA
Ld1S.150420.1	LdBPK_151220.1.1	DnaJ domain/DnaJ central domain containing protein, putative	yes	Protein coding
Ld1S.150430.1	LdBPK_151210.1.1	inositol/phosphatidylinositol phosphatase, putative	yes	Protein coding
Ld1S.150440.1	LdBPK_151190.1.1	60S acidic ribosomal protein P2		Protein coding
Ld1S.150450.1	LdBPK_151200.1.1	60S acidic ribosomal protein P2	yes	Protein coding
Ld1S.150460.1	LdBPK_151180.1.1	protein kinase, putative		Protein coding
Ld1S.150470.1	LdBPK_151170.1.1	cyclic nucleotide-binding domain containing protein, putative	yes	Protein coding
Ld1S.150480.1	LdBPK_151160.1.1	hypothetical protein, conserved	yes	Protein coding
Ld1S.150490.1	LdBPK_151150.1.1	hypothetical protein, conserved	yes	Protein coding
Ld1S.150500.1	LdBPK_151120.1.1	tryparedoxin peroxidase	yes	Protein coding
Ld1S.150510.1	LdBPK_151110.1.1	developmentally regulated protein, putative (fragment)		Protein coding
Ld1S.150520.1	LdBPK_151090.1.1	SKIP/SNW domain containing protein, putative	yes	Protein coding
Ld1S.150530.1	LdBPK_151120.1.1	tryparedoxin peroxidase		Protein coding
Ld1S.150540.1	LdBPK_151110.1.1	developmentally regulated protein, putative (fragment)	yes	Protein coding
Ld1S.150550.1	LdBPK_151120.1.1	tryparedoxin peroxidase		Protein coding
Ld1S.150560.1	LdBPK_151080.1.1	solanesyl-diphosphate synthase, putative	yes	Protein coding
Ld1S.150570.1	LdBPK_151070.1.1	glutamate dehydrogenase		Protein coding
Ld1S.150580.1	LdBPK_330770.1.1	60S ribosomal protein L6, putative (fragment)	yes	Protein coding
Ld1S.150590.1	LdBPK_151050.1.1	succinate dehydrogenase, putative	yes	Protein coding
Ld1S.150600.1	LdBPK_151040.1.1	DNA repair protein Rad9, putative		Protein coding
Ld1S.150610.1	LdBPK_151030.1.1	NAD/FAD dependent dehydrogenase, putative	yes	Protein coding
Ld1S.150620.1	LdBPK_151020.1.1	ERV/ALR sulfhydryl oxidase domain-containing protein		Protein coding
Ld1S.150630.1	LdBPK_150970.1.1	hypothetical protein, conserved (fragment)	yes	Protein coding
Ld1S.150640.1	LdBPK_330960.1.1	40S ribosomal protein S3, putative	yes	Protein coding
Ld1S.150650.1	LdBPK_151000.1.1	Nucleus and spindle associated protein 2, putative	yes	Protein coding
Ld1S.150660.1	LdBPK_150990.1.1	calmodulin-like protein	yes	Protein coding
Ld1S.150670.1	LdBPK_150980.1.1	protein phosphatase 2A regulatory subunit, putative		Protein coding
Ld1S.150680.1	NA	Ld1S_lncRNA234	yes	lncRNA
Ld1S.150690.1	LdBPK_150950.1.1	ATP-binding cassette protein subfamily G, member 4, putative		Protein coding
Ld1S.150700.1	LdBPK_150930.1.1	Sugar (and other) transporter, putative		Protein coding
Ld1S.150710.1	LdBPK_150920.1.1	hypothetical protein, conserved	yes	Protein coding
Ld1S.150720.1	LdBPK_150910.1.1	hypothetical protein, conserved		Protein coding
Ld1S.150730.1	LdBPK_150890.1.1	hypothetical protein, conserved		Protein coding
Ld1S.150740.1	LdBPK_150880.1.1	hypothetical protein, conserved	yes	Protein coding
Ld1S.150750.1	LdBPK_150870.1.1	GDP dissociation inhibitor, putative	yes	Protein coding
Ld1S.150760.1	LdBPK_150860.1.1	dolichol phosphate-mannose biosynthesis regulatory protein (DPM2), putative	yes	Protein coding
Ld1S.150770.1	LdBPK_150850.1.1	peroxisomal membrane protein (Pex16), putative		Protein coding
Ld1S.150780.1	LdBPK_150840.1.1	hypothetical protein, conserved	yes	Protein coding
Ld1S.150790.1	LdBPK_150830.1.1	hypothetical protein, unknown function	yes	Protein coding
Ld1S.150800.1	LdBPK_150820.1.1	hypothetical protein, conserved	yes	Protein coding
Ld1S.150810.1	NA	Ld1S_lncRNA235	yes	lncRNA
Ld1S.150820.1	LdBPK_150810.1.1	protein kinase, putative	yes	Protein coding
Ld1S.150830.1	NA	Ld1S_lncRNA236	yes	lncRNA
Ld1S.150840.1	LdBPK_150790.1.1	hypothetical protein, unknown function	yes	Protein coding
Ld1S.150850.1	LdBPK_150800.1.1	ATP-binding cassette protein subfamily A, member 7, putative	yes	Protein coding
Ld1S.150860.1	LdBPK_150780.1.1	Protein of unknown function (DUF2871), putative		Protein coding
Ld1S.150870.1	LdBPK_150750.1.1	hypothetical protein, conserved	yes	Protein coding
Ld1S.150880.1	NA	Ld1S_lncRNA237	yes	lncRNA
Ld1S.150890.1	LdBPK_150770.1.1	Putative methyltransferase, putative		Protein coding
Ld1S.150900.1	LdBPK_150760.1.1	flavoprotein monooxygenase, putative	yes	Protein coding
Ld1S.150910.1	LdBPK_150740.1.1	hypothetical protein, conserved	yes	Protein coding
Ld1S.150920.1	LdBPK_150720.1.1	hypothetical protein, conserved	yes	Protein coding
Ld1S.150930.1	LdBPK_150710.1.1	hypothetical protein, conserved	yes	Protein coding
Ld1S.150940.1	LdBPK_150700.1.1	hypothetical protein, conserved	yes	Protein coding
Ld1S.150950.1	NA	Ld1S_lncRNA238	yes	lncRNA
Ld1S.150960.1	LdBPK_150690.1.1	hypothetical protein, conserved	yes	Protein coding
Ld1S.150970.1	NA	Ld1S_lncRNA239	yes	lncRNA
Ld1S.150980.1	LdBPK_150680.1.1	hypothetical protein, unknown function		Protein coding
Ld1S.150990.1	NA	Ld1S_lncRNA240	yes	lncRNA
Ld1S.151000.1	LdBPK_150670.1.1	Galactose oxidase, central domain/Kelch motif containing protein, putative		Protein coding
Ld1S.151010.1	LdBPK_150660.1.1	hypothetical protein, unknown function		Protein coding
Ld1S.151020.1	NA	Ld1S_lncRNA241	yes	lncRNA
Ld1S.151030.1	LdBPK_150650.1.1	hypothetical protein, conserved		Protein coding
Ld1S.151040.1	LdBPK_150640.1.1	CRAL/TRIO domain containing protein, putative	yes	Protein coding
Ld1S.151050.1	LdBPK_150630.1.1	hypothetical protein, conserved	yes	Protein coding
Ld1S.151060.1	LdBPK_150610.1.1	hypothetical protein, conserved	yes	Protein coding
Ld1S.151070.1	LdBPK_150600.1.1	signal peptidase subunit, putative	yes	Protein coding
Ld1S.151080.1	LdBPK_150590.1.1	hypothetical protein, unknown function		Protein coding
Ld1S.151090.1	LdBPK_150580.1.1	hypothetical protein, conserved	yes	Protein coding
Ld1S.151100.1	LdBPK_150570.1.1	hypothetical protein, unknown function	yes	Protein coding
Ld1S.151110.1	LdBPK_150560.1.1	hypothetical protein, conserved	yes	Protein coding
Ld1S.151120.1	LdBPK_150550.1.1	hypothetical protein, conserved	yes	Protein coding
Ld1S.151130.1	NA	Ld1S_lncRNA242	yes	lncRNA
Ld1S.151140.1	LdBPK_150540.1.1	ecotin, putative		Protein coding
Ld1S.151150.1	NA	Ld1S_lncRNA243	yes	lncRNA
Ld1S.151160.1	LdBPK_150520.1.1	Fidgetin, putative	yes	Protein coding
Ld1S.151170.1	NA	Ld1S_lncRNA244	yes	lncRNA
Ld1S.151180.1	LdBPK_150480.1.1	hypothetical protein, conserved		Protein coding
Ld1S.151190.1	LdBPK_150470.1.1	hypothetical protein, conserved		Protein coding
Ld1S.151200.1	LdBPK_150460.1.1	hypothetical protein, conserved	yes	Protein coding
Ld1S.151210.1	LdBPK_150450.1.1	hypothetical protein, conserved	yes	Protein coding
Ld1S.151220.1	LdBPK_150440.1.1	cytoplasmic l-asparaginase i-like protein	yes	Protein coding
Ld1S.151230.1	LdBPK_150420.1.1	60S acidic ribosomal protein, putative (fragment)	yes	Protein coding
Ld1S.151240.1	LdBPK_150420.1.1	60S acidic ribosomal protein, putative (fragment)	yes	Protein coding
Ld1S.151250.1	LdBPK_150410.1.1	RNA pseudouridylate synthase, putative		Protein coding
Ld1S.151260.1	LdBPK_150400.1.1	hypothetical protein, conserved	yes	Protein coding
Ld1S.151270.1	LdBPK_150390.1.1	hypothetical protein, conserved	yes	Protein coding
Ld1S.151280.1	LdBPK_150380.1.1	alpha/beta hydrolase fold, putative	yes	Protein coding
Ld1S.151290.1	LdBPK_150370.1.1	Isoprenylcysteine alpha-carbonyl methylesterase, putative	yes	Protein coding
Ld1S.151300.1	LdBPK_150360.1.1	hypothetical protein, conserved		Protein coding
Ld1S.151310.1	LdBPK_150350.1.1	Ecotin-like protein	yes	Protein coding
Ld1S.151320.1	LdBPK_150340.1.1	hypothetical protein, conserved		Protein coding
Ld1S.151330.1	LdBPK_150320.1.1	ribonucleoprotein p18, mitochondrial precursor, putative (fragment)	yes	Protein coding
Ld1S.151340.1	LdBPK_150310.1.1	replication Factor A 28 kDa subunit, putative	yes	Protein coding
Ld1S.151350.1	NA	Ld1S_lncRNA245	yes	lncRNA
Ld1S.151360.1	LdBPK_150300.1.1	hypothetical protein, conserved		Protein coding
Ld1S.151370.1	LdBPK_150290.1.1	hypothetical protein, conserved	yes	Protein coding
Ld1S.151380.1	LdBPK_150280.1.1	nonspecific lipid-transfer protein, putative	yes	Protein coding
Ld1S.151390.1	LdBPK_150270.1.1	lysyl-tRNA synthetase, putative	yes	Protein coding
Ld1S.151400.1	LdBPK_150260.1.1	WD domain, G-beta repeat, putative	yes	Protein coding
Ld1S.151410.1	LdBPK_150250.1.1	hypothetical protein, conserved	yes	Protein coding
Ld1S.151420.1	LdBPK_150240.1.1	protein phosphatase 1 catalitic subunit, putative	yes	Protein coding
Ld1S.151430.1	LdBPK_340910.1.1	60S ribosomal protein L13a, putative (fragment)		Protein coding
Ld1S.151440.1	LdBPK_150230.1.1	hypothetical protein, conserved	yes	Protein coding
Ld1S.151450.1	LdBPK_150210.1.1	hypothetical protein, conserved	yes	Protein coding
Ld1S.151460.1	LdBPK_150190.1.1	hypothetical protein, conserved		Protein coding
Ld1S.151470.1	LdBPK_150180.1.1	serine/threonine-protein kinase, putative	yes	Protein coding
Ld1S.151480.1	LdBPK_150170.1.1	protein phosphatase 2C, putative	yes	Protein coding
Ld1S.151490.1	LdBPK_150160.1.1	zinc finger (CCCH type) protein, putative	yes	Protein coding
Ld1S.151500.1	LdBPK_150130.1.1	ATP-dependent RNA helicase, putative	yes	Protein coding
Ld1S.151510.1	LdBPK_150150.1.1	hypothetical protein, unknown function		Protein coding
Ld1S.151520.1	LdBPK_150140.1.1	zinc finger (CCCH type) protein, putative		Protein coding
Ld1S.151530.1	NA	Ld1S_lncRNA246	yes	lncRNA
Ld1S.151540.1	LdBPK_150120.1.1	mitochondrial carrier protein, putative	yes	Protein coding
Ld1S.151550.1	LdBPK_150110.1.1	hypothetical protein, conserved	yes	Protein coding
Ld1S.151560.1	LdBPK_150100.1.1	Flavin-binding monooxygenase-like, putative	yes	Protein coding
Ld1S.151570.1	LdBPK_150090.1.1	ATP-dependent protease ATPase subunit HslU1, putative	yes	Protein coding
Ld1S.151580.1	LdBPK_150080.1.1	hypothetical protein, conserved		Protein coding
Ld1S.151590.1	LdBPK_150070.1.1	hypothetical protein, conserved	yes	Protein coding
Ld1S.151600.1	LdBPK_150060.1.1	Eukaryotic translation initiation factor 4 gamma 1		Protein coding
Ld1S.151610.1	LdBPK_150040.1.1	Possible lysine decarboxylase, putative		Protein coding
Ld1S.151620.1	LdBPK_150030.1.1	ATP diphosphohydrolase		Protein coding
Ld1S.151630.1	LdBPK_150020.1.1	hypothetical protein, conserved	yes	Protein coding
Ld1S.151640.1	LdBPK_210020.1.1	histone H4		Protein coding
Ld1S.160010.1	LdBPK_160010.1.1	anti-silencing protein a-like protein		Protein coding
Ld1S.160020.1	LdBPK_160020.1.1	hypothetical protein, conserved		Protein coding
Ld1S.160030.1	LdBPK_160030.1.1	AAA domain containing protein, putative	yes	Protein coding
Ld1S.160040.1	LdBPK_160040.1.1	arginine N-methyltransferase, type I		Protein coding
Ld1S.160050.1	LdBPK_160050.1.1	2OG-Fe(II) oxygenase superfamily, putative	yes	Protein coding
Ld1S.160060.1	LdBPK_160060.1.1	DEAD/DEAH box helicase/Helicase conserved C-terminal domain containing protein, putative	yes	Protein coding
Ld1S.160070.1	LdBPK_301540.1.1	hypothetical protein, conserved	yes	Protein coding
Ld1S.160080.1	LdBPK_160080.1.1	hypothetical protein, conserved	yes	Protein coding
[truncated: 6,427 more rows]
