# Supplementary material for: The UTRs of Leishmania donovani vary in length and are enriched in potential regulatory structures
Source: PLoS Pathog. 2026 Mar 6;22(3):e1013551. doi: 10.1371/journal.ppat.1013551 (PMC12978572; doi:10.1371/journal.ppat.1013551)
Supplement: S4 Table — (XLSX) [file ppat.1013551.s016.xlsx]

## Sheet: Supp_Table4
							Promastigote		Amastigotes
Gene_ID	Transcript_ID	Chr_full	right_border	left_border	Pro	Ama	Number of reads	Coverage	Number of reads	Coverage
Ld1S.010060	Ld1S.010060.1	chr01	18500	21100	x		5	10
Ld1S.010060	Ld1S.010060.2	chr01	18500	21000	x		5	10
Ld1S.010130	Ld1S.010130.1	chr01	36800	37400	x	x	9	33	24	53
Ld1S.010130	Ld1S.010130.2	chr01	36800	37500	x	x	22	33	28	53
Ld1S.010190	Ld1S.010190.1	chr01	48000	49300	x	x	5	15	7	12
Ld1S.010190	Ld1S.010190.2	chr01	48100	49300	x		5	15
Ld1S.010250	Ld1S.010250.1	chr01	70800	72500	x		22	31
Ld1S.010250	Ld1S.010250.2	chr01	70800	72400	x		5	31
Ld1S.010310	Ld1S.010310.1	chr01	90400	91300		x			24	28
Ld1S.010320	Ld1S.010320.1	chr01	80800	82100		x			5	8
Ld1S.010330	Ld1S.010330.1	chr01	82400	83100	x		17	104
Ld1S.010330	Ld1S.010330.2	chr01	82400	83200	x	x	50	104	5	9
Ld1S.010330	Ld1S.010330.3	chr01	82400	83300	x		37	104
Ld1S.010350	Ld1S.010350.1	chr01	91600	92500		x			15	21
Ld1S.010400	Ld1S.010400.1	chr01	102100	103200		x			159	184
Ld1S.010410	Ld1S.010410.1	chr01	103900	104700		x			441	479
Ld1S.010460	Ld1S.010460.1	chr01	124900	127300	x		6	26
Ld1S.010460	Ld1S.010460.2	chr01	124900	127400	x		13	26
Ld1S.010520	Ld1S.010520.1	chr01	140600	144400	x		9	35
Ld1S.010520	Ld1S.010520.2	chr01	140600	144100	x		9	35
Ld1S.010520	Ld1S.010520.3	chr01	140600	144300	x		10	35
Ld1S.010550	Ld1S.010550.1	chr01	155900	157600	x		13	36
Ld1S.010550	Ld1S.010550.2	chr01	155900	157500	x		22	36
Ld1S.010570	Ld1S.010570.1	chr01	174500	175800		x			14	17
Ld1S.010580	Ld1S.010580.1	chr01	160500	161800	x		33	63
Ld1S.010580	Ld1S.010580.2	chr01	160600	161800	x	x	17	63	8	13
Ld1S.010580	Ld1S.010580.3	chr01	160500	161700	x		10	63
Ld1S.010650	Ld1S.010650.1	chr01	188300	190300		x			18	26
Ld1S.010700	Ld1S.010700.1	chr01	209100	212000	x		10	20
Ld1S.010700	Ld1S.010700.2	chr01	209100	212100	x		6	20
Ld1S.010760	Ld1S.010760.1	chr01	237100	238600	x		15	21
Ld1S.010760	Ld1S.010760.2	chr01	237100	238500	x		6	21
Ld1S.010770	Ld1S.010770.1	chr01	238900	241800	x		27	119
Ld1S.010770	Ld1S.010770.2	chr01	238900	241700	x	x	67	119	7	17
Ld1S.010780	Ld1S.010780.1	chr01	242200	244900	x		30	54
Ld1S.010780	Ld1S.010780.2	chr01	242200	243600	x		7	54
Ld1S.010810	Ld1S.010810.1	chr01	249300	250900		x			11	12
Ld1S.020070	Ld1S.020070.1	chr02	15200	18100	x		10	34
Ld1S.020070	Ld1S.020070.2	chr02	15200	18200	x		13	34
Ld1S.020120	Ld1S.020120.1	chr02	16400	17000		x			12	19
Ld1S.020120	Ld1S.020120.2	chr02	16300	17000		x			5	19
Ld1S.020140	Ld1S.020140.1	chr02	19600	21800	x		21	33
Ld1S.020140	Ld1S.020140.2	chr02	19500	21800	x		9	33
Ld1S.020200	Ld1S.020200.1	chr02	32800	34800	x		7	18
Ld1S.020200	Ld1S.020200.2	chr02	32800	34900	x		6	18
Ld1S.020340	Ld1S.020340.1	chr02	112200	114200	x		11	25
Ld1S.020340	Ld1S.020340.2	chr02	112200	114300	x		13	25
Ld1S.020350	Ld1S.020350.1	chr02	114900	116200	x		5	18
Ld1S.020350	Ld1S.020350.2	chr02	114700	116100	x		7	18
Ld1S.020460	Ld1S.020460.1	chr02	157400	160400	x		8	19
Ld1S.020460	Ld1S.020460.2	chr02	157300	160400	x		8	19
Ld1S.020470	Ld1S.020470.1	chr02	160900	162500	x		6	16
Ld1S.020470	Ld1S.020470.2	chr02	160900	162600	x		8	16
Ld1S.020510	Ld1S.020510.1	chr02	175400	177700	x		6	38
Ld1S.020510	Ld1S.020510.2	chr02	175500	177700	x		5	38
Ld1S.020510	Ld1S.020510.3	chr02	175600	177700	x		5	38
Ld1S.020510	Ld1S.020510.4	chr02	175500	177600	x		11	38
Ld1S.020510	Ld1S.020510.5	chr02	175600	177600	x		7	38
Ld1S.020520	Ld1S.020520.1	chr02	178000	179400		x			7	13
Ld1S.020640	Ld1S.020640.1	chr02	236400	238000	x		73	125
Ld1S.020640	Ld1S.020640.2	chr02	236400	238100	x		48	125
Ld1S.020640	Ld1S.020640.3	chr02	236400	237700		x			5	18
Ld1S.020640	Ld1S.020640.4	chr02	236400	238000		x			5	18
Ld1S.020720	Ld1S.020720.1	chr02	334500	335900		x			6	11
Ld1S.030010	Ld1S.030010.1	chr03	5400	6900	x	x	32	55	11	20
Ld1S.030010	Ld1S.030010.2	chr03	5400	7000	x	x	23	55	9	20
Ld1S.030020	Ld1S.030020.1	chr03	7400	8600	x		11	38
Ld1S.030020	Ld1S.030020.2	chr03	7400	8500	x	x	27	38	15	19
Ld1S.030060	Ld1S.030060.1	chr03	13000	14400		x			5	7
Ld1S.030080	Ld1S.030080.1	chr03	17500	18900	x		8	27
Ld1S.030080	Ld1S.030080.2	chr03	17500	19000	x	x	8	27	9	40
Ld1S.030080	Ld1S.030080.3	chr03	17600	19100		x			5	40
Ld1S.030080	Ld1S.030080.4	chr03	17500	19100		x			7	40
Ld1S.030080	Ld1S.030080.5	chr03	17900	19000		x			8	40
Ld1S.030090	Ld1S.030090.1	chr03	19300	20700	x		18	35
Ld1S.030090	Ld1S.030090.2	chr03	19300	20600	x		17	35
Ld1S.030360	Ld1S.030360.1	chr03	158200	159500	x		20	39
Ld1S.030360	Ld1S.030360.2	chr03	158300	159500	x		5	39
Ld1S.030360	Ld1S.030360.3	chr03	158200	159600	x		9	39
Ld1S.030360	Ld1S.030360.4	chr03	158200	159500		x			12	20
Ld1S.030390	Ld1S.030390.1	chr03	166200	168000	x		11	19
Ld1S.030390	Ld1S.030390.2	chr03	166200	167900	x		8	19
Ld1S.030400	Ld1S.030400.1	chr03	173600	175000		x			7	33
Ld1S.030400	Ld1S.030400.2	chr03	173600	174600		x			11	33
Ld1S.030400	Ld1S.030400.3	chr03	173600	174700		x			7	33
Ld1S.030410	Ld1S.030410.1	chr03	176900	178100	x		6	22
Ld1S.030410	Ld1S.030410.2	chr03	176900	178200	x		9	22
Ld1S.030440	Ld1S.030440.1	chr03	187200	190100	x		18	34
Ld1S.030440	Ld1S.030440.2	chr03	187400	190100	x		9	34
Ld1S.030540	Ld1S.030540.1	chr03	248300	249000		x			29	40
Ld1S.030540	Ld1S.030540.2	chr03	248300	248900		x			6	40
Ld1S.030550	Ld1S.030550.1	chr03	249400	250300		x			275	415
Ld1S.030690	Ld1S.030690.1	chr03	314800	318100	x		5	14
Ld1S.030690	Ld1S.030690.2	chr03	314800	318000	x		5	14
Ld1S.030710	Ld1S.030710.1	chr03	331700	332400		x			6	24
Ld1S.030710	Ld1S.030710.2	chr03	331600	332300		x			5	24
Ld1S.030710	Ld1S.030710.3	chr03	331600	332400		x			12	24
Ld1S.030750	Ld1S.030750.1	chr03	342400	345200	x		6	12
Ld1S.030750	Ld1S.030750.2	chr03	342400	345300	x		5	12
Ld1S.030760	Ld1S.030760.1	chr03	345700	347600	x		7	30
Ld1S.030760	Ld1S.030760.2	chr03	345700	347500	x		5	30
Ld1S.030760	Ld1S.030760.3	chr03	345600	347600	x		7	30
Ld1S.030780	Ld1S.030780.1	chr03	350500	351400		x			28	36
Ld1S.030860	Ld1S.030860.1	chr03	371800	374900	x		5	10
Ld1S.030860	Ld1S.030860.2	chr03	371800	375000	x		5	10
Ld1S.030900	Ld1S.030900.1	chr03	380200	383900	x		6	26
Ld1S.030900	Ld1S.030900.2	chr03	380200	384000	x		18	26
Ld1S.030920	Ld1S.030920.1	chr03	386500	387700	x	x	15	36	10	13
Ld1S.030920	Ld1S.030920.2	chr03	386600	387700	x		18	36
Ld1S.040010	Ld1S.040010.1	chr04	4600	6400	x	x	63	146	24	51
Ld1S.040010	Ld1S.040010.2	chr04	4600	6300	x	x	21	146	7	51
Ld1S.040010	Ld1S.040010.3	chr04	4600	6500	x	x	41	146	15	51
Ld1S.040030	Ld1S.040030.1	chr04	10800	15100	x		12	32
Ld1S.040030	Ld1S.040030.2	chr04	10800	15000	x		6	32
Ld1S.040030	Ld1S.040030.3	chr04	10800	15200	x		8	32
Ld1S.040050	Ld1S.040050.1	chr04	18300	20200	x	x	13	28	5	10
Ld1S.040050	Ld1S.040050.2	chr04	18400	20200	x		5	28
Ld1S.040120	Ld1S.040120.1	chr04	49700	51200	x		21	34	9	21
Ld1S.040120	Ld1S.040120.2	chr04	49700	51300	x		6	34
Ld1S.040220	Ld1S.040220.1	chr04	81100	82100	x	x	25	36	26	34
Ld1S.040220	Ld1S.040220.2	chr04	81100	82000	x		6	36
Ld1S.040220	Ld1S.040220.3	chr04	81100	82200	x		5	36
Ld1S.040240	Ld1S.040240.1	chr04	87600	88900		x			7	8
Ld1S.040290	Ld1S.040290.1	chr04	99800	100900	x	x	469	566	245	309
Ld1S.040290	Ld1S.040290.2	chr04	99800	100800	x	x	71	566	46	309
Ld1S.040310	Ld1S.040310.1	chr04	105000	106300		x			12	21
Ld1S.040330	Ld1S.040330.1	chr04	111000	112500	x	x	9	23	6	17
Ld1S.040330	Ld1S.040330.2	chr04	111000	112300	x		6	23
Ld1S.040330	Ld1S.040330.3	chr04	111000	112400		x			5	17
Ld1S.040350	Ld1S.040350.1	chr04	126400	127500	x	x	12	44	22	51
Ld1S.040350	Ld1S.040350.2	chr04	126600	127500	x	x	22	44	9	51
Ld1S.040350	Ld1S.040350.3	chr04	126700	127500		x			7	51
Ld1S.040350	Ld1S.040350.4	chr04	126600	127600		x			7	51
Ld1S.040390	Ld1S.040390.1	chr04	140400	143400	x		6	21
Ld1S.040390	Ld1S.040390.2	chr04	140400	143300	x		12	21
Ld1S.040400	Ld1S.040400.1	chr04	149400	151100		x			6	11
Ld1S.040430	Ld1S.040430.1	chr04	154600	155900	x	x	8	51	12	34
Ld1S.040430	Ld1S.040430.2	chr04	154600	156100	x	x	36	51	14	34
Ld1S.040440	Ld1S.040440.1	chr04	161800	164000	x	x	33	60	6	14
Ld1S.040440	Ld1S.040440.2	chr04	161900	164000	x		18	60
Ld1S.040470	Ld1S.040470.1	chr04	166200	167500	x	x	91	483	30	257
Ld1S.040470	Ld1S.040470.2	chr04	166200	167400	x	x	371	483	194	257
Ld1S.040540	Ld1S.040540.1	chr04	192800	194300	x	x	48	87	30	56
Ld1S.040540	Ld1S.040540.2	chr04	192800	194400	x		13	87
Ld1S.040540	Ld1S.040540.3	chr04	192900	194300		x			6	56
Ld1S.040560	Ld1S.040560.1	chr04	196800	198100	x		10	97
Ld1S.040560	Ld1S.040560.2	chr04	196800	198000	x	x	41	97	34	94
Ld1S.040560	Ld1S.040560.3	chr04	196700	198000	x	x	35	97	18	94
Ld1S.040590	Ld1S.040590.1	chr04	206500	207400		x			49	456
Ld1S.040590	Ld1S.040590.2	chr04	206400	207400		x			374	456
Ld1S.040600	Ld1S.040600.1	chr04	207800	209100	x		14	56
Ld1S.040600	Ld1S.040600.2	chr04	207700	209100	x		29	56
Ld1S.040600	Ld1S.040600.3	chr04	207700	209000	x		9	56
Ld1S.040620	Ld1S.040620.1	chr04	216700	217700		x			23	27
Ld1S.040650	Ld1S.040650.1	chr04	230600	232200	x		11	37
Ld1S.040650	Ld1S.040650.2	chr04	230700	232300	x		5	37
Ld1S.040650	Ld1S.040650.3	chr04	230600	232300	x	x	14	37	7	11
Ld1S.040670	Ld1S.040670.1	chr04	238800	240000		x			9	22
Ld1S.040670	Ld1S.040670.2	chr04	238800	240100		x			12	22
Ld1S.040760	Ld1S.040760.1	chr04	280600	282000	x	x	12	24	5	42
Ld1S.040760	Ld1S.040760.2	chr04	280600	282100	x		7	24
Ld1S.040760	Ld1S.040760.3	chr04	281200	282100		x			15	42
Ld1S.040760	Ld1S.040760.4	chr04	281200	282000		x			13	42
Ld1S.040770	Ld1S.040770.1	chr04	282500	283800	x	x	465	587	48	77
Ld1S.040770	Ld1S.040770.2	chr04	282500	283700	x	x	115	587	25	77
Ld1S.040850	Ld1S.040850.1	chr04	321300	323800	x		9	43
Ld1S.040850	Ld1S.040850.2	chr04	321300	323700	x	x	26	43	12	19
Ld1S.040900	Ld1S.040900.1	chr04	334500	336800	x		33	53
Ld1S.040900	Ld1S.040900.2	chr04	334600	336800	x		8	53
Ld1S.040970	Ld1S.040970.1	chr04	368900	371300	x		9	27
Ld1S.040970	Ld1S.040970.2	chr04	368900	371200	x		13	27
Ld1S.040990	Ld1S.040990.1	chr04	378600	380300	x		5	19
Ld1S.040990	Ld1S.040990.2	chr04	378600	380400	x		7	19
Ld1S.041020	Ld1S.041020.1	chr04	387200	389900	x	x	28	53	9	34
Ld1S.041020	Ld1S.041020.2	chr04	387200	389700	x	x	11	53	6	34
Ld1S.041020	Ld1S.041020.3	chr04	387200	389800	x		6	53
Ld1S.041080	Ld1S.041080.1	chr04	404900	407000	x		8	53
Ld1S.041080	Ld1S.041080.2	chr04	404800	406900	x		26	53
Ld1S.041080	Ld1S.041080.3	chr04	405000	406900	x		9	53
Ld1S.041100	Ld1S.041100.1	chr04	408200	410400	x		95	207
Ld1S.041100	Ld1S.041100.2	chr04	408200	410500	x		98	207
Ld1S.041110	Ld1S.041110.1	chr04	410900	413100	x		42	72
Ld1S.041110	Ld1S.041110.2	chr04	410900	413000	x		27	72
Ld1S.041130	Ld1S.041130.1	chr04	416100	418200	x		10	76
Ld1S.041130	Ld1S.041130.2	chr04	416100	418300	x		62	76
Ld1S.041160	Ld1S.041160.1	chr04	422100	423400	x	x	5	22	5	11
Ld1S.041160	Ld1S.041160.2	chr04	422100	423500	x		14	22
Ld1S.041170	Ld1S.041170.1	chr04	423900	425400		x			6	12
Ld1S.041270	Ld1S.041270.1	chr04	458400	462200	x		5	16
Ld1S.041270	Ld1S.041270.2	chr04	458400	462300	x		10	16
Ld1S.050050	Ld1S.050050.1	chr05	26900	27600	x		9	59
Ld1S.050050	Ld1S.050050.2	chr05	26900	27500	x		31	59
Ld1S.050050	Ld1S.050050.3	chr05	27000	27500	x		13	59
Ld1S.050080	Ld1S.050080.1	chr05	44000	45600	x	x	30	61	9	17
Ld1S.050080	Ld1S.050080.2	chr05	44000	45500	x	x	25	61	7	17
Ld1S.050180	Ld1S.050180.1	chr05	74800	76700	x		22	36
Ld1S.050180	Ld1S.050180.2	chr05	74800	76600	x		10	36
Ld1S.050220	Ld1S.050220.1	chr05	81800	82500	x	x	86	101	28	32
Ld1S.050220	Ld1S.050220.2	chr05	81800	82400	x		13	101
Ld1S.050260	Ld1S.050260.1	chr05	91900	94000	x	x	19	37	5	6
Ld1S.050260	Ld1S.050260.2	chr05	91900	93900	x		14	37
Ld1S.050310	Ld1S.050310.1	chr05	108400	111800	x		6	12
Ld1S.050310	Ld1S.050310.2	chr05	108400	111700	x		5	12
Ld1S.050340	Ld1S.050340.1	chr05	118200	120300	x		11	31
Ld1S.050340	Ld1S.050340.2	chr05	118300	120300	x		6	31
Ld1S.050340	Ld1S.050340.3	chr05	118400	120300	x		12	31
Ld1S.050380	Ld1S.050380.1	chr05	129800	132000	x		33	48
Ld1S.050380	Ld1S.050380.2	chr05	129800	131900	x		12	48
Ld1S.050390	Ld1S.050390.1	chr05	139800	141100		x			8	16
Ld1S.050440	Ld1S.050440.1	chr05	159700	161500	x		5	11
Ld1S.050440	Ld1S.050440.2	chr05	159700	161600	x		6	11
Ld1S.050460	Ld1S.050460.1	chr05	165800	166900		x			5	9
Ld1S.050490	Ld1S.050490.1	chr05	171600	173500	x		21	87
Ld1S.050490	Ld1S.050490.2	chr05	171600	173400	x	x	65	87	17	96
Ld1S.050490	Ld1S.050490.3	chr05	171600	172400		x			13	96
Ld1S.050490	Ld1S.050490.4	chr05	171600	172500		x			16	96
Ld1S.050530	Ld1S.050530.1	chr05	189300	191300	x		12	25
Ld1S.050530	Ld1S.050530.2	chr05	189200	191300	x		7	25
Ld1S.050610	Ld1S.050610.1	chr05	239000	240500		x			5	7
Ld1S.050730	Ld1S.050730.1	chr05	286900	287600		x			34	37
Ld1S.050760	Ld1S.050760.1	chr05	301400	303700		x			10	20
Ld1S.050800	Ld1S.050800.1	chr05	314800	316200		x			7	13
Ld1S.050840	Ld1S.050840.1	chr05	320100	321000	x	x	195	352	65	149
Ld1S.050840	Ld1S.050840.2	chr05	320100	321100	x	x	146	352	54	149
Ld1S.050840	Ld1S.050840.3	chr05	320800	320100		x			16	149
Ld1S.050890	Ld1S.050890.1	chr05	353700	355700	x		16	36
Ld1S.050890	Ld1S.050890.2	chr05	353600	355700	x		6	36
Ld1S.050900	Ld1S.050900.1	chr05	356200	358300		x			6	9
Ld1S.050910	Ld1S.050910.1	chr05	358700	361000	x	x	79	97	45	77
Ld1S.050910	Ld1S.050910.2	chr05	358700	361100	x		10	97
Ld1S.050910	Ld1S.050910.3	chr05	358700	360900		x			8	77
Ld1S.050940	Ld1S.050940.1	chr05	369500	371800	x		10	18
Ld1S.050940	Ld1S.050940.2	chr05	369500	371900	x		6	18
Ld1S.050970	Ld1S.050970.1	chr05	376700	378600	x		30	85
Ld1S.050970	Ld1S.050970.2	chr05	376600	378600	x		52	85
Ld1S.051090	Ld1S.051090.1	chr05	428100	430000	x		9	30
Ld1S.051090	Ld1S.051090.2	chr05	428100	429900	x		16	30
Ld1S.051120	Ld1S.051120.1	chr05	438100	439300	x	x	21	39	15	28
Ld1S.051120	Ld1S.051120.2	chr05	438100	439400	x		6	39
Ld1S.051120	Ld1S.051120.3	chr05	438300	439300		x			5	28
Ld1S.051130	Ld1S.051130.1	chr05	439900	440800	x	x	10	27	32	62
Ld1S.051130	Ld1S.051130.2	chr05	439900	440900	x	x	17	27	19	62
Ld1S.051130	Ld1S.051130.3	chr05	439900	440600		x			9	62
Ld1S.051170	Ld1S.051170.1	chr05	453700	455000	x	x	12	25	6	28
Ld1S.051170	Ld1S.051170.2	chr05	453600	455000	x	x	9	25	11	28
Ld1S.060040	Ld1S.060040.1	chr06	12400	13800	x		13	25
Ld1S.060040	Ld1S.060040.2	chr06	12400	13900	x		10	25
Ld1S.060050	Ld1S.060050.1	chr06	14100	16300	x		18	82
Ld1S.060050	Ld1S.060050.2	chr06	14200	16300	x		10	82
Ld1S.060050	Ld1S.060050.3	chr06	14100	16200	x		22	82
Ld1S.060060	Ld1S.060060.1	chr06	16800	19300	x		27	110
Ld1S.060060	Ld1S.060060.2	chr06	16800	19400	x	x	79	110	8	9
Ld1S.060070	Ld1S.060070.1	chr06	20100	21000		x			10	13
Ld1S.060080	Ld1S.060080.1	chr06	21400	22500		x			5	37
Ld1S.060080	Ld1S.060080.2	chr06	21400	22400		x			5	37
Ld1S.060080	Ld1S.060080.3	chr06	21400	22600		x			26	37
Ld1S.060160	Ld1S.060160.1	chr06	40600	42500	x	x	21	43	12	25
Ld1S.060160	Ld1S.060160.2	chr06	40700	42600	x		6	43
Ld1S.060160	Ld1S.060160.3	chr06	40600	42600	x	x	16	43	8	25
Ld1S.060160	Ld1S.060160.4	chr06	40600	42400		x			5	25
Ld1S.060210	Ld1S.060210.1	chr06	53000	54200		x			10	12
Ld1S.060260	Ld1S.060260.1	chr06	68300	70200	x		14	25
Ld1S.060260	Ld1S.060260.2	chr06	68400	70200	x		7	25
Ld1S.060270	Ld1S.060270.1	chr06	70500	72900	x		29	37
Ld1S.060270	Ld1S.060270.2	chr06	70500	72800	x		6	37
Ld1S.060300	Ld1S.060300.1	chr06	76700	77800	x	x	27	63	9	26
Ld1S.060300	Ld1S.060300.2	chr06	76800	77800	x	x	27	63	11	26
Ld1S.060390	Ld1S.060390.1	chr06	108700	110500	x		7	52
Ld1S.060390	Ld1S.060390.2	chr06	108900	110500	x		10	52
Ld1S.060390	Ld1S.060390.3	chr06	109100	110500	x		25	52
Ld1S.060490	Ld1S.060490.1	chr06	142500	145300	x		9	21
Ld1S.060490	Ld1S.060490.2	chr06	142600	145300	x		5	21
Ld1S.060570	Ld1S.060570.1	chr06	187700	192800	x		5	11
Ld1S.060570	Ld1S.060570.2	chr06	187700	192700	x		5	11
Ld1S.060630	Ld1S.060630.1	chr06	232000	235300	x		7	20
Ld1S.060630	Ld1S.060630.2	chr06	232000	235200	x		7	20
Ld1S.060700	Ld1S.060700.1	chr06	268100	269200		x			28	31
Ld1S.060870	Ld1S.060870.1	chr06	355700	357100		x			20	27
Ld1S.060930	Ld1S.060930.1	chr06	383500	384700	x	x	169	338	175	469
Ld1S.060930	Ld1S.060930.2	chr06	383500	384800	x	x	144	338	90	469
Ld1S.060930	Ld1S.060930.3	chr06	383500	384400		x			52	469
Ld1S.060930	Ld1S.060930.4	chr06	383500	384300		x			54	469
Ld1S.061010	Ld1S.061010.1	chr06	406700	408300	x		19	79
Ld1S.061010	Ld1S.061010.2	chr06	406700	408200	x		15	79
Ld1S.061010	Ld1S.061010.3	chr06	406700	408400	x		25	79
Ld1S.061010	Ld1S.061010.4	chr06	406800	408400	x		9	79
Ld1S.061080	Ld1S.061080.1	chr06	435900	437900	x		7	47
Ld1S.061080	Ld1S.061080.2	chr06	435900	437800	x	x	35	47	8	12
Ld1S.061120	Ld1S.061120.1	chr06	452000	453100	x	x	28	34	15	19
Ld1S.061120	Ld1S.061120.2	chr06	452000	453000	x		5	34
Ld1S.061190	Ld1S.061190.1	chr06	465900	468600	x		6	17
Ld1S.061190	Ld1S.061190.2	chr06	466000	468600	x		10	17
Ld1S.061200	Ld1S.061200.1	chr06	469000	469800	x	x	5	22	5	18
Ld1S.061200	Ld1S.061200.2	chr06	469000	469900	x	x	7	22	6	18
Ld1S.061200	Ld1S.061200.3	chr06	469000	470000	x	x	9	22	7	18
Ld1S.061230	Ld1S.061230.1	chr06	473700	475300	x	x	79	105	20	69
Ld1S.061230	Ld1S.061230.2	chr06	473700	475200	x		13	105
Ld1S.061230	Ld1S.061230.3	chr06	474000	475300		x			8	69
Ld1S.061250	Ld1S.061250.1	chr06	475900	477200	x		24	64
Ld1S.061250	Ld1S.061250.2	chr06	475900	477100	x	x	37	64	10	20
Ld1S.061260	Ld1S.061260.1	chr06	477500	478800	x	x	68	110	9	23
Ld1S.061260	Ld1S.061260.2	chr06	477500	478900	x		23	110
Ld1S.061270	Ld1S.061270.1	chr06	479300	482000	x		18	35
Ld1S.061270	Ld1S.061270.2	chr06	479300	481900	x		10	35
Ld1S.061350	Ld1S.061350.1	chr06	512700	514000	x		5	37
Ld1S.061350	Ld1S.061350.2	chr06	512700	513900	x	x	30	37	9	12
Ld1S.070020	Ld1S.070020.1	chr07	11100	15500	x		91	143
Ld1S.070020	Ld1S.070020.2	chr07	11100	15600	x		38	143
Ld1S.070050	Ld1S.070050.1	chr07	25700	27800	x		5	13
Ld1S.070050	Ld1S.070050.2	chr07	25600	27800	x		5	13
Ld1S.070080	Ld1S.070080.1	chr07	32100	33800	x		29	56
Ld1S.070080	Ld1S.070080.2	chr07	32100	33700	x	x	21	56	8	17
Ld1S.070110	Ld1S.070110.1	chr07	38600	39100	x	x	31	45	23	55
Ld1S.070110	Ld1S.070110.2	chr07	38500	39100	x	x	6	45	7	55
Ld1S.070110	Ld1S.070110.3	chr07	38400	39100		x			13	55
Ld1S.070120	Ld1S.070120.1	chr07	39400	40500	x	x	6	12	7	19
Ld1S.070120	Ld1S.070120.2	chr07	39400	40600	x	x	6	12	11	19
Ld1S.070170	Ld1S.070170.1	chr07	52900	54000	x		8	38
Ld1S.070170	Ld1S.070170.2	chr07	52900	53800	x	x	24	38	14	44
Ld1S.070170	Ld1S.070170.3	chr07	52900	53400		x			5	44
Ld1S.070170	Ld1S.070170.4	chr07	52800	53800		x			8	44
Ld1S.070430	Ld1S.070430.1	chr07	208300	209600	x		19	64
Ld1S.070430	Ld1S.070430.2	chr07	208300	209500	x		43	64	5	10
Ld1S.070450	Ld1S.070450.1	chr07	210100	212700	x		6	48
Ld1S.070450	Ld1S.070450.2	chr07	210100	212600	x		38	48
Ld1S.070470	Ld1S.070470.1	chr07	216500	220200	x		8	29
Ld1S.070470	Ld1S.070470.2	chr07	216500	220100	x		10	29
Ld1S.070600	Ld1S.070600.1	chr07	290400	291700		x			27	48
Ld1S.070600	Ld1S.070600.2	chr07	290400	291200		x			6	48
Ld1S.070640	Ld1S.070640.1	chr07	304500	306100	x	x	23	61	10	39
Ld1S.070640	Ld1S.070640.2	chr07	304500	306200	x	x	35	61	13	39
Ld1S.070640	Ld1S.070640.3	chr07	304500	306000		x			5	39
Ld1S.070670	Ld1S.070670.1	chr07	317100	318200		x			5	12
Ld1S.070740	Ld1S.070740.1	chr07	335600	336500		x			5	26
Ld1S.070740	Ld1S.070740.2	chr07	335600	337400		x			5	26
Ld1S.070780	Ld1S.070780.1	chr07	361400	362500	x	x	32	293	53	236
Ld1S.070780	Ld1S.070780.2	chr07	361400	362600	x	x	227	293	160	236
Ld1S.070860	Ld1S.070860.1	chr07	398300	399500		x			5	10
Ld1S.070880	Ld1S.070880.1	chr07	401200	402100	x	x	20	52	13	32
Ld1S.070880	Ld1S.070880.2	chr07	401200	401900	x	x	22	52	11	32
Ld1S.070880	Ld1S.070880.3	chr07	401200	402000	x	x	9	52	7	32
Ld1S.070980	Ld1S.070980.1	chr07	451400	454700	x		5	21
Ld1S.070980	Ld1S.070980.2	chr07	451400	454600	x		6	21
Ld1S.070980	Ld1S.070980.3	chr07	451300	454700	x		5	21
Ld1S.070980	Ld1S.070980.4	chr07	451300	454600	x		5	21
Ld1S.070990	Ld1S.070990.1	chr07	455200	459200	x		12	28
Ld1S.070990	Ld1S.070990.2	chr07	455200	459300	x		9	28
Ld1S.071000	Ld1S.071000.1	chr07	460000	463300	x		21	32
Ld1S.071000	Ld1S.071000.2	chr07	460000	463200	x		11	32
Ld1S.071020	Ld1S.071020.1	chr07	467800	469500	x		27	42	10	12
Ld1S.071020	Ld1S.071020.2	chr07	467600	469500	x		5	42
Ld1S.071030	Ld1S.071030.1	chr07	491200	494300	x		8	24
Ld1S.071030	Ld1S.071030.2	chr07	491200	492700	x		5	24
Ld1S.071080	Ld1S.071080.1	chr07	508700	511200	x		5	18
Ld1S.071080	Ld1S.071080.2	chr07	508700	511300	x		13	18
Ld1S.071110	Ld1S.071110.1	chr07	516400	518000		x			12	18
Ld1S.071160	Ld1S.071160.1	chr07	544700	546200	x		38	50	12	23
Ld1S.071160	Ld1S.071160.2	chr07	544700	546100	x		6	50
Ld1S.071230	Ld1S.071230.1	chr07	571000	574400	x		6	17
Ld1S.071230	Ld1S.071230.2	chr07	571000	574500	x		10	17
Ld1S.071240	Ld1S.071240.1	chr07	574900	575900	x		9	44
Ld1S.071240	Ld1S.071240.2	chr07	574800	575900	x		7	44	5	22
Ld1S.071240	Ld1S.071240.3	chr07	574900	575700	x		15	44
Ld1S.071240	Ld1S.071240.4	chr07	574800	575700	x		6	44	8	22
Ld1S.071250	Ld1S.071250.1	chr07	576100	577700		x			28	56
Ld1S.071250	Ld1S.071250.2	chr07	576100	577600		x			13	56
Ld1S.071290	Ld1S.071290.1	chr07	586400	587600	x		44	70
Ld1S.071290	Ld1S.071290.2	chr07	586300	587600	x		24	70
Ld1S.071300	Ld1S.071300.1	chr07	587800	588900		x			11	13
Ld1S.080080	Ld1S.080080.1	chr08	500	3300	x		10	34
Ld1S.080080	Ld1S.080080.2	chr08	500	3200	x		12	34
Ld1S.080080	Ld1S.080080.3	chr08	0	3200	x		6	34
Ld1S.080120	Ld1S.080120.1	chr08	10200	12500		x			7	13
Ld1S.080170	Ld1S.080170.1	chr08	7800	10000	x		5	26
Ld1S.080170	Ld1S.080170.2	chr08	7700	10000	x	x	10	26	10	51
Ld1S.080170	Ld1S.080170.3	chr08	7700	10100	x		7	26
Ld1S.080210	Ld1S.080210.1	chr08	30800	32300		x			16	16
Ld1S.080220	Ld1S.080220.1	chr08	17100	19800	x		5	32
Ld1S.080220	Ld1S.080220.2	chr08	17100	20300	x		6	32
Ld1S.080220	Ld1S.080220.3	chr08	17100	19700	x		10	32
Ld1S.080230	Ld1S.080230.1	chr08	20500	22300	x	x	11	24	6	10
Ld1S.080230	Ld1S.080230.2	chr08	20600	22200	x		5	24
Ld1S.080230	Ld1S.080230.3	chr08	20600	22300	x		6	24
Ld1S.080260	Ld1S.080260.1	chr08	26000	30500	x		13	47
Ld1S.080260	Ld1S.080260.2	chr08	26100	30500	x		27	47
Ld1S.080300	Ld1S.080300.1	chr08	46500	48400	x	x	10	52	8	68
Ld1S.080300	Ld1S.080300.2	chr08	46400	48400	x	x	6	52	9	68
Ld1S.080300	Ld1S.080300.3	chr08	46500	48800	x		11	52
Ld1S.080300	Ld1S.080300.4	chr08	46500	48900	x		6	52
Ld1S.080300	Ld1S.080300.5	chr08	46400	48800		x			14	68
Ld1S.080310	Ld1S.080310.1	chr08	49400	52600	x		5	27
Ld1S.080310	Ld1S.080310.2	chr08	49400	52500	x		21	27
Ld1S.080320	Ld1S.080320.1	chr08	53000	55900	x		37	53
Ld1S.080320	Ld1S.080320.2	chr08	53000	55800	x		15	53
Ld1S.080330	Ld1S.080330.1	chr08	56400	57900		x			85	121
Ld1S.080360	Ld1S.080360.1	chr08	71900	74300	x		6	30
Ld1S.080360	Ld1S.080360.2	chr08	72100	74300	x		11	30
Ld1S.080360	Ld1S.080360.3	chr08	71800	74300	x		6	30
Ld1S.080370	Ld1S.080370.1	chr08	77400	79600	x		8	23
Ld1S.080370	Ld1S.080370.2	chr08	77400	79300	x		10	23
Ld1S.080430	Ld1S.080430.1	chr08	94900	96500		x			7	8
Ld1S.080450	Ld1S.080450.1	chr08	113200	114200	x	x	5	34	8	44
Ld1S.080450	Ld1S.080450.2	chr08	113200	114000	x	x	18	34	20	44
Ld1S.080450	Ld1S.080450.3	chr08	113200	114100	x	x	7	34	10	44
Ld1S.080460	Ld1S.080460.1	chr08	114500	115600	x	x	6	47	16	44
Ld1S.080460	Ld1S.080460.2	chr08	114400	115600	x	x	40	47	25	44
Ld1S.080530	Ld1S.080530.1	chr08	147500	148400		x			5	36
Ld1S.080540	Ld1S.080540.1	chr08	149300	152300	x		8	73
Ld1S.080540	Ld1S.080540.2	chr08	149300	152200	x	x	24	73	9	53
Ld1S.080540	Ld1S.080540.3	chr08	149300	152100	x		12	73
Ld1S.080540	Ld1S.080540.4	chr08	149300	151700		x			6	53
Ld1S.080670	Ld1S.080670.1	chr08	186700	188900	x		5	28
Ld1S.080670	Ld1S.080670.2	chr08	186400	189000	x		7	28
Ld1S.080670	Ld1S.080670.3	chr08	186400	188900	x		8	28
Ld1S.080900	Ld1S.080900.1	chr08	277500	278800	x	x	8	19	5	17
Ld1S.080900	Ld1S.080900.2	chr08	277500	278700	x		5	19
Ld1S.080930	Ld1S.080930.1	chr08	286800	288700	x	x	34	71	8	34
Ld1S.080930	Ld1S.080930.2	chr08	286800	288600	x	x	35	71	11	34
Ld1S.080970	Ld1S.080970.1	chr08	308000	309400		x			12	15
Ld1S.080990	Ld1S.080990.1	chr08	314000	316500	x		9	19
Ld1S.080990	Ld1S.080990.2	chr08	314100	316500	x		5	19
Ld1S.081090	Ld1S.081090.1	chr08	367800	369400	x		7	68
Ld1S.081090	Ld1S.081090.2	chr08	367700	369400	x	x	34	68	16	73
Ld1S.081090	Ld1S.081090.3	chr08	367700	369300	x	x	21	68	23	73
Ld1S.081170	Ld1S.081170.1	chr08	405400	407300	x	x	13	23	9	15
Ld1S.081170	Ld1S.081170.2	chr08	405500	407300	x		6	23
Ld1S.081190	Ld1S.081190.1	chr08	416600	417300		x			25	34
Ld1S.081200	Ld1S.081200.1	chr08	417800	419200		x			13	25
Ld1S.081250	Ld1S.081250.1	chr08	432800	436500	x		6	15
Ld1S.081250	Ld1S.081250.2	chr08	432800	436400	x		5	15
Ld1S.081260	Ld1S.081260.1	chr08	437000	438900	x	x	20	67	9	22
Ld1S.081260	Ld1S.081260.2	chr08	437100	438900	x		7	67
Ld1S.081260	Ld1S.081260.3	chr08	437200	438900	x		31	67
Ld1S.081290	Ld1S.081290.1	chr08	453500	456200	x		7	20
Ld1S.081290	Ld1S.081290.2	chr08	453500	456100	x		6	20
Ld1S.081300	Ld1S.081300.1	chr08	456500	460600	x		5	18
Ld1S.081300	Ld1S.081300.2	chr08	456500	460500	x		13	18
Ld1S.081320	Ld1S.081320.1	chr08	461000	463200	x	x	18	27	7	8
Ld1S.081320	Ld1S.081320.2	chr08	461000	463100	x		8	27
Ld1S.081370	Ld1S.081370.1	chr08	490100	490900	x	x	20	47	16	32
Ld1S.081370	Ld1S.081370.2	chr08	490200	490900	x	x	25	47	14	32
Ld1S.081400	Ld1S.081400.1	chr08	493200	494600	x		62	131
Ld1S.081400	Ld1S.081400.2	chr08	493300	494600	x		54	131
Ld1S.081410	Ld1S.081410.1	chr08	495100	497000	x		18	123
Ld1S.081410	Ld1S.081410.2	chr08	495000	497000	x	x	89	123	12	49
Ld1S.081410	Ld1S.081410.3	chr08	495000	495900		x			5	49
Ld1S.081410	Ld1S.081410.4	chr08	495000	496000		x			5	49
Ld1S.081410	Ld1S.081410.5	chr08	495000	496300		x			5	49
Ld1S.081410	Ld1S.081410.6	chr08	495000	496600		x			5	49
Ld1S.081410	Ld1S.081410.7	chr08	495000	496400		x			5	49
Ld1S.081420	Ld1S.081420.1	chr08	497400	498800	x		7	51
Ld1S.081420	Ld1S.081420.2	chr08	497400	498700	x		9	51
Ld1S.081420	Ld1S.081420.3	chr08	497300	498800	x	x	18	51	5	19
Ld1S.081420	Ld1S.081420.4	chr08	497300	498700	x		17	51
Ld1S.090010	Ld1S.090010.1	chr09	3600	4400	x		8	44
Ld1S.090010	Ld1S.090010.2	chr09	3600	4300	x	x	36	44	9	11
Ld1S.090040	Ld1S.090040.1	chr09	8100	9200		x			12	12
Ld1S.090070	Ld1S.090070.1	chr09	16300	17200	x	x	39	57	15	24
Ld1S.090070	Ld1S.090070.2	chr09	16300	17300	x	x	15	57	8	24
Ld1S.090080	Ld1S.090080.1	chr09	17800	18900	x		6	58
Ld1S.090080	Ld1S.090080.2	chr09	17800	19000	x	x	11	58	6	14
Ld1S.090080	Ld1S.090080.3	chr09	17800	18800	x		8	58
Ld1S.090080	Ld1S.090080.4	chr09	17800	18600	x		8	58
Ld1S.090080	Ld1S.090080.5	chr09	17800	18700	x		22	58
Ld1S.090100	Ld1S.090100.1	chr09	23400	24200		x			38	41
Ld1S.090110	Ld1S.090110.1	chr09	24600	25400	x	x	75	113	16	32
Ld1S.090110	Ld1S.090110.2	chr09	24600	25300	x	x	37	113	14	32
Ld1S.090120	Ld1S.090120.1	chr09	25700	26600		x			20	27
Ld1S.090130	Ld1S.090130.1	chr09	26900	28700	x		9	16
Ld1S.090130	Ld1S.090130.2	chr09	26900	28800	x		6	16
Ld1S.090150	Ld1S.090150.1	chr09	33800	35000	x	x	15	32	12	33
Ld1S.090150	Ld1S.090150.2	chr09	33800	35100	x	x	15	32	12	33
Ld1S.090150	Ld1S.090150.3	chr09	33800	35200		x			5	33
Ld1S.090190	Ld1S.090190.1	chr09	42800	45900	x		7	14
Ld1S.090190	Ld1S.090190.2	chr09	42800	46000	x		6	14
Ld1S.090230	Ld1S.090230.1	chr09	54600	56000		x			12	15
Ld1S.090250	Ld1S.090250.1	chr09	57800	61200	x		7	40
Ld1S.090250	Ld1S.090250.2	chr09	57700	61200	x		5	40
Ld1S.090250	Ld1S.090250.3	chr09	57700	60800	x		5	40
Ld1S.090250	Ld1S.090250.4	chr09	57800	60700	x		9	40
Ld1S.090250	Ld1S.090250.5	chr09	57800	60800	x		7	40
Ld1S.090260	Ld1S.090260.1	chr09	61700	64800	x		19	30
Ld1S.090260	Ld1S.090260.2	chr09	61700	64900	x		9	30
Ld1S.090270	Ld1S.090270.1	chr09	65500	67000	x		11	27
Ld1S.090270	Ld1S.090270.2	chr09	65500	66800	x		10	27
Ld1S.090270	Ld1S.090270.3	chr09	65500	67100	x		6	27
Ld1S.090280	Ld1S.090280.1	chr09	67400	69700	x		6	18
Ld1S.090280	Ld1S.090280.2	chr09	67400	69900	x		7	18
Ld1S.090290	Ld1S.090290.1	chr09	70300	71600	x	x	11	33	16	33
Ld1S.090290	Ld1S.090290.2	chr09	70300	71400	x		7	33
Ld1S.090290	Ld1S.090290.3	chr09	70300	71500	x	x	10	33	7	33
Ld1S.090340	Ld1S.090340.1	chr09	82500	83500		x			13	28
Ld1S.090340	Ld1S.090340.2	chr09	82600	83500		x			6	28
Ld1S.090380	Ld1S.090380.1	chr09	101300	103300	x	x	7	34	7	18
Ld1S.090380	Ld1S.090380.2	chr09	101300	103400	x	x	10	34	6	18
Ld1S.090380	Ld1S.090380.3	chr09	101200	103400	x		8	34
Ld1S.090440	Ld1S.090440.1	chr09	123700	125000	x		9	18
Ld1S.090440	Ld1S.090440.2	chr09	123700	125200	x		5	18
Ld1S.090470	Ld1S.090470.1	chr09	128400	129600	x	x	34	83	15	45
Ld1S.090470	Ld1S.090470.2	chr09	128400	129700	x	x	39	83	27	45
Ld1S.090520	Ld1S.090520.1	chr09	142200	143900	x		6	38
Ld1S.090520	Ld1S.090520.2	chr09	142200	143700	x		25	38
Ld1S.090520	Ld1S.090520.3	chr09	142400	143700		x			5	19
Ld1S.090640	Ld1S.090640.1	chr09	195300	197400	x		5	18
Ld1S.090640	Ld1S.090640.2	chr09	195400	197400	x		12	18
Ld1S.090650	Ld1S.090650.1	chr09	197800	200000	x	x	8	28	5	24
Ld1S.090650	Ld1S.090650.2	chr09	197800	200100	x	x	20	28	18	24
Ld1S.090750	Ld1S.090750.1	chr09	229500	232400	x		14	32
Ld1S.090750	Ld1S.090750.2	chr09	229500	232300	x		13	32
Ld1S.090790	Ld1S.090790.1	chr09	238400	239900	x	x	10	35	16	32
Ld1S.090790	Ld1S.090790.2	chr09	238400	239800	x	x	19	35	14	32
Ld1S.090810	Ld1S.090810.1	chr09	243600	245400	x	x	26	34	5	5
Ld1S.090810	Ld1S.090810.2	chr09	243400	245400	x		6	34
Ld1S.090840	Ld1S.090840.1	chr09	256800	258000	x	x	15	57	6	8
Ld1S.090840	Ld1S.090840.2	chr09	256800	257900	x		7	57
Ld1S.090840	Ld1S.090840.3	chr09	256800	258100	x		28	57
Ld1S.090910	Ld1S.090910.1	chr09	299500	302700	x		12	33
Ld1S.090910	Ld1S.090910.2	chr09	299500	302800	x		17	33
Ld1S.090960	Ld1S.090960.1	chr09	317000	319300	x		12	43
Ld1S.090960	Ld1S.090960.2	chr09	317000	319200	x	x	30	43	5	8
Ld1S.090990	Ld1S.090990.1	chr09	327900	331400	x		30	40
Ld1S.090990	Ld1S.090990.2	chr09	327900	331300	x		9	40
Ld1S.091000	Ld1S.091000.1	chr09	331700	333300	x		146	351
Ld1S.091000	Ld1S.091000.2	chr09	331600	333300	x		41	351
Ld1S.091000	Ld1S.091000.3	chr09	331700	333400	x	x	57	351	5	20
Ld1S.091140	Ld1S.091140.1	chr09	380500	384300	x		8	39
Ld1S.091140	Ld1S.091140.2	chr09	380500	384200	x		10	39
Ld1S.091140	Ld1S.091140.3	chr09	380900	384200	x		6	39
Ld1S.091230	Ld1S.091230.1	chr09	427200	428500		x			14	17
Ld1S.091240	Ld1S.091240.1	chr09	428900	430100	x		6	17
Ld1S.091240	Ld1S.091240.2	chr09	429000	430100	x		8	17
Ld1S.091280	Ld1S.091280.1	chr09	439600	440500		x			6	16
Ld1S.091280	Ld1S.091280.2	chr09	439600	440400		x			10	16
Ld1S.091330	Ld1S.091330.1	chr09	459700	460700	x	x	14	28	5	9
Ld1S.091330	Ld1S.091330.2	chr09	459700	460600	x		9	28
Ld1S.091340	Ld1S.091340.1	chr09	473200	474800	x		5	13
Ld1S.091340	Ld1S.091340.2	chr09	473200	474700	x		6	13
Ld1S.091370	Ld1S.091370.1	chr09	475100	476100		x			10	12
Ld1S.091430	Ld1S.091430.1	chr09	495500	496800		x			13	24
Ld1S.091460	Ld1S.091460.1	chr09	498600	499500		x			5	16
Ld1S.091460	Ld1S.091460.2	chr09	498600	499600		x			5	16
Ld1S.091460	Ld1S.091460.3	chr09	498600	499700		x			6	16
Ld1S.091510	Ld1S.091510.1	chr09	514400	515800		x			6	30
Ld1S.091510	Ld1S.091510.2	chr09	514300	515800		x			16	30
Ld1S.091580	Ld1S.091580.1	chr09	552600	553500	x		5	42
Ld1S.091580	Ld1S.091580.2	chr09	552600	553700	x	x	28	42	17	19
Ld1S.091580	Ld1S.091580.3	chr09	552500	553700	x		5	42
Ld1S.091600	Ld1S.091600.1	chr09	556500	557700		x			19	27
Ld1S.091600	Ld1S.091600.2	chr09	556500	557600		x			6	27
Ld1S.091630	Ld1S.091630.1	chr09	561000	561600		x			73	79
Ld1S.100030	Ld1S.100030.1	chr10	10000	13200	x		35	65
Ld1S.100030	Ld1S.100030.2	chr10	10000	13100	x		22	65
Ld1S.100050	Ld1S.100050.1	chr10	16700	19500	x		12	28
Ld1S.100050	Ld1S.100050.2	chr10	16400	19500	x		7	28
Ld1S.100060	Ld1S.100060.1	chr10	19900	21300		x			14	16
Ld1S.100120	Ld1S.100120.1	chr10	31900	34400	x		39	51
Ld1S.100120	Ld1S.100120.2	chr10	31800	34400	x		11	51
Ld1S.100160	Ld1S.100160.1	chr10	38800	40500	x		21	31
Ld1S.100160	Ld1S.100160.2	chr10	38800	40400	x		10	31
Ld1S.100180	Ld1S.100180.1	chr10	40000	40700	x		7	68
Ld1S.100180	Ld1S.100180.2	chr10	40000	40600	x	x	15	68	55	99
Ld1S.100180	Ld1S.100180.3	chr10	40000	40500	x	x	40	68	35	99
Ld1S.100220	Ld1S.100220.1	chr10	50400	51800		x			6	19
Ld1S.100320	Ld1S.100320.1	chr10	80800	82800		x			5	11
Ld1S.100380	Ld1S.100380.1	chr10	97500	98400		x			43	46
Ld1S.100480	Ld1S.100480.1	chr10	126900	127900	x	x	6	53	8	38
Ld1S.100480	Ld1S.100480.2	chr10	126800	128000	x		8	53
Ld1S.100480	Ld1S.100480.3	chr10	126800	127900	x	x	37	53	19	38
Ld1S.100640	Ld1S.100640.1	chr10	185300	186500		x			7	10
Ld1S.100650	Ld1S.100650.1	chr10	186900	190200	x		10	20
Ld1S.100650	Ld1S.100650.2	chr10	186900	190100	x		7	20
Ld1S.100690	Ld1S.100690.1	chr10	206500	208600	x		22	58
Ld1S.100690	Ld1S.100690.2	chr10	206500	208800	x		15	58
Ld1S.100690	Ld1S.100690.3	chr10	206500	208500	x		9	58
Ld1S.100720	Ld1S.100720.1	chr10	211900	214800	x		74	190
Ld1S.100720	Ld1S.100720.2	chr10	211900	214500	x		24	190
Ld1S.100720	Ld1S.100720.3	chr10	211900	214600	x		77	190
Ld1S.100740	Ld1S.100740.1	chr10	215200	217800	x	x	76	92	6	9
Ld1S.100740	Ld1S.100740.2	chr10	215200	217700	x		10	92
Ld1S.100820	Ld1S.100820.1	chr10	243600	244900	x		7	26
Ld1S.100820	Ld1S.100820.2	chr10	243600	245000	x	x	11	26	13	17
Ld1S.100830	Ld1S.100830.1	chr10	245500	248800	x		11	21
Ld1S.100830	Ld1S.100830.2	chr10	245500	248700	x		7	21
Ld1S.100870	Ld1S.100870.1	chr10	262200	264100	x		8	18
Ld1S.100870	Ld1S.100870.2	chr10	262200	264000	x	x	10	18	6	10
Ld1S.100880	Ld1S.100880.1	chr10	264300	265200	x	x	40	85	16	26
Ld1S.100880	Ld1S.100880.2	chr10	264300	265100	x	x	45	85	10	26
Ld1S.100900	Ld1S.100900.1	chr10	270800	272200	x		6	31
Ld1S.100900	Ld1S.100900.2	chr10	270800	272300	x		23	31
Ld1S.100910	Ld1S.100910.1	chr10	272700	274100	x		10	17
Ld1S.100910	Ld1S.100910.2	chr10	272600	274100	x		5	17
Ld1S.101010	Ld1S.101010.1	chr10	330400	333100	x		26	71
Ld1S.101010	Ld1S.101010.2	chr10	330400	333200	x		44	71
Ld1S.101080	Ld1S.101080.1	chr10	351200	354100	x		6	31
Ld1S.101080	Ld1S.101080.2	chr10	351100	354100	x		7	31
Ld1S.101080	Ld1S.101080.3	chr10	351100	354000	x		14	31
Ld1S.101210	Ld1S.101210.1	chr10	417800	420200	x		11	16
Ld1S.101210	Ld1S.101210.2	chr10	417800	420300	x		5	16
Ld1S.101220	Ld1S.101220.1	chr10	420500	421200		x			14	49
Ld1S.101220	Ld1S.101220.2	chr10	420500	421700		x			8	49
Ld1S.101220	Ld1S.101220.3	chr10	420500	421100		x			5	49
Ld1S.101220	Ld1S.101220.4	chr10	420500	421600		x			10	49
Ld1S.101270	Ld1S.101270.1	chr10	439500	442000	x	x	34	124	7	19
Ld1S.101270	Ld1S.101270.2	chr10	439500	442100	x		49	124
Ld1S.101270	Ld1S.101270.3	chr10	439700	442100	x		14	124
Ld1S.101290	Ld1S.101290.1	chr10	456700	457800		x			11	15
Ld1S.101310	Ld1S.101310.1	chr10	461800	464400		x			12	30
Ld1S.101350	Ld1S.101350.1	chr10	477500	479700	x	x	22	40	6	10
Ld1S.101350	Ld1S.101350.2	chr10	477500	479500	x		5	40
Ld1S.101470	Ld1S.101470.1	chr10	528100	529500	x		8	28
Ld1S.101470	Ld1S.101470.2	chr10	528200	529500	x	x	20	28	6	8
Ld1S.101480	Ld1S.101480.1	chr10	530100	530900		x			6	27
Ld1S.101480	Ld1S.101480.2	chr10	530100	531300		x			11	27
Ld1S.101490	Ld1S.101490.1	chr10	531700	533800	x		82	152
Ld1S.101490	Ld1S.101490.2	chr10	531700	533900	x	x	66	152	7	18
Ld1S.101510	Ld1S.101510.1	chr10	536700	538900	x		5	25
Ld1S.101510	Ld1S.101510.2	chr10	536800	539000	x		7	25
Ld1S.101510	Ld1S.101510.3	chr10	536700	539000	x		8	25
Ld1S.101570	Ld1S.101570.1	chr10	559100	562100	x		32	46
Ld1S.101570	Ld1S.101570.2	chr10	559100	562000	x		9	46
Ld1S.110030	Ld1S.110030.1	chr11	22100	22600		x			12	12
Ld1S.110060	Ld1S.110060.1	chr11	3700	5000		x			6	7
Ld1S.110100	Ld1S.110100.1	chr11	9800	11500	x	x	7	20	8	18
Ld1S.110100	Ld1S.110100.2	chr11	9900	11500	x	x	9	20	6	18
Ld1S.110110	Ld1S.110110.1	chr11	11900	13300	x	x	30	63	8	21
Ld1S.110110	Ld1S.110110.2	chr11	11900	13100	x		9	63
Ld1S.110110	Ld1S.110110.3	chr11	11800	13300	x		11	63
Ld1S.110140	Ld1S.110140.1	chr11	24000	25900	x		19	25
Ld1S.110140	Ld1S.110140.2	chr11	24000	26000	x		6	25
Ld1S.110150	Ld1S.110150.1	chr11	26400	28000	x		14	34
Ld1S.110150	Ld1S.110150.2	chr11	26400	28100	x		9	34
Ld1S.110150	Ld1S.110150.3	chr11	26500	28000	x		7	34
Ld1S.110160	Ld1S.110160.1	chr11	28600	29500		x			36	43
Ld1S.110180	Ld1S.110180.1	chr11	39500	40900	x	x	20	70	8	52
Ld1S.110180	Ld1S.110180.2	chr11	39500	40800	x	x	31	70	29	52
Ld1S.110180	Ld1S.110180.3	chr11	39500	40700	x	x	9	70	6	52
Ld1S.110180	Ld1S.110180.4	chr11	39500	40600		x			7	52
Ld1S.110220	Ld1S.110220.1	chr11	52900	55900	x		10	21
Ld1S.110220	Ld1S.110220.2	chr11	53000	55900	x		5	21
Ld1S.110290	Ld1S.110290.1	chr11	24700	26600		x			5	5
Ld1S.110330	Ld1S.110330.1	chr11	38900	40700	x		22	38
Ld1S.110330	Ld1S.110330.2	chr11	38900	40800	x		10	38
Ld1S.110370	Ld1S.110370.1	chr11	50900	54800	x		5	17
Ld1S.110370	Ld1S.110370.2	chr11	50900	54700	x		9	17
Ld1S.110460	Ld1S.110460.1	chr11	112000	113100	x	x	96	396	69	364
Ld1S.110460	Ld1S.110460.2	chr11	112000	113000	x	x	300	396	205	364
Ld1S.110530	Ld1S.110530.1	chr11	145000	147500	x		7	36
Ld1S.110530	Ld1S.110530.2	chr11	144900	147500	x		19	36
Ld1S.110560	Ld1S.110560.1	chr11	147900	149600	x		13	64
Ld1S.110560	Ld1S.110560.2	chr11	148000	149800	x		9	64
Ld1S.110560	Ld1S.110560.3	chr11	147900	149800	x		18	64
Ld1S.110560	Ld1S.110560.4	chr11	148000	149600	x		13	64
Ld1S.110580	Ld1S.110580.1	chr11	168200	170600	x		11	31
Ld1S.110580	Ld1S.110580.2	chr11	168300	170600	x		10	31
Ld1S.110580	Ld1S.110580.3	chr11	168500	170600	x		8	31
Ld1S.110620	Ld1S.110620.1	chr11	194300	194900	x	x	14	40	12	36
Ld1S.110620	Ld1S.110620.2	chr11	194300	194800	x	x	21	40	7	36
Ld1S.110620	Ld1S.110620.3	chr11	194200	194800		x			9	36
Ld1S.110620	Ld1S.110620.4	chr11	194200	194900		x			8	36
Ld1S.110650	Ld1S.110650.1	chr11	200600	201800	x	x	156	512	47	260
Ld1S.110650	Ld1S.110650.2	chr11	200600	201700	x	x	354	512	96	260
Ld1S.110650	Ld1S.110650.3	chr11	200600	201200		x			30	260
Ld1S.110690	Ld1S.110690.1	chr11	213000	218300	x		15	27
Ld1S.110690	Ld1S.110690.2	chr11	213000	218200	x		7	27
Ld1S.110710	Ld1S.110710.1	chr11	222300	224400	x		5	17
Ld1S.110710	Ld1S.110710.2	chr11	222300	224300	x		9	17
Ld1S.110850	Ld1S.110850.1	chr11	280600	283700	x		22	76
Ld1S.110850	Ld1S.110850.2	chr11	280300	283600	x		9	76
Ld1S.110850	Ld1S.110850.3	chr11	280600	283600	x		24	76
Ld1S.110920	Ld1S.110920.1	chr11	311100	314600	x		5	20
Ld1S.110920	Ld1S.110920.2	chr11	311100	314500	x		5	20
Ld1S.110950	Ld1S.110950.1	chr11	321900	322800	x	x	26	86	14	45
Ld1S.110950	Ld1S.110950.2	chr11	321900	322700	x	x	55	86	22	45
Ld1S.110960	Ld1S.110960.1	chr11	323000	324600	x	x	11	17	6	8
Ld1S.110960	Ld1S.110960.2	chr11	323000	324500	x		5	17
Ld1S.111150	Ld1S.111150.1	chr11	411100	412100		x			13	15
Ld1S.111180	Ld1S.111180.1	chr11	422100	424800	x		10	36
Ld1S.111180	Ld1S.111180.2	chr11	422100	424700	x	x	26	36	5	6
Ld1S.111200	Ld1S.111200.1	chr11	430000	431500	x		16	84
Ld1S.111200	Ld1S.111200.2	chr11	430000	431400	x	x	55	84	23	40
Ld1S.111310	Ld1S.111310.1	chr11	465500	468100	x		32	67
Ld1S.111310	Ld1S.111310.2	chr11	465600	468000	x		7	67
Ld1S.111310	Ld1S.111310.3	chr11	465600	468100	x		24	67
Ld1S.111330	Ld1S.111330.1	chr11	471300	472400	x	x	12	17	6	13
Ld1S.111330	Ld1S.111330.2	chr11	471400	472400	x		5	17
Ld1S.111370	Ld1S.111370.1	chr11	487100	488500	x	x	26	43	8	17
Ld1S.111370	Ld1S.111370.2	chr11	487100	488600	x		8	43
Ld1S.111370	Ld1S.111370.3	chr11	487200	488500	x		7	43
Ld1S.120030	Ld1S.120030.1	chr12	5900	6600	x	x	11	33	13	34
Ld1S.120030	Ld1S.120030.2	chr12	5900	6700	x	x	22	33	21	34
Ld1S.120050	Ld1S.120050.1	chr12	8300	9900	x		14	24
Ld1S.120050	Ld1S.120050.2	chr12	8300	10000	x		7	24
Ld1S.120060	Ld1S.120060.1	chr12	10300	10800		x			37	41
Ld1S.120070	Ld1S.120070.1	chr12	11100	12700	x		14	32
Ld1S.120070	Ld1S.120070.2	chr12	11100	12800	x	x	11	32	13	17
Ld1S.120070	Ld1S.120070.3	chr12	11100	12600	x		7	32
Ld1S.120080	Ld1S.120080.1	chr12	13100	14200	x	x	57	111	5	40
Ld1S.120080	Ld1S.120080.2	chr12	13000	14200	x		30	111
Ld1S.120080	Ld1S.120080.3	chr12	13000	14400		x			6	40
Ld1S.120080	Ld1S.120080.4	chr12	13100	14400		x			10	40
Ld1S.120110	Ld1S.120110.1	chr12	17900	18800	x		8	42
Ld1S.120110	Ld1S.120110.2	chr12	17800	18700	x		7	42
Ld1S.120110	Ld1S.120110.3	chr12	17800	18800	x	x	24	42	8	11
Ld1S.120120	Ld1S.120120.1	chr12	19100	22100	x		7	15
Ld1S.120120	Ld1S.120120.2	chr12	19100	22200	x		8	15
Ld1S.120170	Ld1S.120170.1	chr12	41800	43500	x	x	19	33	8	18
Ld1S.120170	Ld1S.120170.2	chr12	41800	43600	x	x	13	33	8	18
Ld1S.120250	Ld1S.120250.1	chr12	74400	75900	x		6	30
Ld1S.120250	Ld1S.120250.2	chr12	74400	76000	x	x	18	30	7	9
Ld1S.120310	Ld1S.120310.1	chr12	101400	103500		x			5	7
Ld1S.120390	Ld1S.120390.1	chr12	150300	154200	x		5	22
Ld1S.120390	Ld1S.120390.2	chr12	150300	154300	x		10	22
Ld1S.120400	Ld1S.120400.1	chr12	154900	157400	x		15	31
Ld1S.120400	Ld1S.120400.2	chr12	154900	157300	x		11	31
Ld1S.120430	Ld1S.120430.1	chr12	170300	172600	x		5	42
Ld1S.120430	Ld1S.120430.2	chr12	170400	172700	x		5	42
Ld1S.120430	Ld1S.120430.3	chr12	170300	172700	x		16	42
Ld1S.120430	Ld1S.120430.4	chr12	170300	171900		x			6	9
Ld1S.120460	Ld1S.120460.1	chr12	178700	180300	x		9	65
Ld1S.120460	Ld1S.120460.2	chr12	178600	180200	x	x	27	65	6	38
Ld1S.120460	Ld1S.120460.3	chr12	178600	180300	x	x	28	65	11	38
Ld1S.120460	Ld1S.120460.4	chr12	178600	179700		x			5	38
Ld1S.120620	Ld1S.120620.1	chr12	292200	292800	x		52	84
Ld1S.120620	Ld1S.120620.2	chr12	292200	292900	x		31	84
Ld1S.120620	Ld1S.120620.1	chr12	292200	292900		x			18	35
Ld1S.120620	Ld1S.120620.2	chr12	292200	292800		x			17	35
Ld1S.120630	Ld1S.120630.1	chr12	293100	295500	x	x	32	114	5	19
Ld1S.120630	Ld1S.120630.2	chr12	293100	295600	x	x	81	114	14	19
Ld1S.120640	Ld1S.120640.1	chr12	296000	296800		x			16	72
Ld1S.120640	Ld1S.120640.2	chr12	295900	296800		x			47	72
Ld1S.120690	Ld1S.120690.1	chr12	329700	331900	x		6	30
Ld1S.120690	Ld1S.120690.2	chr12	329600	332000	x		9	30
Ld1S.120690	Ld1S.120690.3	chr12	329600	331900	x		8	30
Ld1S.120720	Ld1S.120720.1	chr12	342500	344600	x		5	22
Ld1S.120720	Ld1S.120720.2	chr12	342500	344700	x		13	22
Ld1S.120750	Ld1S.120750.1	chr12	362400	364900	x		7	56
Ld1S.120750	Ld1S.120750.2	chr12	362400	365000	x		41	56
Ld1S.120770	Ld1S.120770.1	chr12	368100	369100	x		6	26
Ld1S.120770	Ld1S.120770.2	chr12	368100	369200	x	x	15	26	5	17
Ld1S.120830	Ld1S.120830.1	chr12	385700	389700	x		55	184
Ld1S.120830	Ld1S.120830.2	chr12	385700	389600	x		97	184
Ld1S.120960	Ld1S.120960.1	chr12	455800	459600	x		49	104
Ld1S.120960	Ld1S.120960.2	chr12	455800	459700	x		34	104
Ld1S.121040	Ld1S.121040.1	chr12	506600	510500	x		30	101
Ld1S.121040	Ld1S.121040.2	chr12	506600	510400	x		29	101
Ld1S.121040	Ld1S.121040.3	chr12	506700	510400	x		11	101
Ld1S.121200	Ld1S.121200.1	chr12	602300	603800	x		8	28
Ld1S.121200	Ld1S.121200.2	chr12	602300	603900	x		19	28
Ld1S.121230	Ld1S.121230.1	chr12	614000	617800	x		11	36
Ld1S.121230	Ld1S.121230.2	chr12	614000	617900	x		15	36
Ld1S.121260	Ld1S.121260.1	chr12	625100	627300	x		18	29
Ld1S.121260	Ld1S.121260.2	chr12	625100	627500	x		6	29
Ld1S.121270	Ld1S.121270.1	chr12	627800	628500		x			17	18
Ld1S.130020	Ld1S.130020.1	chr13	6400	8700		x			8	26
Ld1S.130020	Ld1S.130020.2	chr13	6500	8700		x			6	26
Ld1S.130030	Ld1S.130030.1	chr13	9100	10000	x	x	23	60	29	61
Ld1S.130030	Ld1S.130030.2	chr13	9200	10000	x	x	36	60	24	61
Ld1S.130090	Ld1S.130090.1	chr13	23200	27000	x		66	126
Ld1S.130090	Ld1S.130090.2	chr13	23200	27100	x		51	126
Ld1S.130100	Ld1S.130100.1	chr13	32900	34700		x			10	19
Ld1S.130120	Ld1S.130120.1	chr13	36400	38200		x			5	17
Ld1S.130150	Ld1S.130150.1	chr13	44500	46100		x			5	6
Ld1S.130220	Ld1S.130220.1	chr13	71700	73500		x			8	33
Ld1S.130220	Ld1S.130220.1	chr13	71800	73500		x			11	33
Ld1S.130250	Ld1S.130250.1	chr13	78700	80100	x	x	11	20	12	26
Ld1S.130250	Ld1S.130250.2	chr13	78700	80200	x	x	8	20	8	26
Ld1S.130270	Ld1S.130270.1	chr13	82700	83700		x			5	11
Ld1S.130270	Ld1S.130270.2	chr13	82600	83700		x			6	11
Ld1S.130290	Ld1S.130290.1	chr13	92700	94400		x			59	329
Ld1S.130290	Ld1S.130290.2	chr13	92700	94500		x			231	329
Ld1S.130300	Ld1S.130300.1	chr13	95000	96700		x			18	173
Ld1S.130300	Ld1S.130300.2	chr13	95000	96800		x			124	173
Ld1S.130310	Ld1S.130310.1	chr13	102000	103800	x	x	511	885	118	303
Ld1S.130310	Ld1S.130310.2	chr13	102000	103700	x	x	368	885	137	303
Ld1S.130320	Ld1S.130320.1	chr13	104300	106000	x	x	153	876	85	295
Ld1S.130320	Ld1S.130320.2	chr13	104300	106100	x	x	715	876	169	295
Ld1S.130330	Ld1S.130330.1	chr13	106600	108300		x			11	91
Ld1S.130330	Ld1S.130330.2	chr13	106600	108400		x			67	91
Ld1S.130410	Ld1S.130410.1	chr13	138400	140600	x	x	41	174	6	26
Ld1S.130410	Ld1S.130410.2	chr13	138300	140700	x	x	37	174	8	26
Ld1S.130410	Ld1S.130410.3	chr13	138300	140600	x	x	78	174	10	26
Ld1S.130420	Ld1S.130420.1	chr13	141000	143100		x			5	5
Ld1S.130430	Ld1S.130430.1	chr13	143400	146500	x		7	17
Ld1S.130430	Ld1S.130430.2	chr13	143400	146300	x		5	17
Ld1S.130470	Ld1S.130470.1	chr13	167400	168500	x	x	9	46	12	44
Ld1S.130470	Ld1S.130470.2	chr13	167300	168400	x		12	46
Ld1S.130470	Ld1S.130470.3	chr13	167300	168500	x	x	25	46	14	44
Ld1S.130480	Ld1S.130480.1	chr13	168900	171800	x		8	16
Ld1S.130480	Ld1S.130480.2	chr13	168900	171900	x		5	16
Ld1S.130500	Ld1S.130500.1	chr13	174100	174900	x	x	59	163	22	62
Ld1S.130500	Ld1S.130500.2	chr13	174000	174900	x	x	81	163	26	62
Ld1S.130540	Ld1S.130540.1	chr13	193100	194300		x			11	20
Ld1S.130580	Ld1S.130580.1	chr13	207500	209600	x		7	54
Ld1S.130580	Ld1S.130580.2	chr13	207500	209500	x	x	42	54	9	14
Ld1S.130640	Ld1S.130640.1	chr13	229300	232600	x		12	30
Ld1S.130640	Ld1S.130640.2	chr13	229300	232700	x		8	30
Ld1S.130680	Ld1S.130680.1	chr13	246300	248300		x			5	13
Ld1S.130710	Ld1S.130710.1	chr13	255200	257200		x			5	5
Ld1S.130760	Ld1S.130760.1	chr13	270600	275000	x		10	22
Ld1S.130760	Ld1S.130760.2	chr13	270500	275000	x		7	22
Ld1S.130770	Ld1S.130770.1	chr13	275400	279300	x		6	17
Ld1S.130770	Ld1S.130770.2	chr13	275300	279300	x		5	17
Ld1S.130800	Ld1S.130800.1	chr13	296000	297500	x	x	7	22	6	23
Ld1S.130800	Ld1S.130800.2	chr13	296000	297600	x	x	12	22	8	23
Ld1S.130800	Ld1S.130800.3	chr13	296000	297300		x			5	23
Ld1S.130810	Ld1S.130810.1	chr13	297900	300200	x		15	26
Ld1S.130810	Ld1S.130810.2	chr13	297900	300100	x		5	26
Ld1S.130860	Ld1S.130860.1	chr13	315000	317000	x		6	16
Ld1S.130860	Ld1S.130860.2	chr13	315100	317000	x		5	16
Ld1S.130870	Ld1S.130870.1	chr13	317300	319500	x		14	25
Ld1S.130870	Ld1S.130870.2	chr13	317400	319500	x		10	25
Ld1S.130880	Ld1S.130880.1	chr13	320000	323000	x		21	30
Ld1S.130880	Ld1S.130880.2	chr13	320000	322900	x		7	30
Ld1S.130960	Ld1S.130960.1	chr13	350600	351600	x	x	34	43	8	18
Ld1S.130960	Ld1S.130960.2	chr13	350700	351600	x	x	6	43	7	18
Ld1S.131000	Ld1S.131000.1	chr13	372900	375000		x			11	18
Ld1S.131030	Ld1S.131030.1	chr13	385400	388300	x		13	28
Ld1S.131030	Ld1S.131030.2	chr13	385400	388200	x		13	28
Ld1S.131050	Ld1S.131050.1	chr13	391200	392500		x			7	12
Ld1S.131090	Ld1S.131090.1	chr13	404900	405800	x	x	31	68	20	63
Ld1S.131090	Ld1S.131090.2	chr13	404800	405800	x	x	36	68	31	63
Ld1S.131130	Ld1S.131130.1	chr13	416200	417300	x		17	153
Ld1S.131130	Ld1S.131130.2	chr13	415200	417200	x	x	92	153	38	72
Ld1S.131130	Ld1S.131130.3	chr13	415100	417200	x		16	153
Ld1S.131190	Ld1S.131190.1	chr13	457500	460300	x		26	58
Ld1S.131190	Ld1S.131190.2	chr13	457500	460400	x		26	58
Ld1S.131230	Ld1S.131230.1	chr13	479400	481700		x			10	17
Ld1S.131280	Ld1S.131280.1	chr13	501500	503100		x			9	24
Ld1S.131310	Ld1S.131310.1	chr13	511800	512900	x		7	33
Ld1S.131310	Ld1S.131310.2	chr13	511800	512800	x	x	8	33	12	36
Ld1S.131310	Ld1S.131310.3	chr13	511800	512700	x	x	9	33	20	36
Ld1S.131340	Ld1S.131340.1	chr13	535400	536800		x			19	49
Ld1S.131340	Ld1S.131340.2	chr13	535400	536600		x			7	49
Ld1S.131340	Ld1S.131340.3	chr13	535400	536700		x			7	49
Ld1S.131380	Ld1S.131380.1	chr13	553300	554400		x			21	28
Ld1S.131410	Ld1S.131410.1	chr13	566100	568100		x			9	18
Ld1S.131490	Ld1S.131490.1	chr13	605600	609200	x		15	30
Ld1S.131490	Ld1S.131490.2	chr13	605600	609100	x		8	30
Ld1S.131520	Ld1S.131520.1	chr13	634800	637000	x		14	46
Ld1S.131520	Ld1S.131520.2	chr13	634900	637000	x	x	24	46	7	14
Ld1S.131540	Ld1S.131540.1	chr13	638200	639400	x		24	184
Ld1S.131540	Ld1S.131540.2	chr13	638100	639400	x	x	131	184	33	53
Ld1S.131540	Ld1S.131540.3	chr13	638100	639300	x	x	27	184	10	53
Ld1S.131560	Ld1S.131560.1	chr13	641000	644100		x			5	8
Ld1S.131570	Ld1S.131570.1	chr13	644600	646500	x		10	20
Ld1S.131570	Ld1S.131570.2	chr13	644600	646600	x		5	20
Ld1S.140050	Ld1S.140050.1	chr14	18800	20300	x	x	45	55	6	16
Ld1S.140050	Ld1S.140050.2	chr14	18800	20400	x		6	55
Ld1S.140060	Ld1S.140060.1	chr14	20700	23000	x	x	13	25	5	9
Ld1S.140060	Ld1S.140060.2	chr14	20700	23100	x		12	25
Ld1S.140140	Ld1S.140140.1	chr14	54200	55100	x		20	85
Ld1S.140140	Ld1S.140140.2	chr14	54200	55200	x	x	16	85	6	38
Ld1S.140140	Ld1S.140140.3	chr14	54100	55200	x	x	31	85	13	38
Ld1S.140140	Ld1S.140140.4	chr14	54100	55100	x	x	18	85	11	38
Ld1S.140150	Ld1S.140150.1	chr14	55400	57500	x		32	51
Ld1S.140150	Ld1S.140150.2	chr14	55400	57300	x		7	51
Ld1S.140170	Ld1S.140170.1	chr14	62400	64800	x	x	39	49	19	45
Ld1S.140170	Ld1S.140170.2	chr14	62400	64700	x	x	8	49	8	45
Ld1S.140170	Ld1S.140170.3	chr14	62400	64500		x			6	45
Ld1S.140170	Ld1S.140170.4	chr14	62400	64300		x			5	45
Ld1S.140170	Ld1S.140170.5	chr14	62400	64600		x			5	45
Ld1S.140200	Ld1S.140200.1	chr14	70000	72600	x		15	20
Ld1S.140200	Ld1S.140200.2	chr14	70000	72500	x		5	20
Ld1S.140230	Ld1S.140230.1	chr14	82900	89200	x		5	16
Ld1S.140230	Ld1S.140230.2	chr14	82900	89100	x		6	16
Ld1S.140260	Ld1S.140260.1	chr14	97200	98700	x		8	47
Ld1S.140260	Ld1S.140260.2	chr14	97200	98800	x	x	36	47	11	27
Ld1S.140280	Ld1S.140280.1	chr14	101500	103000		x			15	20
Ld1S.140310	Ld1S.140310.1	chr14	111500	112700	x		5	17
Ld1S.140310	Ld1S.140310.2	chr14	111400	112700	x		5	17
Ld1S.140310	Ld1S.140310.3	chr14	111500	112600	x		5	17
Ld1S.140320	Ld1S.140320.1	chr14	113100	115400	x		16	27
Ld1S.140320	Ld1S.140320.2	chr14	113000	115400	x		5	27
Ld1S.140320	Ld1S.140320.3	chr14	113100	115300	x		6	27
Ld1S.140370	Ld1S.140370.1	chr14	128700	130400		x			18	26
Ld1S.140440	Ld1S.140440.1	chr14	195000	196000		x			14	17
Ld1S.140470	Ld1S.140470.1	chr14	221200	222100	x		38	48
Ld1S.140470	Ld1S.140470.2	chr14	221200	222200	x	x	7	48	5	7
Ld1S.140490	Ld1S.140490.1	chr14	224100	224900	x		6	55
Ld1S.140490	Ld1S.140490.2	chr14	224100	225000	x		8	55
Ld1S.140490	Ld1S.140490.3	chr14	224100	225100	x	x	40	55	14	20
Ld1S.140540	Ld1S.140540.1	chr14	239400	242100	x		6	29
Ld1S.140540	Ld1S.140540.2	chr14	239400	241900	x		5	29
Ld1S.140540	Ld1S.140540.3	chr14	239400	242000	x		15	29
Ld1S.140560	Ld1S.140560.1	chr14	253600	258100	x		5	20
Ld1S.140560	Ld1S.140560.2	chr14	253600	258000	x		6	20
Ld1S.140560	Ld1S.140560.3	chr14	253600	257900	x		6	20
Ld1S.140610	Ld1S.140610.1	chr14	278200	280400		x			7	49
Ld1S.140610	Ld1S.140610.2	chr14	278200	280600		x			37	49
Ld1S.140640	Ld1S.140640.1	chr14	296700	300400	x		7	13
Ld1S.140640	Ld1S.140640.2	chr14	296700	300300	x		5	13
Ld1S.140730	Ld1S.140730.1	chr14	330800	333500		x			6	11
Ld1S.140760	Ld1S.140760.1	chr14	353200	355500	x		17	47
Ld1S.140760	Ld1S.140760.2	chr14	353200	355600	x		16	47
Ld1S.140810	Ld1S.140810.1	chr14	391100	394200	x		5	23
Ld1S.140810	Ld1S.140810.2	chr14	391000	394200	x		12	23
Ld1S.140860	Ld1S.140860.1	chr14	416300	419500	x		24	62
Ld1S.140860	Ld1S.140860.2	chr14	416300	419600	x		20	62
Ld1S.140900	Ld1S.140900.1	chr14	429000	431500	x	x	13	43	6	20
Ld1S.140900	Ld1S.140900.2	chr14	429000	431400	x		5	43
Ld1S.140900	Ld1S.140900.3	chr14	429000	431600	x		5	43
Ld1S.140900	Ld1S.140900.4	chr14	429000	431700	x	x	8	43	6	20
Ld1S.140920	Ld1S.140920.1	chr14	436400	437600	x	x	16	72	9	42
Ld1S.140920	Ld1S.140920.2	chr14	436300	437500	x		9	72
Ld1S.140920	Ld1S.140920.3	chr14	436300	437600	x	x	32	72	9	42
Ld1S.140920	Ld1S.140920.4	chr14	436400	437500		x			10	42
Ld1S.140960	Ld1S.140960.1	chr14	450100	451400	x	x	19	50	5	40
Ld1S.140960	Ld1S.140960.2	chr14	450100	451300	x	x	22	50	9	40
Ld1S.140960	Ld1S.140960.3	chr14	450700	451400		x			5	40
Ld1S.141030	Ld1S.141030.1	chr14	471600	473600	x		11	49
Ld1S.141030	Ld1S.141030.2	chr14	471400	473500	x		9	49
Ld1S.141030	Ld1S.141030.3	chr14	471400	473600	x		16	49
Ld1S.141030	Ld1S.141030.4	chr14	471600	473500	x		8	49
Ld1S.141080	Ld1S.141080.1	chr14	487300	492100	x		9	37
Ld1S.141080	Ld1S.141080.2	chr14	487300	492200	x		14	37
Ld1S.141080	Ld1S.141080.3	chr14	487300	492000	x		5	37
Ld1S.141120	Ld1S.141120.1	chr14	509000	510500	x	x	24	37	10	21
Ld1S.141120	Ld1S.141120.2	chr14	508900	510500	x		7	37
Ld1S.141190	Ld1S.141190.1	chr14	524800	525800		x			18	24
Ld1S.141300	Ld1S.141300.1	chr14	582600	583800	x	x	13	20	17	30
Ld1S.141300	Ld1S.141300.2	chr14	582700	583800	x	x	6	20	8	30
Ld1S.141310	Ld1S.141310.1	chr14	584200	585600	x	x	26	37	6	15
Ld1S.141310	Ld1S.141310.2	chr14	584200	585500	x	x	10	37	7	15
Ld1S.141330	Ld1S.141330.1	chr14	590200	591900		x			9	13
Ld1S.141370	Ld1S.141370.1	chr14	598400	599100	x	x	46	52	23	31
Ld1S.141370	Ld1S.141370.2	chr14	598400	599000	x	x	6	52	5	31
Ld1S.141420	Ld1S.141420.1	chr14	616200	617100		x			10	15
Ld1S.141430	Ld1S.141430.1	chr14	617600	619100		x			33	37
Ld1S.141490	Ld1S.141490.1	chr14	633800	636400	x		34	42
Ld1S.141490	Ld1S.141490.2	chr14	633800	636300	x		7	42
Ld1S.141530	Ld1S.141530.1	chr14	645000	647100		x			7	22
Ld1S.141530	Ld1S.141530.2	chr14	645100	647100		x			5	22
Ld1S.141540	Ld1S.141540.1	chr14	647400	648500	x	x	5	19	12	28
Ld1S.141540	Ld1S.141540.2	chr14	647400	648600	x	x	13	19	16	28
Ld1S.141550	Ld1S.141550.1	chr14	648800	650500		x			6	20
Ld1S.141560	Ld1S.141560.1	chr14	650800	651800	x	x	11	27	11	29
Ld1S.141560	Ld1S.141560.2	chr14	650900	651800	x	x	12	27	9	29
Ld1S.141600	Ld1S.141600.1	chr14	664400	665500		x			5	6
Ld1S.150040	Ld1S.150040.1	chr15	13000	14400	x	x	6	39	9	41
Ld1S.150040	Ld1S.150040.2	chr15	12900	14400	x	x	22	39	20	41
Ld1S.150050	Ld1S.150050.1	chr15	14800	15700	x	x	8	19	5	18
Ld1S.150050	Ld1S.150050.2	chr15	14700	15700	x	x	9	19	6	18
Ld1S.150060	Ld1S.150060.1	chr15	16100	17500		x			9	13
Ld1S.150070	Ld1S.150070.1	chr15	18000	19200	x	x	23	57	6	17
Ld1S.150070	Ld1S.150070.2	chr15	17900	19200	x	x	24	57	7	17
Ld1S.150080	Ld1S.150080.1	chr15	20900	21800	x	x	12	26	14	25
Ld1S.150080	Ld1S.150080.2	chr15	20800	21800	x	x	11	26	5	25
Ld1S.150110	Ld1S.150110.1	chr15	26800	32000	x		5	13
Ld1S.150110	Ld1S.150110.2	chr15	26800	32100	x		7	13
Ld1S.150130	Ld1S.150130.1	chr15	38300	39400	x	x	18	75	10	93
Ld1S.150130	Ld1S.150130.2	chr15	38200	39400	x	x	56	75	41	93
Ld1S.150140	Ld1S.150140.1	chr15	40000	40900	x		5	40
Ld1S.150140	Ld1S.150140.2	chr15	39700	40800	x		7	40
Ld1S.150140	Ld1S.150140.3	chr15	39700	41000	x	x	13	40	20	49
Ld1S.150140	Ld1S.150140.4	chr15	40000	41000	x	x	8	40	8	49
Ld1S.150140	Ld1S.150140.5	chr15	39700	40900		x			6	49
Ld1S.150150	Ld1S.150150.1	chr15	41300	43400		x			8	19
Ld1S.150160	Ld1S.150160.1	chr15	43800	45900	x		14	31
Ld1S.150160	Ld1S.150160.2	chr15	43800	45800	x		8	31
Ld1S.150170	Ld1S.150170.1	chr15	46300	48900	x		17	40
Ld1S.150170	Ld1S.150170.2	chr15	46300	48800	x		16	40
Ld1S.150200	Ld1S.150200.1	chr15	57900	59200		x			5	16
Ld1S.150200	Ld1S.150200.2	chr15	57900	58900		x			10	16
Ld1S.150210	Ld1S.150210.1	chr15	59300	60500	x		8	40
Ld1S.150210	Ld1S.150210.2	chr15	59300	60600	x		32	40
Ld1S.150280	Ld1S.150280.1	chr15	73800	75100		x			5	5
Ld1S.150330	Ld1S.150330.1	chr15	91600	97200	x		6	20
Ld1S.150330	Ld1S.150330.2	chr15	91600	97300	x		10	20
Ld1S.150340	Ld1S.150340.1	chr15	97800	102700	x		5	11
Ld1S.150340	Ld1S.150340.2	chr15	97800	102600	x		6	11
Ld1S.150360	Ld1S.150360.1	chr15	110200	112400	x		5	38
Ld1S.150360	Ld1S.150360.2	chr15	110200	112300	x		8	38
Ld1S.150360	Ld1S.150360.3	chr15	110200	112500	x		10	38
Ld1S.150360	Ld1S.150360.4	chr15	110200	112200	x		5	38
Ld1S.150420	Ld1S.150420.1	chr15	127100	129200	x		9	39
Ld1S.150420	Ld1S.150420.2	chr15	127100	129300	x	x	27	39	6	10
Ld1S.150430	Ld1S.150430.1	chr15	129800	132800	x		20	27
Ld1S.150430	Ld1S.150430.2	chr15	129800	132700	x		6	27
Ld1S.150450	Ld1S.150450.1	chr15	134600	135400	x	x	577	799	33	291
Ld1S.150450	Ld1S.150450.2	chr15	134700	135400	x	x	126	799	70	291
Ld1S.150450	Ld1S.150450.3	chr15	134600	135400		x			164	291
Ld1S.150470	Ld1S.150470.1	chr15	146300	150700	x		15	26
Ld1S.150470	Ld1S.150470.2	chr15	146300	150800	x		10	26
Ld1S.150490	Ld1S.150490.1	chr15	161800	163700	x		15	20
Ld1S.150490	Ld1S.150490.2	chr15	161800	163800	x		5	20
Ld1S.150540	Ld1S.150540.1	chr15	169400	170200		x			6	12
Ld1S.150560	Ld1S.150560.1	chr15	174900	177200		x			5	17
Ld1S.150580	Ld1S.150580.1	chr15	185200	186000		x			547	609
Ld1S.150590	Ld1S.150590.1	chr15	186400	187800	x		14	67
Ld1S.150590	Ld1S.150590.2	chr15	186400	187600	x		9	67
Ld1S.150590	Ld1S.150590.3	chr15	186400	187700	x		25	67
Ld1S.150610	Ld1S.150610.1	chr15	191200	193000	x		45	84
Ld1S.150610	Ld1S.150610.2	chr15	191200	192900	x		11	84
Ld1S.150610	Ld1S.150610.3	chr15	191100	193000	x		18	84
Ld1S.150610	Ld1S.150610.1	chr15	191200	193000		x			15	28
Ld1S.150640	Ld1S.150640.1	chr15	197000	197900	x		9	53
Ld1S.150640	Ld1S.150640.2	chr15	196900	197900	x	x	42	53	6	9
Ld1S.150660	Ld1S.150660.1	chr15	203200	204300	x		8	73
Ld1S.150660	Ld1S.150660.2	chr15	203200	204200	x	x	45	73	6	12
Ld1S.150660	Ld1S.150660.3	chr15	203300	204200	x		13	73
Ld1S.150710	Ld1S.150710.1	chr15	232100	235000	x		10	22
Ld1S.150710	Ld1S.150710.2	chr15	232100	234900	x		5	22
Ld1S.150740	Ld1S.150740.1	chr15	244600	246400		x			8	15
Ld1S.150760	Ld1S.150760.1	chr15	250800	251300	x	x	16	35	10	40
Ld1S.150760	Ld1S.150760.2	chr15	250800	251500	x	x	18	35	24	40
Ld1S.150760	Ld1S.150760.3	chr15	250900	251500		x			5	40
Ld1S.150820	Ld1S.150820.1	chr15	278500	280100	x		5	22
Ld1S.150820	Ld1S.150820.2	chr15	278500	279900	x		5	22
Ld1S.150930	Ld1S.150930.1	chr15	327800	328600		x			5	27
Ld1S.150930	Ld1S.150930.1	chr15	327800	328800		x			22	27
Ld1S.150960	Ld1S.150960.1	chr15	334300	337000	x		7	51
Ld1S.150960	Ld1S.150960.2	chr15	334300	337100	x	x	37	51	6	12
Ld1S.151040	Ld1S.151040.1	chr15	366900	371100	x		10	39
Ld1S.151040	Ld1S.151040.2	chr15	366900	370300	x		5	39
Ld1S.151040	Ld1S.151040.3	chr15	366900	370400	x		6	39
Ld1S.151060	Ld1S.151060.1	chr15	384300	385300		x			27	32
Ld1S.151070	Ld1S.151070.1	chr15	385600	387000		x			13	15
Ld1S.151110	Ld1S.151110.1	chr15	400200	403500	x		7	25
Ld1S.151110	Ld1S.151110.2	chr15	400100	403400	x		9	25
Ld1S.151150	Ld1S.151150.1	chr15	415000	416200		x			13	17
Ld1S.151220	Ld1S.151220.1	chr15	491800	493400	x	x	9	25	6	8
Ld1S.151220	Ld1S.151220.2	chr15	491900	493400	x		15	25
Ld1S.151230	Ld1S.151230.1	chr15	493800	494400		x			342	377
Ld1S.151240	Ld1S.151240.1	chr15	494700	495500	x	x	16	58	10	54
Ld1S.151240	Ld1S.151240.2	chr15	494800	495500	x	x	42	58	39	54
Ld1S.151270	Ld1S.151270.1	chr15	502200	504200		x			6	9
Ld1S.151380	Ld1S.151380.1	chr15	541300	543200		x			11	16
Ld1S.151390	Ld1S.151390.1	chr15	543500	545800	x	x	40	59	5	13
Ld1S.151390	Ld1S.151390.2	chr15	543500	545900	x		14	59
Ld1S.151410	Ld1S.151410.1	chr15	548400	549600	x		20	73
Ld1S.151410	Ld1S.151410.2	chr15	548500	549400	x		9	73
Ld1S.151410	Ld1S.151410.3	chr15	548500	549600	x		24	73
Ld1S.151420	Ld1S.151420.1	chr15	549900	551300	x	x	8	22	6	18
Ld1S.151420	Ld1S.151420.2	chr15	549900	551200	x	x	12	22	8	18
Ld1S.151450	Ld1S.151450.1	chr15	557400	559200	x		11	36
Ld1S.151450	Ld1S.151450.2	chr15	557400	559300	x	x	22	36	7	31
Ld1S.151470	Ld1S.151470.1	chr15	564800	570000	x		7	28
Ld1S.151470	Ld1S.151470.2	chr15	564800	570100	x		7	28
Ld1S.151480	Ld1S.151480.1	chr15	570600	573100	x		10	46
Ld1S.151480	Ld1S.151480.2	chr15	570600	573200	x	x	15	46	6	14
Ld1S.151530	Ld1S.151530.1	chr15	596600	598400		x			8	10
Ld1S.151540	Ld1S.151540.1	chr15	598800	600600	x		23	48
Ld1S.151540	Ld1S.151540.2	chr15	598800	600900	x		12	48
Ld1S.151540	Ld1S.151540.3	chr15	598800	600800	x		8	48
Ld1S.151560	Ld1S.151560.1	chr15	604700	606900	x		16	25
Ld1S.151560	Ld1S.151560.2	chr15	604700	607000	x		5	25
Ld1S.151570	Ld1S.151570.1	chr15	607400	610300	x		10	20
Ld1S.151570	Ld1S.151570.2	chr15	607400	610400	x		8	20
Ld1S.151590	Ld1S.151590.1	chr15	613000	615600	x		12	32
Ld1S.151590	Ld1S.151590.2	chr15	613000	615500	x		9	32
Ld1S.151590	Ld1S.151590.3	chr15	613000	614900	x		6	32
Ld1S.160030	Ld1S.160030.1	chr16	9100	10100	x		8	40
Ld1S.160030	Ld1S.160030.2	chr16	9100	10000	x	x	32	40	9	13
Ld1S.160080	Ld1S.160080.1	chr16	20100	21400		x			8	10
Ld1S.160150	Ld1S.160150.1	chr16	42800	44000		x			46	73
Ld1S.160150	Ld1S.160150.1	chr16	42800	43700		x			8	73
Ld1S.160160	Ld1S.160160.1	chr16	44600	46000	x		10	26
Ld1S.160160	Ld1S.160160.2	chr16	44700	45900	x		6	26
Ld1S.160160	Ld1S.160160.3	chr16	44600	45900	x	x	5	26	6	19
Ld1S.160220	Ld1S.160220.1	chr16	69200	71200	x		5	25
Ld1S.160220	Ld1S.160220.2	chr16	69000	71200	x		16	25
Ld1S.160220	Ld1S.160220.3	chr16	69000	70600		x			6	19
Ld1S.160250	Ld1S.160250.1	chr16	81300	84100	x		7	22
Ld1S.160250	Ld1S.160250.2	chr16	81400	84100	x		9	22
Ld1S.160250	Ld1S.160250.3	chr16	81500	84100	x		6	22
Ld1S.160260	Ld1S.160260.1	chr16	84700	85700		x			7	31
Ld1S.160260	Ld1S.160260.2	chr16	84700	86300		x			5	31
Ld1S.160260	Ld1S.160260.3	chr16	84700	86600		x			8	31
Ld1S.160300	Ld1S.160300.1	chr16	104500	105600		x			5	9
Ld1S.160360	Ld1S.160360.1	chr16	120800	122300	x	x	19	31	14	20
Ld1S.160360	Ld1S.160360.2	chr16	120800	122200	x		6	31
Ld1S.160370	Ld1S.160370.1	chr16	122700	124200	x		8	27
Ld1S.160370	Ld1S.160370.2	chr16	122600	124200	x	x	18	27	5	10
Ld1S.160470	Ld1S.160470.1	chr16	159400	160800	x		5	12
Ld1S.160470	Ld1S.160470.2	chr16	159400	160900	x		5	12
Ld1S.160480	Ld1S.160480.1	chr16	161400	162300	x	x	77	554	101	480
Ld1S.160480	Ld1S.160480.2	chr16	161400	162400	x	x	473	554	291	480
Ld1S.160530	Ld1S.160530.1	chr16	177800	179000		x			12	118
Ld1S.160530	Ld1S.160530.2	chr16	177800	180500		x			18	118
Ld1S.160550	Ld1S.160550.1	chr16	186600	189600	x		7	31
Ld1S.160550	Ld1S.160550.2	chr16	186600	189500	x		5	31
Ld1S.160550	Ld1S.160550.3	chr16	187900	189600	x		5	31
Ld1S.160570	Ld1S.160570.1	chr16	192500	194400	x		14	23
Ld1S.160570	Ld1S.160570.2	chr16	192600	194400	x		6	23
Ld1S.160620	Ld1S.160620.1	chr16	203600	204200	x	x	824	975	11	15
Ld1S.160620	Ld1S.160620.2	chr16	203700	204200	x		145	975
Ld1S.160810	Ld1S.160810.1	chr16	274600	276100	x	x	10	42	13	50
Ld1S.160810	Ld1S.160810.2	chr16	274200	276100	x		6	42
Ld1S.160810	Ld1S.160810.3	chr16	274600	276200	x	x	10	42	18	50
Ld1S.160810	Ld1S.160810.4	chr16	274700	276200	x		6	42
Ld1S.160810	Ld1S.160810.5	chr16	275700	274600		x			7	50
Ld1S.160810	Ld1S.160810.6	chr16	276000	274600		x			5	50
Ld1S.160910	Ld1S.160910.1	chr16	327700	326100		x			7	17
Ld1S.160930	Ld1S.160930.1	chr16	334200	335600	x	x	62	71	31	59
Ld1S.160930	Ld1S.160930.2	chr16	334200	335500	x	x	8	71	9	59
Ld1S.160940	Ld1S.160940.1	chr16	341100	341900		x			28	30
Ld1S.160960	Ld1S.160960.1	chr16	342700	344400	x	x	113	146	37	59
Ld1S.160960	Ld1S.160960.2	chr16	342700	344300	x	x	19	146	8	59
Ld1S.160960	Ld1S.160960.3	chr16	342700	344500		x			10	59
Ld1S.161150	Ld1S.161150.1	chr16	434300	436900	x		17	26
Ld1S.161150	Ld1S.161150.2	chr16	434300	436800	x		5	26
Ld1S.161170	Ld1S.161170.1	chr16	440200	440900		x			23	24
Ld1S.161180	Ld1S.161180.1	chr16	441300	442300	x	x	18	30	11	22
Ld1S.161180	Ld1S.161180.2	chr16	441300	442200	x	x	12	30	8	22
Ld1S.161200	Ld1S.161200.1	chr16	442900	445400	x		6	13
Ld1S.161200	Ld1S.161200.2	chr16	442900	445500	x		7	13
Ld1S.161210	Ld1S.161210.1	chr16	445900	446500		x			13	15
Ld1S.161240	Ld1S.161240.1	chr16	453400	455800		x			7	11
Ld1S.161420	Ld1S.161420.1	chr16	557100	558800		x			9	31
Ld1S.161420	Ld1S.161420.2	chr16	557100	558700		x			5	31
Ld1S.161440	Ld1S.161440.1	chr16	566900	568100		x			7	16
Ld1S.161510	Ld1S.161510.1	chr16	594200	595400		x			15	17
Ld1S.161630	Ld1S.161630.1	chr16	651600	653000	x	x	10	31	8	30
Ld1S.161630	Ld1S.161630.2	chr16	651600	653200	x	x	12	31	8	30
Ld1S.161650	Ld1S.161650.1	chr16	658900	660200	x	x	14	42	8	30
Ld1S.161650	Ld1S.161650.2	chr16	658900	660100	x	x	17	42	9	30
Ld1S.161650	Ld1S.161650.3	chr16	659000	660100		x			5	30
Ld1S.161670	Ld1S.161670.1	chr16	664700	666400		x			5	6
Ld1S.161680	Ld1S.161680.1	chr16	667000	668900		x			6	7
Ld1S.161690	Ld1S.161690.1	chr16	669300	670500	x	x	5	21	7	22
Ld1S.161690	Ld1S.161690.2	chr16	669300	670300	x		9	21
Ld1S.161730	Ld1S.161730.1	chr16	693800	694500		x			8	30
Ld1S.161730	Ld1S.161730.2	chr16	693700	694500		x			16	30
Ld1S.170010	Ld1S.170010.1	chr17	1100	2800	x		14	41
Ld1S.170010	Ld1S.170010.2	chr17	1100	2700	x		23	41
Ld1S.170030	Ld1S.170030.1	chr17	6500	7500	x	x	10	46	5	12
Ld1S.170030	Ld1S.170030.2	chr17	6300	7500	x	x	30	46	6	12
Ld1S.170040	Ld1S.170040.1	chr17	7900	9000		x			20	25
Ld1S.170060	Ld1S.170060.1	chr17	11600	12800	x		31	40
Ld1S.170060	Ld1S.170060.2	chr17	11600	12900	x		6	40
Ld1S.170060	Ld1S.170060.3	chr17	11700	12800		x			6	13
Ld1S.170080	Ld1S.170080.1	chr17	14600	15800	x	x	13	51	5	35
Ld1S.170080	Ld1S.170080.2	chr17	14600	15700	x	x	31	51	9	35
Ld1S.170080	Ld1S.170080.3	chr17	14600	15900		x			14	35
Ld1S.170090	Ld1S.170090.1	chr17	16200	19300	x		7	23
Ld1S.170090	Ld1S.170090.2	chr17	16200	19400	x		14	23
Ld1S.170130	Ld1S.170130.1	chr17	9500	11200		x			12	12
Ld1S.170150	Ld1S.170150.1	chr17	17100	19300	x		8	22
Ld1S.170150	Ld1S.170150.2	chr17	17100	19400	x		14	22
Ld1S.170160	Ld1S.170160.1	chr17	19700	21300		x			8	10
Ld1S.170170	Ld1S.170170.1	chr17	21700	22900		x			13	20
Ld1S.170190	Ld1S.170190.1	chr17	26100	28000		x			6	8
Ld1S.170270	Ld1S.170270.1	chr17	46000	47700	x		15	29
Ld1S.170270	Ld1S.170270.2	chr17	46100	47700	x		5	29
Ld1S.170270	Ld1S.170270.3	chr17	46000	47800	x		6	29
Ld1S.170290	Ld1S.170290.1	chr17	50300	52000	x	x	5	16	6	16
Ld1S.170290	Ld1S.170290.2	chr17	50400	52000	x	x	9	16	5	16
Ld1S.170310	Ld1S.170310.1	chr17	52300	53400	x	x	9	33	10	15
Ld1S.170310	Ld1S.170310.2	chr17	52300	53500	x		10	33
Ld1S.170310	Ld1S.170310.3	chr17	52300	53300	x		12	33
Ld1S.170310	Ld1S.170310.4	chr17	52300	53400		x			10	15
Ld1S.170370	Ld1S.170370.1	chr17	72000	73800	x		5	37
Ld1S.170370	Ld1S.170370.2	chr17	72100	73800	x	x	26	37	15	25
Ld1S.170400	Ld1S.170400.1	chr17	81000	84100	x		8	14
Ld1S.170400	Ld1S.170400.2	chr17	81000	84200	x		5	14
Ld1S.170510	Ld1S.170510.1	chr17	136200	137700	x	x	12	25	5	42
Ld1S.170510	Ld1S.170510.2	chr17	136100	137700	x		6	25
Ld1S.170510	Ld1S.170510.3	chr17	136200	136900		x			6	42
Ld1S.170510	Ld1S.170510.4	chr17	136200	137000		x			5	42
Ld1S.170530	Ld1S.170530.1	chr17	144700	146700	x		6	27
Ld1S.170530	Ld1S.170530.2	chr17	144600	146700	x		11	27
Ld1S.170590	Ld1S.170590.1	chr17	169200	170700		x			9	16
Ld1S.170610	Ld1S.170610.1	chr17	179900	180700	x	x	9	31	5	31
Ld1S.170610	Ld1S.170610.2	chr17	179900	180600	x	x	22	31	21	31
Ld1S.170750	Ld1S.170750.1	chr17	259400	261200	x	x	332	447	76	464
Ld1S.170750	Ld1S.170750.2	chr17	259400	261100	x		59	447
Ld1S.170750	Ld1S.170750.3	chr17	259400	260100		x			51	464
Ld1S.170750	Ld1S.170750.4	chr17	259400	260200		x			47	464
Ld1S.170860	Ld1S.170860.1	chr17	296600	297900	x		21	58
Ld1S.170860	Ld1S.170860.2	chr17	296500	297900	x		16	58
Ld1S.170860	Ld1S.170860.3	chr17	296600	298100		x			6	19
Ld1S.170860	Ld1S.170860.4	chr17	296600	298200		x			6	19
Ld1S.170900	Ld1S.170900.1	chr17	311000	313200	x		7	16
Ld1S.170900	Ld1S.170900.2	chr17	311000	313100	x		9	16
Ld1S.170910	Ld1S.170910.1	chr17	313500	315400		x			6	9
Ld1S.170970	Ld1S.170970.1	chr17	346000	348100		x			7	10
Ld1S.170990	Ld1S.170990.1	chr17	351100	352700	x	x	5	11	5	10
Ld1S.170990	Ld1S.170990.2	chr17	351100	352600	x		5	11
Ld1S.171010	Ld1S.171010.1	chr17	360000	362000		x			5	8
Ld1S.171030	Ld1S.171030.1	chr17	369100	369700		x			6	19
Ld1S.171050	Ld1S.171050.1	chr17	374500	375400	x		23	32
Ld1S.171050	Ld1S.171050.2	chr17	374500	375500	x		5	32
Ld1S.171050	Ld1S.171050.3	chr17	374600	375400		x			7	17
Ld1S.171090	Ld1S.171090.1	chr17	399600	400700	x		5	24
Ld1S.171090	Ld1S.171090.2	chr17	399600	400800	x		16	24	16	23
Ld1S.171090	Ld1S.171090.3	chr17	399700	400800		x			6	23
Ld1S.171260	Ld1S.171260.1	chr17	508900	510200	x		8	17
Ld1S.171260	Ld1S.171260.2	chr17	508900	510400	x	x	5	17	6	11
Ld1S.171300	Ld1S.171300.1	chr17	527100	528300		x			18	22
Ld1S.171310	Ld1S.171310.1	chr17	518900	519600		x			6	13
Ld1S.171370	Ld1S.171370.1	chr17	539600	542200	x		6	19
Ld1S.171370	Ld1S.171370.2	chr17	539600	542300	x		6	19
Ld1S.171380	Ld1S.171380.1	chr17	543000	544200	x	x	22	39	10	19
Ld1S.171380	Ld1S.171380.2	chr17	543000	544300	x		17	39
Ld1S.171470	Ld1S.171470.1	chr17	582200	583800	x	x	17	47	8	12
Ld1S.171470	Ld1S.171470.2	chr17	582200	583700	x		26	47
Ld1S.171480	Ld1S.171480.1	chr17	587300	589600	x		8	13
Ld1S.171480	Ld1S.171480.2	chr17	587300	589700	x		5	13
Ld1S.171570	Ld1S.171570.1	chr17	639000	640600	x	x	102	324	27	77
Ld1S.171570	Ld1S.171570.2	chr17	639000	640700	x	x	216	324	49	77
Ld1S.171580	Ld1S.171580.1	chr17	641200	642800	x	x	81	306	33	82
Ld1S.171580	Ld1S.171580.2	chr17	641200	642900	x	x	200	306	47	82
Ld1S.171590	Ld1S.171590.1	chr17	643400	645000	x	x	99	330	30	76
Ld1S.171590	Ld1S.171590.2	chr17	643400	645100	x	x	203	330	43	76
Ld1S.171600	Ld1S.171600.1	chr17	645600	647200	x	x	82	338	25	78
Ld1S.171600	Ld1S.171600.2	chr17	645600	647300	x	x	229	338	46	78
Ld1S.171610	Ld1S.171610.1	chr17	647800	649500	x	x	239	338	49	70
Ld1S.171610	Ld1S.171610.2	chr17	647800	649400	x	x	56	338	18	70
Ld1S.171610	Ld1S.171610.3	chr17	647800	649600	x		34	338
Ld1S.171620	Ld1S.171620.1	chr17	650000	651600	x	x	42	306	21	75
Ld1S.171620	Ld1S.171620.2	chr17	650000	651800	x	x	43	306	10	75
Ld1S.171620	Ld1S.171620.3	chr17	650000	651700	x	x	215	306	44	75
Ld1S.171630	Ld1S.171630.1	chr17	652200	653800	x	x	33	278	14	75
Ld1S.171630	Ld1S.171630.2	chr17	652200	654000	x	x	51	278	15	75
Ld1S.171630	Ld1S.171630.3	chr17	652200	653900	x	x	188	278	45	75
Ld1S.171640	Ld1S.171640.1	chr17	654400	656200	x	x	74	315	6	58
Ld1S.171640	Ld1S.171640.2	chr17	654400	656100	x	x	197	315	42	58
Ld1S.171640	Ld1S.171640.3	chr17	654400	656000	x	x	36	315	9	58
Ld1S.171660	Ld1S.171660.1	chr17	656600	658300	x	x	211	333	43	69
Ld1S.171660	Ld1S.171660.2	chr17	656600	658400	x	x	88	333	12	69
Ld1S.171660	Ld1S.171660.3	chr17	656600	658200		x			13	69
Ld1S.180040	Ld1S.180040.1	chr18	16000	17200		x			7	19
Ld1S.180050	Ld1S.180050.1	chr18	17600	18700		x			8	12
Ld1S.180090	Ld1S.180090.1	chr18	21900	23900	x		8	43
Ld1S.180090	Ld1S.180090.2	chr18	22100	23900	x		27	43
Ld1S.180130	Ld1S.180130.1	chr18	37700	38900	x		6	27
Ld1S.180130	Ld1S.180130.2	chr18	37800	38900	x		5	27
Ld1S.180130	Ld1S.180130.3	chr18	37700	39000	x	x	6	27	7	16
Ld1S.180130	Ld1S.180130.4	chr18	37800	39000	x		7	27
Ld1S.180150	Ld1S.180150.1	chr18	42700	44200	x	x	16	23	9	17
Ld1S.180150	Ld1S.180150.2	chr18	42600	44200	x		6	23
Ld1S.180160	Ld1S.180160.1	chr18	44500	45900	x	x	6	17	5	9
Ld1S.180160	Ld1S.180160.2	chr18	44500	46000	x		5	17
Ld1S.180210	Ld1S.180210.1	chr18	68200	69200		x			7	25
Ld1S.180210	Ld1S.180210.2	chr18	68100	69200		x			10	25
Ld1S.180210	Ld1S.180210.3	chr18	68100	68800		x			5	25
Ld1S.180290	Ld1S.180290.1	chr18	121100	121900		x			268	321
Ld1S.180480	Ld1S.180480.1	chr18	223300	227400	x		5	14
Ld1S.180480	Ld1S.180480.2	chr18	223200	227400	x		6	14
Ld1S.180550	Ld1S.180550.1	chr18	261600	264800	x		5	17
Ld1S.180550	Ld1S.180550.2	chr18	261600	264600	x		6	17
Ld1S.180570	Ld1S.180570.1	chr18	272700	274600	x		13	30
Ld1S.180570	Ld1S.180570.2	chr18	272800	274600	x		12	30
Ld1S.180640	Ld1S.180640.1	chr18	302900	304900		x			8	26
Ld1S.180660	Ld1S.180660.1	chr18	312900	315300	x		8	18
Ld1S.180660	Ld1S.180660.2	chr18	312900	315400	x		8	18
Ld1S.180850	Ld1S.180850.1	chr18	394400	396600	x		6	18
Ld1S.180850	Ld1S.180850.2	chr18	394600	396700	x		6	18
Ld1S.180850	Ld1S.180850.3	chr18	394400	396700	x		5	18
Ld1S.180860	Ld1S.180860.1	chr18	397100	398900	x		16	23
Ld1S.180860	Ld1S.180860.2	chr18	397100	398800	x		6	23
Ld1S.180880	Ld1S.180880.1	chr18	401100	402300		x			10	14
Ld1S.180920	Ld1S.180920.1	chr18	416400	417900	x	x	7	19	5	13
Ld1S.180920	Ld1S.180920.2	chr18	416600	417900	x		12	19
Ld1S.181030	Ld1S.181030.1	chr18	466100	467100		x			14	108
Ld1S.181030	Ld1S.181030.2	chr18	466100	467200		x			15	108
Ld1S.181030	Ld1S.181030.3	chr18	466100	468700		x			26	108
Ld1S.181130	Ld1S.181130.1	chr18	503300	504800	x		28	61
Ld1S.181130	Ld1S.181130.2	chr18	503300	504700	x		27	61
Ld1S.181170	Ld1S.181170.1	chr18	525600	527300		x			7	7
Ld1S.181190	Ld1S.181190.1	chr18	527700	529000		x			6	23
Ld1S.181190	Ld1S.181190.2	chr18	527700	528900		x			13	23
Ld1S.181200	Ld1S.181200.1	chr18	529300	530900		x			6	9
Ld1S.181220	Ld1S.181220.1	chr18	534300	535400		x			7	17
Ld1S.181230	Ld1S.181230.1	chr18	535700	536400		x			13	22
Ld1S.181230	Ld1S.181230.2	chr18	535800	536400		x			9	22
Ld1S.181260	Ld1S.181260.1	chr18	540300	542000	x		6	32
Ld1S.181260	Ld1S.181260.2	chr18	540300	541900	x	x	24	32	23	27
Ld1S.181290	Ld1S.181290.1	chr18	550100	551000	x	x	31	74	34	60
Ld1S.181290	Ld1S.181290.2	chr18	550100	550800	x		9	74
Ld1S.181290	Ld1S.181290.3	chr18	550100	550900	x	x	34	74	15	60
Ld1S.181300	Ld1S.181300.1	chr18	551400	553000		x			6	44
Ld1S.181300	Ld1S.181300.2	chr18	551400	553100		x			22	44
Ld1S.181350	Ld1S.181350.1	chr18	575000	576500	x		6	33
Ld1S.181350	Ld1S.181350.2	chr18	574900	576500	x		24	33
Ld1S.181380	Ld1S.181380.1	chr18	581900	583600	x		8	40
Ld1S.181380	Ld1S.181380.2	chr18	581900	583800	x	x	9	40	6	13
Ld1S.181380	Ld1S.181380.3	chr18	581900	583700	x		15	40
Ld1S.181400	Ld1S.181400.1	chr18	585800	586700	x	x	28	50	15	24
Ld1S.181400	Ld1S.181400.2	chr18	585800	586800	x	x	19	50	8	24
Ld1S.181450	Ld1S.181450.1	chr18	607000	607700		x			18	22
Ld1S.181460	Ld1S.181460.1	chr18	608100	609100	x		12	26
Ld1S.181460	Ld1S.181460.2	chr18	608100	609200	x		7	26
Ld1S.181460	Ld1S.181460.3	chr18	608100	609000	x		5	26
Ld1S.181470	Ld1S.181470.1	chr18	609400	612100	x		5	16
Ld1S.181470	Ld1S.181470.2	chr18	609400	611800	x		5	16
Ld1S.181510	Ld1S.181510.1	chr18	618900	620700		x			8	11
Ld1S.181540	Ld1S.181540.1	chr18	670600	673300		x			7	8
Ld1S.181570	Ld1S.181570.1	chr18	684800	685800		x			17	27
Ld1S.181590	Ld1S.181590.1	chr18	691600	693200		x			12	15
Ld1S.181600	Ld1S.181600.1	chr18	693500	696800	x		15	29
Ld1S.181600	Ld1S.181600.2	chr18	693500	696900	x		12	29
Ld1S.181610	Ld1S.181610.1	chr18	697300	699600		x			12	16
Ld1S.181650	Ld1S.181650.1	chr18	709500	711400		x			10	11
Ld1S.181660	Ld1S.181660.1	chr18	711800	712900	x	x	18	58	7	25
Ld1S.181660	Ld1S.181660.2	chr18	711800	713000	x	x	40	58	18	25
Ld1S.181690	Ld1S.181690.1	chr18	715500	716300	x	x	11	21	7	12
Ld1S.181690	Ld1S.181690.2	chr18	715500	716400	x		9	21
Ld1S.181700	Ld1S.181700.1	chr18	716600	720200	x		29	50
Ld1S.181700	Ld1S.181700.2	chr18	716600	720100	x		15	50
Ld1S.190050	Ld1S.190050.1	chr19	51600	52700		x			10	19
Ld1S.190100	Ld1S.190100.1	chr19	64400	66800	x		11	37
Ld1S.190100	Ld1S.190100.2	chr19	64600	66800	x		18	37
Ld1S.190120	Ld1S.190120.1	chr19	67300	70200		x			5	7
Ld1S.190140	Ld1S.190140.1	chr19	74200	76000	x	x	18	43	18	23
Ld1S.190140	Ld1S.190140.2	chr19	74200	76100	x		21	43
Ld1S.190180	Ld1S.190180.1	chr19	90500	91800	x		11	26
Ld1S.190180	Ld1S.190180.2	chr19	90400	91800	x		6	26
Ld1S.190180	Ld1S.190180.3	chr19	90300	91800	x	x	8	26	8	16
Ld1S.190190	Ld1S.190190.1	chr19	96300	96800		x			22	23
Ld1S.190370	Ld1S.190370.1	chr19	146200	150800	x		5	31
Ld1S.190370	Ld1S.190370.2	chr19	146100	150700	x		6	31
Ld1S.190370	Ld1S.190370.3	chr19	145700	150800	x		5	31
Ld1S.190370	Ld1S.190370.4	chr19	145700	150700	x		7	31
Ld1S.190370	Ld1S.190370.5	chr19	146100	150800	x		5	31
Ld1S.190380	Ld1S.190380.1	chr19	151200	154200	x		16	24
Ld1S.190380	Ld1S.190380.2	chr19	151400	154200	x		5	24
Ld1S.190390	Ld1S.190390.1	chr19	154600	157500	x		12	35
Ld1S.190390	Ld1S.190390.2	chr19	154600	157600	x		18	35
Ld1S.190410	Ld1S.190410.1	chr19	161500	164300	x		7	28
Ld1S.190410	Ld1S.190410.2	chr19	161300	164300	x		18	28
Ld1S.190420	Ld1S.190420.1	chr19	164600	167700	x		10	22
Ld1S.190420	Ld1S.190420.2	chr19	164600	167600	x		5	22
Ld1S.190550	Ld1S.190550.1	chr19	211800	212900		x			10	17
Ld1S.190570	Ld1S.190570.1	chr19	215800	217200	x	x	14	24	6	35
Ld1S.190570	Ld1S.190570.2	chr19	215800	217100	x	x	10	24	9	35
Ld1S.190810	Ld1S.190810.1	chr19	351000	352100		x			5	6
Ld1S.190860	Ld1S.190860.1	chr19	368400	369700		x			5	26
Ld1S.190860	Ld1S.190860.2	chr19	368400	369800		x			15	26
Ld1S.190890	Ld1S.190890.1	chr19	376400	377800	x	x	150	222	11	27
Ld1S.190890	Ld1S.190890.2	chr19	376400	377900	x		64	222
Ld1S.190920	Ld1S.190920.1	chr19	382100	383000		x			6	10
Ld1S.190960	Ld1S.190960.1	chr19	396000	397300	x		9	23
Ld1S.190960	Ld1S.190960.2	chr19	396000	397200	x		6	23
Ld1S.190970	Ld1S.190970.1	chr19	397800	400300	x		10	27
Ld1S.190970	Ld1S.190970.2	chr19	397800	400400	x		14	27
Ld1S.190980	Ld1S.190980.1	chr19	400800	403000		x			5	8
Ld1S.191020	Ld1S.191020.1	chr19	411700	414000	x		37	97
Ld1S.191020	Ld1S.191020.2	chr19	411700	414100	x		30	97
Ld1S.191020	Ld1S.191020.3	chr19	411600	414100	x		15	97
Ld1S.191200	Ld1S.191200.1	chr19	529000	531800	x		5	45
Ld1S.191200	Ld1S.191200.2	chr19	529000	531700	x		8	45
Ld1S.191200	Ld1S.191200.3	chr19	528900	531700	x		22	45
Ld1S.191200	Ld1S.191200.4	chr19	528900	531800	x		10	45
Ld1S.191230	Ld1S.191230.1	chr19	538200	539600	x	x	31	57	17	30
Ld1S.191230	Ld1S.191230.2	chr19	538200	539700	x	x	20	57	5	30
Ld1S.191230	Ld1S.191230.3	chr19	538200	539500	x	x	6	57	8	30
Ld1S.191250	Ld1S.191250.1	chr19	547100	548600		x			8	11
Ld1S.191290	Ld1S.191290.1	chr19	562500	563100	x	x	8	14	15	19
Ld1S.191290	Ld1S.191290.2	chr19	562600	563100	x		6	14
Ld1S.191300	Ld1S.191300.1	chr19	563300	565100	x		5	28
Ld1S.191300	Ld1S.191300.2	chr19	563200	565100	x		5	28
Ld1S.191300	Ld1S.191300.3	chr19	563400	565100	x		17	28
Ld1S.191310	Ld1S.191310.1	chr19	565600	567600	x		20	37
Ld1S.191310	Ld1S.191310.2	chr19	565600	567700	x	x	12	37	5	13
Ld1S.191320	Ld1S.191320.1	chr19	567900	569000		x			16	21
Ld1S.191380	Ld1S.191380.1	chr19	607300	610400	x		27	35
Ld1S.191380	Ld1S.191380.2	chr19	607300	610300	x		7	35
Ld1S.191440	Ld1S.191440.1	chr19	634400	637200	x		5	27
Ld1S.191440	Ld1S.191440.2	chr19	634400	637300	x		13	27
Ld1S.191440	Ld1S.191440.3	chr19	634700	637300	x		5	27
Ld1S.191510	Ld1S.191510.1	chr19	677100	678900	x		31	208
Ld1S.191510	Ld1S.191510.2	chr19	677000	678900	x	x	155	208	12	22
Ld1S.191540	Ld1S.191540.1	chr19	686200	687600	x	x	15	90	10	33
Ld1S.191540	Ld1S.191540.2	chr19	686200	687400	x		33	90
Ld1S.191540	Ld1S.191540.3	chr19	686200	687500	x	x	13	90	5	33
Ld1S.191540	Ld1S.191540.4	chr19	686200	687300		x			5	33
Ld1S.191570	Ld1S.191570.1	chr19	700300	702400	x		52	106
Ld1S.191570	Ld1S.191570.2	chr19	700300	702300	x	x	37	106	8	13
Ld1S.191600	Ld1S.191600.1	chr19	710100	711200	x	x	56	68	28	38
Ld1S.191600	Ld1S.191600.2	chr19	710100	711300	x	x	10	68	10	38
Ld1S.191610	Ld1S.191610.1	chr19	711500	713000	x	x	18	34	12	35
Ld1S.191610	Ld1S.191610.2	chr19	711500	712900	x	x	15	34	10	35
Ld1S.191650	Ld1S.191650.1	chr19	718100	720100	x	x	21	45	7	24
Ld1S.191650	Ld1S.191650.2	chr19	718100	720200	x	x	22	45	9	24
Ld1S.191660	Ld1S.191660.1	chr19	722800	725300	x		10	24
Ld1S.191660	Ld1S.191660.2	chr19	722800	725400	x		6	24
Ld1S.191670	Ld1S.191670.1	chr19	725800	726700		x			436	450
Ld1S.191710	Ld1S.191710.1	chr19	729800	731500	x	x	39	99	12	48
Ld1S.191710	Ld1S.191710.2	chr19	729800	731400	x	x	44	99	6	48
Ld1S.191710	Ld1S.191710.3	chr19	729800	731700	x	x	11	99	19	48
Ld1S.191720	Ld1S.191720.1	chr19	732100	733500	x	x	22	27	10	24
Ld1S.191720	Ld1S.191720.2	chr19	732100	733400	x	x	5	27	8	24
Ld1S.200040	Ld1S.200040.1	chr20	9600	10000		x			110	112
Ld1S.200080	Ld1S.200080.1	chr20	24900	26200		x			14	21
Ld1S.200090	Ld1S.200090.1	chr20	26600	28100		x			6	8
Ld1S.200100	Ld1S.200100.1	chr20	28500	30300	x	x	6	16	6	9
Ld1S.200100	Ld1S.200100.2	chr20	28500	30000	x		6	16
Ld1S.200240	Ld1S.200240.1	chr20	77700	80900	x		6	13
Ld1S.200240	Ld1S.200240.2	chr20	77700	80800	x		6	13
Ld1S.200250	Ld1S.200250.1	chr20	81200	82400	x		23	53
Ld1S.200250	Ld1S.200250.2	chr20	81200	82500	x		29	53
Ld1S.200300	Ld1S.200300.1	chr20	91000	93000	x		8	22
Ld1S.200300	Ld1S.200300.2	chr20	91000	92900	x	x	13	22	6	18
Ld1S.200340	Ld1S.200340.1	chr20	103800	106500	x		9	26
Ld1S.200340	Ld1S.200340.2	chr20	103800	106400	x		14	26
Ld1S.200420	Ld1S.200420.1	chr20	140100	142000		x			7	13
Ld1S.200460	Ld1S.200460.1	chr20	153300	156200	x		34	45
Ld1S.200460	Ld1S.200460.2	chr20	153300	156100	x		5	45
Ld1S.200460	Ld1S.200460.3	chr20	153300	154100		x			7	37
Ld1S.200460	Ld1S.200460.4	chr20	153300	153900		x			5	37
Ld1S.200470	Ld1S.200470.1	chr20	156800	159500	x		9	22
Ld1S.200470	Ld1S.200470.2	chr20	156800	159600	x		12	22
Ld1S.200480	Ld1S.200480.1	chr20	160000	164900	x		9	18
Ld1S.200480	Ld1S.200480.2	chr20	160000	165000	x		5	18
Ld1S.200610	Ld1S.200610.1	chr20	229100	230300		x			10	11
Ld1S.200620	Ld1S.200620.1	chr20	230700	232100	x	x	27	60	5	20
Ld1S.200620	Ld1S.200620.2	chr20	230700	232200	x	x	33	60	14	20
Ld1S.200690	Ld1S.200690.1	chr20	280800	282900		x			5	7
Ld1S.200750	Ld1S.200750.1	chr20	319000	320400	x		15	32
Ld1S.200750	Ld1S.200750.2	chr20	319000	320500	x		10	32
Ld1S.200750	Ld1S.200750.3	chr20	319000	319900		x			5	26
Ld1S.200750	Ld1S.200750.4	chr20	319000	320000		x			5	26
Ld1S.200880	Ld1S.200880.1	chr20	375300	376700		x			14	20
Ld1S.200910	Ld1S.200910.1	chr20	382900	384200	x	x	9	21	5	18
Ld1S.200910	Ld1S.200910.2	chr20	382800	384200	x	x	9	21	9	18
Ld1S.201100	Ld1S.201100.1	chr20	486600	488000	x		7	23
Ld1S.201100	Ld1S.201100.2	chr20	486600	487900	x	x	15	23	16	26
Ld1S.201100	Ld1S.201100.3	chr20	486600	487700		x			5	26
Ld1S.201190	Ld1S.201190.1	chr20	534000	535500		x			6	15
Ld1S.201200	Ld1S.201200.1	chr20	535900	536700	x	x	22	39	10	17
Ld1S.201200	Ld1S.201200.2	chr20	535900	536600	x		12	39
Ld1S.201220	Ld1S.201220.1	chr20	541100	543000	x	x	18	37	5	11
Ld1S.201220	Ld1S.201220.2	chr20	541200	543000	x		14	37
Ld1S.201280	Ld1S.201280.1	chr20	553300	554900		x			8	11
Ld1S.201310	Ld1S.201310.1	chr20	566000	567600		x			5	8
Ld1S.201330	Ld1S.201330.1	chr20	582500	583200		x			19	26
Ld1S.201350	Ld1S.201350.1	chr20	577300	579100	x		7	16
Ld1S.201350	Ld1S.201350.2	chr20	577400	579100	x	x	7	16	5	8
Ld1S.201420	Ld1S.201420.1	chr20	612400	613700		x			6	14
Ld1S.201420	Ld1S.201420.2	chr20	612500	613600		x			5	14
Ld1S.201430	Ld1S.201430.1	chr20	614600	616200		x			6	9
Ld1S.201510	Ld1S.201510.1	chr20	634500	635400		x			8	9
Ld1S.201540	Ld1S.201540.1	chr20	654900	656100		x			52	62
Ld1S.201550	Ld1S.201550.1	chr20	656600	657800	x	x	12	32	9	32
Ld1S.201550	Ld1S.201550.2	chr20	656600	657700	x	x	18	32	11	32
Ld1S.201550	Ld1S.201550.3	chr20	656600	657900		x			5	32
Ld1S.201610	Ld1S.201610.1	chr20	674400	676100		x			14	17
Ld1S.201660	Ld1S.201660.1	chr20	693000	695300	x		10	22
Ld1S.201660	Ld1S.201660.2	chr20	693000	695100	x		6	22
Ld1S.201680	Ld1S.201680.1	chr20	697600	699500	x		7	37
Ld1S.201680	Ld1S.201680.2	chr20	697500	699500	x		25	37
Ld1S.201720	Ld1S.201720.1	chr20	713200	714000		x			13	28
Ld1S.201720	Ld1S.201720.2	chr20	713200	714200		x			12	28
Ld1S.201740	Ld1S.201740.1	chr20	719000	720600	x		14	22
Ld1S.201740	Ld1S.201740.2	chr20	719000	720700	x		7	22
Ld1S.201770	Ld1S.201770.1	chr20	726800	728000	x		6	58
Ld1S.201770	Ld1S.201770.2	chr20	726800	728200	x		49	58
Ld1S.210020	Ld1S.210020.1	chr21	5300	8800	x		8	32
Ld1S.210020	Ld1S.210020.2	chr21	5300	8900	x		22	32
Ld1S.210030	Ld1S.210030.1	chr21	9200	10100		x			17	26
Ld1S.210040	Ld1S.210040.1	chr21	10400	10900		x			16	17
Ld1S.210080	Ld1S.210080.1	chr21	15400	17200	x		5	19
Ld1S.210080	Ld1S.210080.2	chr21	15400	17300	x		12	19
Ld1S.210090	Ld1S.210090.1	chr21	17700	19300	x	x	20	45	39	106
Ld1S.210090	Ld1S.210090.2	chr21	17700	19000	x	x	20	45	17	106
Ld1S.210090	Ld1S.210090.3	chr21	17700	19200	x	x	5	45	44	106
Ld1S.210100	Ld1S.210100.1	chr21	19300	20600	x	x	12	46	7	43
Ld1S.210100	Ld1S.210100.2	chr21	19600	20700	x	x	5	46	5	43
Ld1S.210100	Ld1S.210100.3	chr21	19600	20600	x	x	26	46	26	43
Ld1S.210150	Ld1S.210150.1	chr21	30300	31500		x			6	26
Ld1S.210150	Ld1S.210150.2	chr21	30400	31500		x			15	26
Ld1S.210160	Ld1S.210160.1	chr21	31900	32800		x			59	79
Ld1S.210160	Ld1S.210160.2	chr21	31900	32700		x			9	79
Ld1S.210240	Ld1S.210240.1	chr21	64300	69100	x		5	16
Ld1S.210240	Ld1S.210240.2	chr21	64300	69200	x		10	16
Ld1S.210250	Ld1S.210250.1	chr21	69700	72300	x		6	23
Ld1S.210250	Ld1S.210250.2	chr21	69700	72400	x		16	23
Ld1S.210280	Ld1S.210280.1	chr21	78700	79400	x		7	56
Ld1S.210280	Ld1S.210280.2	chr21	78700	79500	x	x	48	56	19	22
Ld1S.210330	Ld1S.210330.1	chr21	99700	103200	x		5	21
Ld1S.210330	Ld1S.210330.2	chr21	99600	103200	x		12	21
Ld1S.210350	Ld1S.210350.1	chr21	104900	106600	x		9	45
Ld1S.210350	Ld1S.210350.2	chr21	104900	106400	x		5	45
Ld1S.210350	Ld1S.210350.3	chr21	105000	106500	x	x	5	45	5	21
Ld1S.210350	Ld1S.210350.4	chr21	105100	106600	x		7	45
Ld1S.210350	Ld1S.210350.5	chr21	104900	106500	x	x	12	45	5	21
Ld1S.210360	Ld1S.210360.1	chr21	107000	108600		x			14	17
Ld1S.210390	Ld1S.210390.1	chr21	115800	116600	x	x	13	19	15	42
Ld1S.210390	Ld1S.210390.2	chr21	115800	116700	x	x	6	19	24	42
Ld1S.210400	Ld1S.210400.1	chr21	117000	118200		x			11	13
Ld1S.210420	Ld1S.210420.1	chr21	121000	122100		x			14	19
Ld1S.210430	Ld1S.210430.1	chr21	122600	124400	x		6	29
Ld1S.210430	Ld1S.210430.2	chr21	122500	124400	x	x	22	29	7	8
Ld1S.210460	Ld1S.210460.1	chr21	136500	139100	x		5	23
Ld1S.210460	Ld1S.210460.2	chr21	136500	138800	x		7	23
Ld1S.210470	Ld1S.210470.1	chr21	139400	141300	x	x	15	53	8	17
Ld1S.210470	Ld1S.210470.2	chr21	139400	141200	x	x	36	53	8	17
Ld1S.210480	Ld1S.210480.1	chr21	141600	143500	x		6	46
Ld1S.210480	Ld1S.210480.2	chr21	141600	144100	x		6	46
Ld1S.210480	Ld1S.210480.3	chr21	141600	144000	x		12	46
Ld1S.210480	Ld1S.210480.4	chr21	141800	144000	x		9	46
Ld1S.210490	Ld1S.210490.1	chr21	144500	145600	x	x	12	28	5	23
Ld1S.210490	Ld1S.210490.2	chr21	144400	145600	x	x	14	28	10	23
Ld1S.210530	Ld1S.210530.1	chr21	156900	159100		x			6	14
Ld1S.210560	Ld1S.210560.1	chr21	164800	166400		x			8	10
Ld1S.210590	Ld1S.210590.1	chr21	186700	188900		x			7	9
Ld1S.210720	Ld1S.210720.1	chr21	219600	222300		x			5	8
Ld1S.210740	Ld1S.210740.1	chr21	222700	225400	x		7	42
Ld1S.210740	Ld1S.210740.2	chr21	222700	224100	x	x	31	42	8	20
Ld1S.210760	Ld1S.210760.1	chr21	232800	234000		x			50	50
Ld1S.210810	Ld1S.210810.1	chr21	239300	241600	x		25	35
Ld1S.210810	Ld1S.210810.2	chr21	239300	241700	x		5	35
Ld1S.210820	Ld1S.210820.1	chr21	253800	255500		x			5	7
Ld1S.210940	Ld1S.210940.1	chr21	301400	302500	x	x	5	48	7	17
Ld1S.210940	Ld1S.210940.2	chr21	301100	302500	x		27	48
Ld1S.210940	Ld1S.210940.3	chr21	301100	302400	x		10	48
Ld1S.210980	Ld1S.210980.1	chr21	313700	315300		x			8	11
Ld1S.211010	Ld1S.211010.1	chr21	318300	320700	x		7	27
Ld1S.211010	Ld1S.211010.2	chr21	318300	319500	x	x	7	27	10	23
Ld1S.211010	Ld1S.211010.3	chr21	318300	319600		x			6	23
Ld1S.211120	Ld1S.211120.1	chr21	367200	368500	x	x	13	36	5	25
Ld1S.211120	Ld1S.211120.2	chr21	367200	368300	x		5	36
Ld1S.211120	Ld1S.211120.3	chr21	367200	368400	x	x	18	36	18	25
Ld1S.211150	Ld1S.211150.1	chr21	378600	381000	x		8	15
Ld1S.211150	Ld1S.211150.2	chr21	378600	380900	x		5	15
Ld1S.211190	Ld1S.211190.1	chr21	386900	387400	x		78	751
Ld1S.211190	Ld1S.211190.2	chr21	386900	387500	x	x	671	751	60	66
Ld1S.211200	Ld1S.211200.1	chr21	387900	388500		x			15	16
Ld1S.211240	Ld1S.211240.1	chr21	392100	393400	x		15	42
Ld1S.211240	Ld1S.211240.2	chr21	392100	394100	x	x	15	42	11	15
Ld1S.211240	Ld1S.211240.3	chr21	392100	393300	x		5	42
Ld1S.211270	Ld1S.211270.1	chr21	412400	413700	x		5	38
Ld1S.211270	Ld1S.211270.2	chr21	412400	413500	x	x	11	38	7	38
Ld1S.211270	Ld1S.211270.3	chr21	412400	413400	x	x	21	38	19	38
Ld1S.211290	Ld1S.211290.1	chr21	421200	423100		x			9	10
Ld1S.211300	Ld1S.211300.1	chr21	423500	425000	x		5	17
Ld1S.211300	Ld1S.211300.2	chr21	423500	425100	x		5	17
Ld1S.211350	Ld1S.211350.1	chr21	443000	443700		x			379	395
Ld1S.211360	Ld1S.211360.1	chr21	446000	448100	x		9	21
Ld1S.211360	Ld1S.211360.2	chr21	446000	448000	x		5	21
Ld1S.211420	Ld1S.211420.1	chr21	466700	468200	x		6	18
Ld1S.211420	Ld1S.211420.2	chr21	466700	468300	x		9	18
Ld1S.211460	Ld1S.211460.1	chr21	491400	493000	x		16	26
Ld1S.211460	Ld1S.211460.2	chr21	491500	493000	x		8	26
Ld1S.211520	Ld1S.211520.1	chr21	519000	520500		x			5	21
Ld1S.211530	Ld1S.211530.1	chr21	523000	525300		x			5	11
Ld1S.211610	Ld1S.211610.1	chr21	546000	546900		x			32	37
Ld1S.211640	Ld1S.211640.1	chr21	564800	566700	x		10	19
Ld1S.211640	Ld1S.211640.2	chr21	564700	566700	x		5	19
Ld1S.211710	Ld1S.211710.1	chr21	587300	588800	x		34	78
Ld1S.211710	Ld1S.211710.2	chr21	587400	588800	x		22	78
Ld1S.211710	Ld1S.211710.3	chr21	587400	588700	x		9	78
Ld1S.211760	Ld1S.211760.1	chr21	608500	610300		x			9	9
Ld1S.211820	Ld1S.211820.1	chr21	634400	637300	x		7	18
Ld1S.211820	Ld1S.211820.2	chr21	634400	637400	x		5	18
Ld1S.211970	Ld1S.211970.1	chr21	690500	693700	x		7	22
Ld1S.211970	Ld1S.211970.2	chr21	690500	693800	x		6	22
Ld1S.211990	Ld1S.211990.1	chr21	696800	697500	x	x	23	33	27	41
Ld1S.211990	Ld1S.211990.2	chr21	696900	697500	x	x	7	33	8	41
Ld1S.212050	Ld1S.212050.1	chr21	710000	711800	x		8	20
Ld1S.212050	Ld1S.212050.2	chr21	710000	711700	x	x	12	20	11	20
Ld1S.212070	Ld1S.212070.1	chr21	714300	715400	x	x	10	43	10	60
Ld1S.212070	Ld1S.212070.2	chr21	714400	715400	x	x	9	43	7	60
Ld1S.212070	Ld1S.212070.3	chr21	714400	715300	x	x	5	43	7	60
Ld1S.212070	Ld1S.212070.4	chr21	714300	715300	x	x	5	43	17	60
Ld1S.212070	Ld1S.212070.5	chr21	714500	715400	x		5	43
Ld1S.212070	Ld1S.212070.6	chr21	714200	715400		x			8	60
Ld1S.212100	Ld1S.212100.1	chr21	722800	723800	x	x	91	130	44	57
Ld1S.212100	Ld1S.212100.2	chr21	722900	723800	x	x	38	130	6	57
Ld1S.212120	Ld1S.212120.1	chr21	725300	725700		x			39	39
Ld1S.212140	Ld1S.212140.1	chr21	727200	728100	x		5	16
Ld1S.212140	Ld1S.212140.2	chr21	727200	728000	x		8	16
Ld1S.212160	Ld1S.212160.1	chr21	730000	731700	x		6	32
Ld1S.212160	Ld1S.212160.2	chr21	730000	731400	x		5	32
Ld1S.212160	Ld1S.212160.3	chr21	730000	731900	x		10	32
Ld1S.212160	Ld1S.212160.4	chr21	730000	731500		x			5	12
Ld1S.212180	Ld1S.212180.1	chr21	734900	736200	x	x	48	59	41	52
Ld1S.212180	Ld1S.212180.2	chr21	735000	736200	x		7	59
Ld1S.212200	Ld1S.212200.1	chr21	738400	740100	x		19	49
Ld1S.212200	Ld1S.212200.2	chr21	738400	740000	x		12	49
Ld1S.212200	Ld1S.212200.3	chr21	738400	739900	x	x	17	49	6	11
Ld1S.212210	Ld1S.212210.1	chr21	742300	744100	x	x	6	25	7	19
Ld1S.212210	Ld1S.212210.2	chr21	742300	744000	x	x	14	25	5	19
Ld1S.212240	Ld1S.212240.1	chr21	747500	749500	x		11	24
Ld1S.212240	Ld1S.212240.2	chr21	747500	749400	x		5	24
Ld1S.212270	Ld1S.212270.1	chr21	757800	760300	x	x	741	1044	35	54
Ld1S.212270	Ld1S.212270.2	chr21	757800	760200	x	x	248	1044	16	54
Ld1S.220030	Ld1S.220030.1	chr22	12700	13300	x	x	269	1140	175	502
Ld1S.220030	Ld1S.220030.2	chr22	12700	13400	x	x	871	1140	323	502
Ld1S.220070	Ld1S.220070.1	chr22	18200	21500	x		5	24
Ld1S.220070	Ld1S.220070.2	chr22	18100	21500	x		13	24
Ld1S.220120	Ld1S.220120.1	chr22	46600	49300	x		15	27
Ld1S.220120	Ld1S.220120.2	chr22	46700	49300	x		12	27
Ld1S.220160	Ld1S.220160.1	chr22	53600	56200	x		15	27
Ld1S.220160	Ld1S.220160.2	chr22	53500	56200	x		7	27
Ld1S.220260	Ld1S.220260.1	chr22	98100	100100	x		21	45
Ld1S.220260	Ld1S.220260.2	chr22	98000	100100	x		17	45
Ld1S.220270	Ld1S.220270.1	chr22	100400	103500	x		40	56
Ld1S.220270	Ld1S.220270.2	chr22	100400	103600	x		10	56
Ld1S.220400	Ld1S.220400.1	chr22	143700	144800	x	x	19	28	13	20
Ld1S.220400	Ld1S.220400.2	chr22	143700	144700	x	x	6	28	7	20
Ld1S.220490	Ld1S.220490.1	chr22	26900	29500	x		7	22
Ld1S.220490	Ld1S.220490.2	chr22	27000	29500	x		9	22
Ld1S.220740	Ld1S.220740.1	chr22	154400	157000	x		8	62
Ld1S.220740	Ld1S.220740.2	chr22	154400	156900	x		47	62
Ld1S.220750	Ld1S.220750.1	chr22	157300	159200	x		7	35
Ld1S.220750	Ld1S.220750.2	chr22	157200	159200	x		23	35
Ld1S.220770	Ld1S.220770.1	chr22	163800	164900	x	x	31	74	5	17
Ld1S.220770	Ld1S.220770.2	chr22	163800	164800	x	x	41	74	12	17
Ld1S.220800	Ld1S.220800.1	chr22	181500	184800		x			11	47
Ld1S.220800	Ld1S.220800.2	chr22	181500	184900		x			24	47
Ld1S.220830	Ld1S.220830.1	chr22	200800	202400	x	x	18	46	9	32
Ld1S.220830	Ld1S.220830.2	chr22	200800	202300	x	x	22	46	13	32
Ld1S.220830	Ld1S.220830.3	chr22	200900	202400	x		5	46
Ld1S.220860	Ld1S.220860.1	chr22	208600	210700		x			6	10
Ld1S.220900	Ld1S.220900.1	chr22	213100	215900	x		7	24
Ld1S.220900	Ld1S.220900.2	chr22	213100	216200	x		6	24
Ld1S.220960	Ld1S.220960.1	chr22	254800	258300	x		18	30
Ld1S.220960	Ld1S.220960.2	chr22	254800	258200	x		11	30
Ld1S.221110	Ld1S.221110.1	chr22	337700	339300		x			13	15
Ld1S.221150	Ld1S.221150.1	chr22	356700	357400	x		17	31
Ld1S.221150	Ld1S.221150.2	chr22	356700	357500	x	x	14	31	8	14
Ld1S.221210	Ld1S.221210.1	chr22	382100	384400	x		7	19
Ld1S.221210	Ld1S.221210.2	chr22	382100	384300	x		9	19
Ld1S.221350	Ld1S.221350.1	chr22	450700	451600		x			18	22
Ld1S.221370	Ld1S.221370.1	chr22	452000	452800		x			6	39
Ld1S.221370	Ld1S.221370.2	chr22	452000	453900		x			13	39
Ld1S.221380	Ld1S.221380.1	chr22	454300	455600	x	x	19	27	19	23
Ld1S.221380	Ld1S.221380.2	chr22	454300	455700	x		8	27
Ld1S.221400	Ld1S.221400.1	chr22	463200	464500		x			14	17
Ld1S.221420	Ld1S.221420.1	chr22	469200	471900	x		5	21
Ld1S.221420	Ld1S.221420.2	chr22	469200	472000	x		7	21
Ld1S.221420	Ld1S.221420.3	chr22	469100	472000	x		8	21
Ld1S.221430	Ld1S.221430.1	chr22	473400	474500	x	x	29	56	6	16
Ld1S.221430	Ld1S.221430.2	chr22	473400	474600	x	x	9	56	7	16
Ld1S.221430	Ld1S.221430.3	chr22	473400	474400	x		18	56
Ld1S.221450	Ld1S.221450.1	chr22	479100	481800		x			7	14
Ld1S.221550	Ld1S.221550.1	chr22	527000	527900	x	x	60	254	30	120
Ld1S.221550	Ld1S.221550.2	chr22	527000	527800	x	x	190	254	75	120
Ld1S.221560	Ld1S.221560.1	chr22	528400	529900	x		16	36
Ld1S.221560	Ld1S.221560.2	chr22	528500	529900	x	x	18	36	7	10
Ld1S.221590	Ld1S.221590.1	chr22	543000	544300	x		5	22
Ld1S.221590	Ld1S.221590.2	chr22	538400	544100	x		10	22
Ld1S.230060	Ld1S.230060.1	chr23	23400	25300	x		7	32
Ld1S.230060	Ld1S.230060.2	chr23	23300	25300	x		16	32
Ld1S.230100	Ld1S.230100.1	chr23	33100	34500	x		11	30
Ld1S.230100	Ld1S.230100.2	chr23	33000	34500	x		7	30
Ld1S.230100	Ld1S.230100.3	chr23	33100	34600	x		5	30
Ld1S.230140	Ld1S.230140.1	chr23	43200	44300	x	x	9	35	5	18
Ld1S.230140	Ld1S.230140.2	chr23	43200	44400	x		14	35
Ld1S.230230	Ld1S.230230.1	chr23	71200	73100		x			5	8
Ld1S.230250	Ld1S.230250.1	chr23	74700	76500	x		13	45
Ld1S.230250	Ld1S.230250.2	chr23	74700	76600	x	x	31	45	10	15
Ld1S.230260	Ld1S.230260.1	chr23	76900	79800	x		22	39
Ld1S.230260	Ld1S.230260.2	chr23	76900	79700	x		11	39
Ld1S.230260	Ld1S.230260.3	chr23	76800	79800	x		5	39
Ld1S.230280	Ld1S.230280.1	chr23	1600	2500		x			13	18
Ld1S.230350	Ld1S.230350.1	chr23	34100	35200	x		11	35
Ld1S.230350	Ld1S.230350.2	chr23	34100	35600	x	x	13	35	5	8
Ld1S.230350	Ld1S.230350.3	chr23	34200	35600	x		7	35
Ld1S.230380	Ld1S.230380.1	chr23	42300	44100	x		11	62
Ld1S.230380	Ld1S.230380.2	chr23	42400	44200	x		11	62
Ld1S.230380	Ld1S.230380.3	chr23	42500	44200	x		7	62
Ld1S.230380	Ld1S.230380.4	chr23	42300	44200	x		7	62
Ld1S.230380	Ld1S.230380.5	chr23	42500	44100	x		13	62
Ld1S.230380	Ld1S.230380.6	chr23	42400	44100	x		7	62
Ld1S.230410	Ld1S.230410.1	chr23	50200	53400	x		7	23
Ld1S.230410	Ld1S.230410.2	chr23	50200	53300	x		11	23
Ld1S.230450	Ld1S.230450.1	chr23	63200	64800	x	x	14	26	9	21
Ld1S.230450	Ld1S.230450.2	chr23	63100	64800	x		11	26
Ld1S.230460	Ld1S.230460.1	chr23	69100	69800		x			6	12
Ld1S.230460	Ld1S.230460.2	chr23	69100	69700		x			5	12
Ld1S.230480	Ld1S.230480.1	chr23	73500	74500		x			8	12
Ld1S.230490	Ld1S.230490.1	chr23	75100	76500	x	x	21	39	8	13
Ld1S.230490	Ld1S.230490.2	chr23	75100	76600	x		17	39
Ld1S.230540	Ld1S.230540.1	chr23	93300	95700	x		7	20
Ld1S.230540	Ld1S.230540.2	chr23	93100	95700	x		7	20
Ld1S.230550	Ld1S.230550.1	chr23	96300	98300	x		7	20
Ld1S.230550	Ld1S.230550.2	chr23	96300	98400	x		7	20
Ld1S.230560	Ld1S.230560.1	chr23	98800	99900		x			6	31
Ld1S.230560	Ld1S.230560.2	chr23	98700	99900		x			13	31
Ld1S.230600	Ld1S.230600.1	chr23	109600	113400	x		10	29
Ld1S.230600	Ld1S.230600.2	chr23	109700	113400	x		12	29
Ld1S.230740	Ld1S.230740.1	chr23	202000	203900	x		8	18
Ld1S.230740	Ld1S.230740.2	chr23	202000	203800	x		8	18
Ld1S.230780	Ld1S.230780.1	chr23	210900	212300		x			5	6
Ld1S.230810	Ld1S.230810.1	chr23	224800	226500	x		8	26
Ld1S.230810	Ld1S.230810.2	chr23	224800	225900	x	x	11	26	5	11
Ld1S.230810	Ld1S.230810.3	chr23	224800	226000	x		5	26
Ld1S.230870	Ld1S.230870.1	chr23	251800	254500	x		10	37
Ld1S.230870	Ld1S.230870.2	chr23	251800	254600	x		19	37
Ld1S.230880	Ld1S.230880.1	chr23	255100	257600	x		17	22
Ld1S.230880	Ld1S.230880.2	chr23	255100	257500	x		5	22
Ld1S.230910	Ld1S.230910.1	chr23	267100	269800	x		5	14
Ld1S.230910	Ld1S.230910.2	chr23	267100	269700	x		6	14
Ld1S.230920	Ld1S.230920.1	chr23	270200	272300		x			11	26
Ld1S.230920	Ld1S.230920.2	chr23	270200	272200		x			11	26
Ld1S.230930	Ld1S.230930.1	chr23	272700	274100	x	x	114	343	11	87
Ld1S.230930	Ld1S.230930.2	chr23	272700	274000	x	x	195	343	22	87
Ld1S.230990	Ld1S.230990.1	chr23	297400	298800	x	x	9	16	16	26
Ld1S.230990	Ld1S.230990.2	chr23	297400	298900	x	x	7	16	8	26
Ld1S.231020	Ld1S.231020.1	chr23	307600	309600		x			5	9
Ld1S.231060	Ld1S.231060.1	chr23	325700	327300	x		6	39
Ld1S.231060	Ld1S.231060.2	chr23	325700	327500	x		12	39
Ld1S.231060	Ld1S.231060.3	chr23	325700	327400	x		14	39
Ld1S.231080	Ld1S.231080.1	chr23	336100	338000	x	x	6	18	5	16
Ld1S.231080	Ld1S.231080.2	chr23	336100	338100	x		9	18
Ld1S.231130	Ld1S.231130.1	chr23	365500	367300	x	x	10	22	5	16
Ld1S.231130	Ld1S.231130.2	chr23	365500	367400	x		7	22
Ld1S.231130	Ld1S.231130.3	chr23	365500	367200		x			6	16
Ld1S.231190	Ld1S.231190.1	chr23	389600	390300		x			5	32
Ld1S.231190	Ld1S.231190.2	chr23	389400	390300		x			19	32
Ld1S.231240	Ld1S.231240.1	chr23	435800	437200	x	x	5	27	6	14
Ld1S.231240	Ld1S.231240.2	chr23	435800	436900	x		15	27
Ld1S.231320	Ld1S.231320.1	chr23	488000	491100	x		9	35
Ld1S.231320	Ld1S.231320.2	chr23	488000	491200	x	x	24	35	7	20
Ld1S.231350	Ld1S.231350.1	chr23	524200	524900	x	x	57	72	22	37
Ld1S.231350	Ld1S.231350.2	chr23	524200	525000	x	x	13	72	10	37
Ld1S.231350	Ld1S.231350.3	chr23	524200	525100		x			5	37
Ld1S.231500	Ld1S.231500.1	chr23	575300	576600	x	x	16	28	9	14
Ld1S.231500	Ld1S.231500.2	chr23	575300	576700	x		11	28
Ld1S.231510	Ld1S.231510.1	chr23	576900	578100	x	x	28	46	9	19
Ld1S.231510	Ld1S.231510.2	chr23	576900	578200	x	x	5	46	5	19
Ld1S.231510	Ld1S.231510.3	chr23	577000	578100	x		10	46
Ld1S.231520	Ld1S.231520.1	chr23	578400	580800	x		11	27
Ld1S.231520	Ld1S.231520.2	chr23	578400	580700	x		10	27
Ld1S.231530	Ld1S.231530.1	chr23	581100	582500		x			11	18
Ld1S.231560	Ld1S.231560.1	chr23	589700	591100	x	x	9	20	5	15
Ld1S.231560	Ld1S.231560.2	chr23	589800	591100	x	x	8	20	7	15
Ld1S.231580	Ld1S.231580.1	chr23	601300	602800	x		6	36
Ld1S.231580	Ld1S.231580.2	chr23	601400	602900	x		13	36
Ld1S.231580	Ld1S.231580.3	chr23	601300	602900	x		13	36
Ld1S.231610	Ld1S.231610.1	chr23	608400	613600	x		7	17
Ld1S.231610	Ld1S.231610.2	chr23	608400	613700	x		10	17
Ld1S.231650	Ld1S.231650.1	chr23	630000	631800		x			5	16
Ld1S.231670	Ld1S.231670.1	chr23	638600	640200	x		5	28
Ld1S.231670	Ld1S.231670.2	chr23	638600	640100	x	x	22	28	6	14
Ld1S.231750	Ld1S.231750.1	chr23	661600	663200	x	x	14	37	8	26
Ld1S.231750	Ld1S.231750.2	chr23	661500	663200	x		5	37
Ld1S.231750	Ld1S.231750.3	chr23	661600	663000	x	x	11	37	9	26
Ld1S.231780	Ld1S.231780.1	chr23	675600	677500	x		19	108
Ld1S.231780	Ld1S.231780.2	chr23	675500	677500	x	x	50	108	17	37
Ld1S.231780	Ld1S.231780.3	chr23	675500	677400		x			5	37
Ld1S.240030	Ld1S.240030.1	chr24	9800	11600	x	x	14	24	5	8
Ld1S.240030	Ld1S.240030.2	chr24	9900	11600	x		5	24
Ld1S.240040	Ld1S.240040.1	chr24	11800	12400	x		14	40
Ld1S.240040	Ld1S.240040.2	chr24	11800	12500	x	x	26	40	14	18
Ld1S.240050	Ld1S.240050.1	chr24	12700	13300		x			350	356
Ld1S.240070	Ld1S.240070.1	chr24	15600	17500		x			5	30
Ld1S.240070	Ld1S.240070.2	chr24	15600	17400		x			21	30
Ld1S.240090	Ld1S.240090.1	chr24	19900	21600	x		8	36
Ld1S.240090	Ld1S.240090.2	chr24	19900	21500	x		26	36
Ld1S.240120	Ld1S.240120.1	chr24	27300	30400	x		7	19
Ld1S.240120	Ld1S.240120.2	chr24	27300	30300	x		6	19
Ld1S.240140	Ld1S.240140.1	chr24	33000	34700	x		9	78
Ld1S.240140	Ld1S.240140.2	chr24	32900	34700	x		26	78
Ld1S.240160	Ld1S.240160.1	chr24	37100	38300	x	x	21	31	21	33
Ld1S.240160	Ld1S.240160.2	chr24	37100	38400	x	x	9	31	7	33
Ld1S.240230	Ld1S.240230.1	chr24	50300	53300	x		9	28
Ld1S.240230	Ld1S.240230.2	chr24	50300	53400	x		6	28
Ld1S.240270	Ld1S.240270.1	chr24	77100	80400	x		8	14
Ld1S.240270	Ld1S.240270.2	chr24	77100	80500	x		5	14
Ld1S.240310	Ld1S.240310.1	chr24	97900	100900	x		8	20
Ld1S.240310	Ld1S.240310.2	chr24	97900	100800	x		5	20
Ld1S.240340	Ld1S.240340.1	chr24	109800	111100		x			9	12
Ld1S.240350	Ld1S.240350.1	chr24	111800	113600	x		11	35
Ld1S.240350	Ld1S.240350.2	chr24	111700	113600	x		22	35
Ld1S.240410	Ld1S.240410.1	chr24	136400	138700	x		5	15
Ld1S.240410	Ld1S.240410.2	chr24	136400	138600	x		5	15
Ld1S.240430	Ld1S.240430.1	chr24	147000	148700	x		6	33
Ld1S.240430	Ld1S.240430.2	chr24	147000	148600	x	x	19	33	6	15
Ld1S.240560	Ld1S.240560.1	chr24	202900	204700	x		5	21
Ld1S.240560	Ld1S.240560.2	chr24	202900	204800	x	x	11	21	5	8
Ld1S.240660	Ld1S.240660.1	chr24	236400	240000	x		9	14
Ld1S.240660	Ld1S.240660.2	chr24	236400	240200	x		5	14
Ld1S.240700	Ld1S.240700.1	chr24	249700	254700	x		14	44
Ld1S.240700	Ld1S.240700.2	chr24	249700	254800	x		19	44
Ld1S.240730	Ld1S.240730.1	chr24	262500	263400	x	x	41	54	41	67
Ld1S.240730	Ld1S.240730.2	chr24	262500	263500	x	x	11	54	9	67
Ld1S.240760	Ld1S.240760.1	chr24	271500	273300		x			7	12
Ld1S.240800	Ld1S.240800.1	chr24	288400	289900	x		14	24
Ld1S.240800	Ld1S.240800.2	chr24	288400	289800	x		8	24
Ld1S.240830	Ld1S.240830.1	chr24	307800	311100	x		13	31
Ld1S.240830	Ld1S.240830.2	chr24	307800	311000	x		10	31
Ld1S.240850	Ld1S.240850.1	chr24	311500	313000	x		7	51
Ld1S.240850	Ld1S.240850.2	chr24	311500	312900	x		8	51
Ld1S.240850	Ld1S.240850.3	chr24	311500	313100	x	x	32	51	12	35
Ld1S.240860	Ld1S.240860.1	chr24	313300	314900	x		11	71
Ld1S.240860	Ld1S.240860.2	chr24	313300	315000	x		54	71
Ld1S.240860	Ld1S.240860.3	chr24	314200	315000		x			8	33
Ld1S.240860	Ld1S.240860.4	chr24	314300	315000		x			6	33
Ld1S.240870	Ld1S.240870.1	chr24	315500	316900		x			8	12
Ld1S.240940	Ld1S.240940.1	chr24	338700	339600	x	x	37	43	14	17
Ld1S.240940	Ld1S.240940.2	chr24	338700	339500	x		5	43
Ld1S.240950	Ld1S.240950.1	chr24	340000	341600	x		8	22
Ld1S.240950	Ld1S.240950.2	chr24	340000	341700	x	x	8	22	5	13
Ld1S.240950	Ld1S.240950.3	chr24	340000	341800		x			6	13
Ld1S.241020	Ld1S.241020.1	chr24	366200	367500	x		14	24
Ld1S.241020	Ld1S.241020.2	chr24	366200	367400	x		9	24
Ld1S.241050	Ld1S.241050.1	chr24	376700	378700	x		5	11
Ld1S.241050	Ld1S.241050.2	chr24	376700	378600	x		6	11
Ld1S.241230	Ld1S.241230.1	chr24	442500	443900		x			9	14
Ld1S.241360	Ld1S.241360.1	chr24	484100	485100	x	x	25	58	17	42
Ld1S.241360	Ld1S.241360.2	chr24	484100	485000	x	x	32	58	24	42
Ld1S.241370	Ld1S.241370.1	chr24	485300	485900	x	x	10	28	7	11
Ld1S.241370	Ld1S.241370.2	chr24	485300	486000	x		16	28
Ld1S.241410	Ld1S.241410.1	chr24	501000	502900		x			9	15
Ld1S.241430	Ld1S.241430.1	chr24	499000	500500	x	x	17	32	11	17
Ld1S.241430	Ld1S.241430.2	chr24	499000	500000	x		8	32
Ld1S.241450	Ld1S.241450.1	chr24	510900	512100	x		5	30
Ld1S.241450	Ld1S.241450.2	chr24	510900	512000	x	x	25	30	9	12
Ld1S.241500	Ld1S.241500.1	chr24	541400	543200		x			5	8
Ld1S.241630	Ld1S.241630.1	chr24	600300	603700	x		14	68
Ld1S.241630	Ld1S.241630.2	chr24	600300	603600	x		34	68
Ld1S.241630	Ld1S.241630.3	chr24	600300	603900	x		10	68
Ld1S.241670	Ld1S.241670.1	chr24	631100	632500	x		6	32
Ld1S.241670	Ld1S.241670.2	chr24	631100	632600	x	x	23	32	6	10
Ld1S.241700	Ld1S.241700.1	chr24	635400	637500	x		12	68
Ld1S.241700	Ld1S.241700.2	chr24	635400	637600	x	x	52	68	26	31
Ld1S.241820	Ld1S.241820.1	chr24	689400	690400		x			15	27
Ld1S.241830	Ld1S.241830.1	chr24	693300	694300	x	x	26	68	11	87
Ld1S.241830	Ld1S.241830.2	chr24	693400	694300	x	x	42	68	42	87
Ld1S.241930	Ld1S.241930.1	chr24	735600	738400		x			7	11
Ld1S.241950	Ld1S.241950.1	chr24	740500	741100	x	x	10	21	29	64
Ld1S.241950	Ld1S.241950.2	chr24	740500	741200	x	x	10	21	33	64
Ld1S.242030	Ld1S.242030.1	chr24	759700	761500		x			8	15
Ld1S.242040	Ld1S.242040.1	chr24	762000	763200		x			10	14
Ld1S.242090	Ld1S.242090.1	chr24	780100	780900		x			411	511
Ld1S.242120	Ld1S.242120.1	chr24	786500	787400		x			474	532
Ld1S.242150	Ld1S.242150.1	chr24	791600	792700	x		5	29
Ld1S.242150	Ld1S.242150.2	chr24	791600	792800	x	x	23	29	17	21
Ld1S.242190	Ld1S.242190.1	chr24	791600	792800		x			16	18
Ld1S.242210	Ld1S.242210.1	chr24	804700	806200	x	x	15	31	11	29
Ld1S.242210	Ld1S.242210.2	chr24	804700	806300	x	x	13	31	9	29
Ld1S.242250	Ld1S.242250.1	chr24	832300	833900	x		22	30
Ld1S.242250	Ld1S.242250.2	chr24	832200	833900	x	x	8	30	6	14
Ld1S.242330	Ld1S.242330.1	chr24	837200	838700	x	x	11	20	23	31
Ld1S.242330	Ld1S.242330.2	chr24	837200	838800	x	x	8	20	5	31
Ld1S.242380	Ld1S.242380.1	chr24	853000	853800		x			14	15
Ld1S.242390	Ld1S.242390.1	chr24	854200	854900	x		10	49
Ld1S.242390	Ld1S.242390.2	chr24	854100	854900	x	x	38	49	12	12
Ld1S.242400	Ld1S.242400.1	chr24	855300	856500		x			22	24
Ld1S.250070	Ld1S.250070.1	chr25	14400	15600	x		10	48
Ld1S.250070	Ld1S.250070.2	chr25	14300	15600	x	x	31	48	9	14
Ld1S.250090	Ld1S.250090.1	chr25	20600	21700	x		13	41
Ld1S.250090	Ld1S.250090.2	chr25	20600	21600	x	x	22	41	16	20
Ld1S.250090	Ld1S.250090.3	chr25	20500	21600	x		5	41
Ld1S.250130	Ld1S.250130.1	chr25	31100	32300	x	x	7	25	15	30
Ld1S.250130	Ld1S.250130.2	chr25	31100	32200	x	x	17	25	14	30
Ld1S.250150	Ld1S.250150.1	chr25	36000	37700	x	x	14	29	8	8
Ld1S.250150	Ld1S.250150.2	chr25	36100	37700	x		7	29
Ld1S.250160	Ld1S.250160.1	chr25	38200	42800	x		5	21
Ld1S.250160	Ld1S.250160.2	chr25	38100	42800	x		5	21
Ld1S.250200	Ld1S.250200.1	chr25	54000	55500	x	x	15	24	7	19
Ld1S.250200	Ld1S.250200.2	chr25	54200	55500	x	x	7	24	5	19
Ld1S.250230	Ld1S.250230.1	chr25	59900	62100	x		6	17
Ld1S.250230	Ld1S.250230.2	chr25	59900	62200	x		8	17
Ld1S.250270	Ld1S.250270.1	chr25	69200	70500	x		9	39
Ld1S.250270	Ld1S.250270.2	chr25	69200	70600	x	x	24	39	12	18
Ld1S.250290	Ld1S.250290.1	chr25	74000	76100	x		12	23
Ld1S.250290	Ld1S.250290.2	chr25	74000	76000	x		6	23
Ld1S.250340	Ld1S.250340.1	chr25	85300	86100	x	x	16	81	7	26
Ld1S.250340	Ld1S.250340.2	chr25	85300	86200	x	x	65	81	19	26
Ld1S.250350	Ld1S.250350.1	chr25	86500	87400	x	x	22	33	9	12
Ld1S.250350	Ld1S.250350.2	chr25	86500	87300	x		9	33
Ld1S.250380	Ld1S.250380.1	chr25	96200	97500	x		12	30
Ld1S.250380	Ld1S.250380.2	chr25	96200	97600	x		7	30
Ld1S.250380	Ld1S.250380.3	chr25	96200	97700	x		7	30
Ld1S.250410	Ld1S.250410.1	chr25	102900	104100	x	x	14	35	7	22
Ld1S.250410	Ld1S.250410.2	chr25	102800	104100	x	x	5	35	5	22
Ld1S.250410	Ld1S.250410.3	chr25	102900	104200	x	x	10	35	5	22
Ld1S.250420	Ld1S.250420.1	chr25	104500	105500	x		11	92
Ld1S.250420	Ld1S.250420.2	chr25	104500	105600	x	x	79	92	19	23
Ld1S.250460	Ld1S.250460.1	chr25	118700	120600	x		22	45
Ld1S.250460	Ld1S.250460.2	chr25	118700	120500	x		17	45
Ld1S.250470	Ld1S.250470.1	chr25	121000	124000	x		5	15
Ld1S.250470	Ld1S.250470.2	chr25	121000	123900	x		6	15
Ld1S.250480	Ld1S.250480.1	chr25	124500	126200	x	x	24	62	18	37
Ld1S.250480	Ld1S.250480.2	chr25	124500	126100	x	x	36	62	15	37
Ld1S.250490	Ld1S.250490.1	chr25	126600	128600	x		124	202
Ld1S.250490	Ld1S.250490.2	chr25	126600	128500	x		69	202
Ld1S.250510	Ld1S.250510.1	chr25	135200	137400	x		7	25
Ld1S.250510	Ld1S.250510.2	chr25	135300	137400	x	x	8	25	7	13
Ld1S.250510	Ld1S.250510.3	chr25	135300	137500		x			5	13
Ld1S.250570	Ld1S.250570.1	chr25	156400	157300		x			16	20
Ld1S.250580	Ld1S.250580.1	chr25	157600	159600		x			6	9
Ld1S.250620	Ld1S.250620.1	chr25	164500	166000	x		14	49
Ld1S.250620	Ld1S.250620.2	chr25	164500	165800	x	x	10	49	9	31
Ld1S.250620	Ld1S.250620.3	chr25	164600	166000	x		5	49
Ld1S.250620	Ld1S.250620.4	chr25	164500	165900	x		7	49
Ld1S.250630	Ld1S.250630.1	chr25	167400	168900		x			6	14
Ld1S.250690	Ld1S.250690.1	chr25	194300	195800		x			7	7
Ld1S.250710	Ld1S.250710.1	chr25	199700	200800	x		5	17
Ld1S.250710	Ld1S.250710.2	chr25	199700	200900	x		6	17
Ld1S.250730	Ld1S.250730.1	chr25	205700	207500	x		25	43
Ld1S.250730	Ld1S.250730.2	chr25	205500	207500	x		12	43
Ld1S.250740	Ld1S.250740.1	chr25	208000	209900		x			6	10
Ld1S.250750	Ld1S.250750.1	chr25	210300	211700	x		10	23
Ld1S.250750	Ld1S.250750.2	chr25	210300	212000	x		5	23
Ld1S.250780	Ld1S.250780.1	chr25	221900	222800	x	x	15	44	11	46
Ld1S.250780	Ld1S.250780.2	chr25	221900	222700	x	x	11	44	15	46
Ld1S.250780	Ld1S.250780.3	chr25	221900	222600	x	x	8	44	6	46
Ld1S.250780	Ld1S.250780.4	chr25	221900	222500		x			5	46
Ld1S.250790	Ld1S.250790.1	chr25	223100	227600	x		8	17
Ld1S.250790	Ld1S.250790.2	chr25	223100	227700	x		5	17
Ld1S.250800	Ld1S.250800.1	chr25	228100	229600	x	x	12	29	8	15
Ld1S.250800	Ld1S.250800.2	chr25	228100	229200	x		6	29
Ld1S.250820	Ld1S.250820.1	chr25	237100	238200	x		14	44
Ld1S.250820	Ld1S.250820.2	chr25	237100	238100	x	x	23	44	20	23
Ld1S.250860	Ld1S.250860.1	chr25	247200	250600	x		5	17
Ld1S.250860	Ld1S.250860.2	chr25	247200	250500	x		7	17
Ld1S.250930	Ld1S.250930.1	chr25	282800	283900	x	x	12	20	10	16
Ld1S.250930	Ld1S.250930.2	chr25	282800	283800	x		5	20
Ld1S.250950	Ld1S.250950.1	chr25	288700	291400	x		10	38
Ld1S.250950	Ld1S.250950.2	chr25	288700	291300	x		22	38
Ld1S.250980	Ld1S.250980.1	chr25	294200	297400	x		5	28
Ld1S.250980	Ld1S.250980.2	chr25	294200	297500	x		23	28
Ld1S.251010	Ld1S.251010.1	chr25	301600	304000		x			6	10
Ld1S.251040	Ld1S.251040.1	chr25	319900	322500		x			6	6
Ld1S.251060	Ld1S.251060.1	chr25	324600	326300	x		9	33
Ld1S.251060	Ld1S.251060.2	chr25	324600	326100	x		10	33
Ld1S.251060	Ld1S.251060.3	chr25	324600	326200	x		5	33
Ld1S.251090	Ld1S.251090.1	chr25	335800	338000		x			10	15
Ld1S.251130	Ld1S.251130.1	chr25	346900	349400	x		5	17
Ld1S.251130	Ld1S.251130.2	chr25	346900	348700	x		6	17
Ld1S.251230	Ld1S.251230.1	chr25	381100	382800	x		5	32
Ld1S.251230	Ld1S.251230.2	chr25	380900	382700	x		5	32
Ld1S.251230	Ld1S.251230.3	chr25	380900	382800	x		17	32
Ld1S.251250	Ld1S.251250.1	chr25	386100	388100	x		14	28
Ld1S.251250	Ld1S.251250.2	chr25	386100	388000	x		5	28
Ld1S.251250	Ld1S.251250.3	chr25	386100	388200	x		9	28
Ld1S.251350	Ld1S.251350.1	chr25	428400	429000	x	x	642	794	116	236
Ld1S.251350	Ld1S.251350.2	chr25	428400	428900	x		96	794
Ld1S.251350	Ld1S.251350.3	chr25	428400	429200		x			75	236
Ld1S.251360	Ld1S.251360.1	chr25	429500	432500	x		20	53
Ld1S.251360	Ld1S.251360.2	chr25	429500	432400	x		28	53
Ld1S.251380	Ld1S.251380.1	chr25	436100	438400		x			10	17
Ld1S.251420	Ld1S.251420.1	chr25	446200	448100	x	x	62	100	6	13
Ld1S.251420	Ld1S.251420.2	chr25	446200	448000	x		29	100
Ld1S.251460	Ld1S.251460.1	chr25	477600	479500		x			21	36
Ld1S.251470	Ld1S.251470.1	chr25	480200	483500	x		15	27
Ld1S.251470	Ld1S.251470.2	chr25	480200	483400	x		8	27
Ld1S.251510	Ld1S.251510.1	chr25	504000	505300	x	x	6	17	13	42
Ld1S.251510	Ld1S.251510.2	chr25	504100	505300	x	x	10	17	5	42
Ld1S.251510	Ld1S.251510.3	chr25	504000	505200		x			6	42
Ld1S.251530	Ld1S.251530.1	chr25	508000	509100		x			31	35
Ld1S.251600	Ld1S.251600.1	chr25	541500	543800		x			6	11
Ld1S.251620	Ld1S.251620.1	chr25	548500	549700		x			5	8
Ld1S.251650	Ld1S.251650.1	chr25	557300	558600	x	x	9	75	12	50
Ld1S.251650	Ld1S.251650.2	chr25	557400	558800	x		8	75
Ld1S.251650	Ld1S.251650.3	chr25	557300	558700	x	x	15	75	12	50
Ld1S.251650	Ld1S.251650.4	chr25	557400	558600	x	x	8	75	9	50
Ld1S.251650	Ld1S.251650.5	chr25	557500	558700	x		9	75
Ld1S.251650	Ld1S.251650.6	chr25	557400	558700	x	x	15	75	8	50
Ld1S.251680	Ld1S.251680.1	chr25	566100	567200		x			5	6
Ld1S.251840	Ld1S.251840.1	chr25	635000	635500		x			150	160
Ld1S.251870	Ld1S.251870.1	chr25	638900	640000	x	x	15	80	9	29
Ld1S.251870	Ld1S.251870.2	chr25	638900	639900	x	x	65	80	19	29
Ld1S.251900	Ld1S.251900.1	chr25	647300	649200		x			6	7
Ld1S.251960	Ld1S.251960.1	chr25	676400	677100	x	x	9	23	34	54
Ld1S.251960	Ld1S.251960.2	chr25	676400	677300	x	x	9	23	14	54
Ld1S.251970	Ld1S.251970.1	chr25	677600	678800	x		10	40
Ld1S.251970	Ld1S.251970.2	chr25	677600	678900	x		12	40
Ld1S.251970	Ld1S.251970.3	chr25	677600	679000	x		10	40
Ld1S.251970	Ld1S.251970.4	chr25	677600	679100	x		5	40
Ld1S.252000	Ld1S.252000.1	chr25	694600	695400	x		7	40
Ld1S.252000	Ld1S.252000.2	chr25	694600	695300	x	x	14	40	7	21
Ld1S.252000	Ld1S.252000.3	chr25	694600	695700	x		14	40
Ld1S.252010	Ld1S.252010.1	chr25	695900	697100	x		12	87
Ld1S.252010	Ld1S.252010.2	chr25	695800	697200	x		9	87
Ld1S.252010	Ld1S.252010.3	chr25	695900	697200	x		24	87
Ld1S.252010	Ld1S.252010.4	chr25	696000	697100	x		11	87
Ld1S.252010	Ld1S.252010.5	chr25	696000	697200	x	x	16	87	9	28
Ld1S.252020	Ld1S.252020.1	chr25	697700	698500	x	x	9	15	20	25
Ld1S.252020	Ld1S.252020.2	chr25	697700	698400	x		5	15
Ld1S.252030	Ld1S.252030.1	chr25	699100	700500		x			5	15
Ld1S.252030	Ld1S.252030.2	chr25	699100	700600		x			7	15
Ld1S.252200	Ld1S.252200.1	chr25	774300	776100	x		10	23
Ld1S.252200	Ld1S.252200.2	chr25	774300	776200	x		12	23
Ld1S.252300	Ld1S.252300.1	chr25	803200	805900	x		6	13
Ld1S.252300	Ld1S.252300.2	chr25	803300	805900	x		7	13
Ld1S.252340	Ld1S.252340.1	chr25	824300	825300	x	x	6	34	8	30
Ld1S.252340	Ld1S.252340.2	chr25	824300	825100	x	x	18	34	8	30
Ld1S.252340	Ld1S.252340.3	chr25	824300	825200	x	x	10	34	9	30
Ld1S.252350	Ld1S.252350.1	chr25	825600	827700	x	x	24	34	5	9
Ld1S.252350	Ld1S.252350.2	chr25	825600	827600	x		9	34
Ld1S.252380	Ld1S.252380.1	chr25	835300	840400	x		5	19
Ld1S.252380	Ld1S.252380.2	chr25	835300	840200	x		8	19
Ld1S.252420	Ld1S.252420.1	chr25	850900	852200	x	x	11	28	11	28
Ld1S.252420	Ld1S.252420.2	chr25	851100	852200	x	x	13	28	5	28
Ld1S.252440	Ld1S.252440.1	chr25	855500	856300		x			6	59
Ld1S.252440	Ld1S.252440.2	chr25	855500	856400		x			45	59
Ld1S.252440	Ld1S.252440.3	chr25	855600	856400		x			7	59
Ld1S.252460	Ld1S.252460.1	chr25	860100	863300	x		18	35
Ld1S.252460	Ld1S.252460.2	chr25	860100	861500	x		5	35
Ld1S.252470	Ld1S.252470.1	chr25	863700	865400		x			20	24
Ld1S.252480	Ld1S.252480.1	chr25	865800	867700	x	x	11	25	5	32
Ld1S.252480	Ld1S.252480.2	chr25	865800	867600	x	x	14	25	6	32
Ld1S.252530	Ld1S.252530.1	chr25	876700	877300		x			47	53
Ld1S.252540	Ld1S.252540.1	chr25	877700	878400	x		22	116
Ld1S.252540	Ld1S.252540.2	chr25	877700	878500	x	x	91	116	62	75
Ld1S.252540	Ld1S.252540.3	chr25	877800	878500		x			9	75
Ld1S.252550	Ld1S.252550.1	chr25	878900	879600	x		6	11
Ld1S.252550	Ld1S.252550.2	chr25	878900	879700	x		5	11
Ld1S.252570	Ld1S.252570.1	chr25	884700	886500		x			7	7
Ld1S.260020	Ld1S.260020.1	chr26	5900	7000	x	x	26	74	15	41
Ld1S.260020	Ld1S.260020.2	chr26	5900	6900	x	x	29	74	17	41
[truncated: 2,581 more rows]
