# Supplementary material for: The UTRs of Leishmania donovani vary in length and are enriched in potential regulatory structures
Source: PLoS Pathog. 2026 Mar 6;22(3):e1013551. doi: 10.1371/journal.ppat.1013551 (PMC12978572; doi:10.1371/journal.ppat.1013551)
Supplement: S5 Table — (XLSX) [file ppat.1013551.s017.xlsx]

## Sheet: Sheet1
	Promastigotes			Amastigotes
	All reads	Monocistron	Polycistron	All reads	Monocistron	Polycistron
Total lines	4102297	4028670	73627	842169	600611	7411
No call	883111	876496	6615	158553	58402	560
Valid values	3219186	3152174	67012	683616	542209	6851
Min	2	2	5	5	5	6
5th percentile	12	12	20	14	16	23
25th percentile	36	36	51	40	45	52
Median (50%)	64	63	77	66	70	77
75th percentile	92	91	103	101	104	110
95th percentile	127	127	135	143	144	145
Max	746	746	471	578	540	356
Mean	65.895	65.6401	77.8852	72.2341	75.3985	81.3124
Std dev	37.3154	37.2928	36.3965	41.3231	40.4692	39.2174
