# Supplementary material for: The UTRs of Leishmania donovani vary in length and are enriched in potential regulatory structures
Source: PLoS Pathog. 2026 Mar 6;22(3):e1013551. doi: 10.1371/journal.ppat.1013551 (PMC12978572; doi:10.1371/journal.ppat.1013551)
Supplement: S6 Table — (XLSX) [file ppat.1013551.s018.xlsx]

## Sheet: Sheet1
Ld1S_transcript_ID	LdBPK282A1_id	Product
Ld1S.071220.1	LdBPK_070240.1	cobalamin-dependent methionine synthase, putative
Ld1S.091270.1	LdBPK_090320.1	Ring finger domain containing protein, putative
Ld1S.090860.1	LdBPK_090790.1	ubiquitin ligase, putative
Ld1S.160700.1	LdBPK_160650.1	RING-H2 zinc finger, putative
Ld1S.180590.1	LdBPK_181130.1	AN1-like zinc finger, putative
Ld1S.231650.1	LdBPK_230410.1	NADP-dependent alcohol dehydrogenase, putative
Ld1S.241660.1	LdBPK_241680.1	ring-box protein, putative
Ld1S.251760.1	LdBPK_250830.1	DNL zinc finger, putative
Ld1S.270110.1	LdBPK_270120.1	RING-variant domain containing protein, putative
Ld1S.281530.1	LdBPK_281280.1	AN1-like zinc finger, putative
Ld1S.303570.1	LdBPK_303550.1	hypothetical protein, conserved
Ld1S.310080.1	LdBPK_310040.1	RING-variant domain containing protein, putative
Ld1S.323320.1	LdBPK_323290.1	hypothetical protein, conserved
Ld1S.323600.1	LdBPK_323550.1	B-box zinc finger, putative
Ld1S.366140.1	LdBPK_361610.1	hypothetical protein, conserved
Ld1S.363210.1	LdBPK_364380.1	oxidoreductase, putative
Ld1S.360990.1	LdBPK_366570.1	homocysteine S-methyltransferase, putative
