# Supplementary material for: The UTRs of Leishmania donovani vary in length and are enriched in potential regulatory structures
Source: PLoS Pathog. 2026 Mar 6;22(3):e1013551. doi: 10.1371/journal.ppat.1013551 (PMC12978572; doi:10.1371/journal.ppat.1013551)
Supplement: S7 Table — (XLSX) [file ppat.1013551.s019.xlsx]

## Sheet: Sheet1
BioProject	Biosample	SRA	Sequencing technology	file format	description
PRJNA1226592	SAMN47200203	SRR32557941	Pacbio Sequel ii	fastq	Leishmania donovani 1S Pacbio Sequel ii reads
		JBTXPN000000000	-	fasta	Ld1S genome assembly and annotation
		SRR35070793	ONT DRS	fastq	Oxford Nanopore direct RNA sequencing of Leishmania (20230508)
		SRR36417910	ONT DRS	basecalled fast5	Oxford Nanopore direct RNA sequencing of Leishmania (20230508), saw signal
		SRR35070791	ONT DRS	fastq	Oxford Nanopore direct RNA sequencing of Leishmania (20230622-SSIII)
		SRR36405094	ONT DRS	basecalled fast5	Oxford Nanopore direct RNA sequencing of Leishmania (20230622-SSIII), raw signal
		SRR35070791	ONT DRS	fastq	Oxford Nanopore direct RNA sequencing of Leishmania (20230622-Induro)
		SRR36417911	ONT DRS	basecalled fast5	Oxford Nanopore direct RNA sequencing of Leishmania (20230622-Induro), raw signal
	SAMN47319287	SRR32666360	ONT DRS	fastq	Leishmania donovani 1S Axenic Amastigote
		SRR36405093	ONT DRS	basecalled fast5	Leishmania donovani 1S Axenic Amastigote, raw signal
